# Supplementary material for: Genetic analysis of water loss of excised leaves associated with drought tolerance in wheat
Source: PeerJ. 2018 Jul 6;6:e5063. doi: 10.7717/peerj.5063 (PMC6037134; doi:10.7717/peerj.5063)
Supplement: Table S5 [file peerj-06-5063-s006.xls]

## Sheet: Sheet1
Ozone experiment 2003: see Materials and Methods. Data from a single chamber.
CSDH No.	Sowing date	Flag leaf emergence	Days sowing to flag leaf emergence
1	2003-03-06	2003-05-15	70
2	2003-03-07	2003-05-13	67
3	2003-03-04	2003-05-27	84
4	2003-03-06	2003-05-21	76
5	2003-03-07	2003-05-21	75
6	2003-03-06	2003-05-20	75
7	2003-03-06	2003-05-22	77
8	2003-03-04	2003-05-12	69
9	2003-03-04	2003-05-12	69
10	2003-03-04	2003-05-23	80
11	2003-03-05	2003-05-24	80
12	2003-03-06	2003-05-23	78
13	2003-03-04	2003-05-22	79
14	2003-03-04	2003-05-14	71
15	2003-03-06	2003-05-24	79
16	2003-03-06	2003-05-15	70
17	2003-03-04	2003-05-10	67
18	2003-03-04	2003-05-23	80
19	2003-03-04	2003-05-22	79
20	2003-03-04	2003-05-26	83
21	2003-03-04	2003-05-19	76
22	2003-03-11	2003-05-24	74
23	2003-03-04	2003-05-20	77
24	2003-03-07	2003-05-26	80
25	2003-03-06	2003-05-20	75
26	2003-03-04	2003-05-21	78
27	2003-03-07	2003-05-18	72
28	2003-03-06	2003-05-26	81
29	2003-03-06	2003-05-26	81
30	2003-03-04	2003-05-22	79
31	2003-03-07	2003-05-27	81
32	2003-03-04	2003-05-17	74
33	2003-03-04	2003-05-21	78
34	2003-03-04	2003-05-21	78
35	2003-03-04	2003-05-20	77
36	2003-03-04	2003-05-22	79
37	2003-03-04	2003-05-21	78
38	2003-03-06	2003-05-15	70
39	2003-03-04	2003-05-21	78
40	2003-03-04	2003-05-20	77
41	2003-03-07	2003-05-19	73
42	2003-03-03	2003-05-26	84
43	2003-03-11	2003-05-28	78
44	2003-03-11	2003-05-12	62
45	2003-03-06	2003-05-19	74
46	2003-03-05	2003-05-18	74
47	2003-03-05	2003-05-25	81
48	2003-03-04	2003-05-24	81
49	2003-03-06	2003-05-24	79
50	2003-03-11	2003-05-25	75
51	2003-03-06	2003-05-25	80
52	2003-03-07	2003-05-18	72
53	2003-03-07	2003-05-20	74
54	2003-03-04	2003-05-24	81
55	2003-03-06	2003-05-19	74
56	2003-03-04	2003-05-24	81
57	2003-03-05	2003-05-19	75
58	2003-03-06	2003-05-17	72
59	2003-03-04	2003-05-24	81
60	2003-03-04	2003-05-22	79
61	2003-03-06	2003-05-17	72
62	2003-03-11	2003-05-20	70
63	2003-03-07	2003-05-26	80
64	2003-03-05	2003-05-22	78
65	2003-03-05	2003-05-16	72
66	2003-03-04	2003-05-17	74
67	2003-03-05	2003-05-14	70
69	2003-03-05	2003-05-21	77
70	2003-03-05	2003-05-18	74
71	2003-03-05	2003-05-11	67
72	2003-03-11	2003-05-20	70
77	*	*	*
80	2003-03-07	2003-05-19	73
86	2003-03-05	2003-05-18	74
87	2003-03-05	2003-05-21	77
88	2003-03-05	2003-05-21	77
90	2003-03-05	2003-05-13	69
91	2003-03-04	2003-05-22	79
92	2003-03-04	2003-05-21	78
93	2003-03-04	2003-05-19	76
94	2003-03-07	2003-05-26	80
96	2003-03-05	2003-05-15	71
97	2003-03-05	2003-05-14	70
98	2003-03-11	2003-05-20	70
99	2003-03-05	2003-05-19	75
102	2003-03-05	2003-05-19	75
104	2003-03-06	2003-05-21	76
105	2003-03-05	2003-05-28	84
114	2003-03-07	2003-05-27	81
115	2003-03-06	2003-05-18	73
124	2003-03-05	2003-05-19	75
127	2003-03-04	2003-05-16	73
128	2003-03-05	2003-05-22	78
143	2003-03-05	2003-05-21	77
144	2003-03-05	2003-05-25	81
146	2003-03-09	2003-05-27	79
		Mean 20 May	Mean 75.9 d
		Minimum 10/05/03	Minimum 62
		Maximum 28/05/03	Maximum 84
		Range 18 d	Range 22 d
