# Supplementary material for: Genetic analysis of water loss of excised leaves associated with drought tolerance in wheat
Source: PeerJ. 2018 Jul 6;6:e5063. doi: 10.7717/peerj.5063 (PMC6037134; doi:10.7717/peerj.5063)
Supplement: Table S6 [file peerj-06-5063-s007.xls]

## Sheet: Sheet1
Leaf waxiness scored in field-grown			Chromosomes 14 and 15 = 5B and 5D, respectively. QTLs coincident with ELWL 0.3h QTLs are boxed.										QTL analysis using QTL Cartographer LRmapqtl with single markers. Data are taken from the LRmapqtl output file.
plants in Zaječar, Serbia in 2004.											-0.128	0.127	Additive ratio	Additive ratio
	Leaf								b1=additive effect		1*add -ve	1* add +ve	0.5*add-	0.5*add+
CSDH no.	waxiness score		Chrom.	Marker	Marker name	cM	cM	cM	Waxiness score		Waxiness score	Waxiness score	Waxiness score	Waxiness score
1	1.5		1	1	dupw004b	6.5	0	0	-0.003
2	3		1	2	wPt-6709	0	6.5	6.5	0.022
3	3		1	3	cfa2153	0	6.5	6.5	0.022
4	2		1	4	m77p64.2	0	6.5	6.5	0.022
5	3		1	5	wPt-668160	10.3	6.5	6.5	0.022
6	2.5		1	6	wPt-6882	2.5	16.8	16.8	0
7	1.5		1	7	m51p65.5	4.2	19.3	19.3	0.009
8	1.5		1	8	psp3151	3.2	23.5	23.5	-0.013
9	2		1	9	wPt-5776	4.2	26.7	26.7	0.015
10	2.5		1	10	wPt-3904	9.1	30.9	30.9	-0.035
11	2.5		1	11	wPt-731617	4.4	40	40	-0.048
12	2		1	12	barc148	4	44.4	44.4	-0.017
13	3		1	13	wPt-666822	1.4	48.4	48.4	-0.055
14	2.5		1	14	wPt-7074	1.2	49.8	49.8	-0.076				-0.598425
15	1.5		1	15	wmc278	0	51	51	-0.073				-0.574803
16	1		1	16	wmc333	0	51	51	-0.073				-0.574803
17	1.5		1	17	wPt-9429	3.2	51	51	-0.073				-0.574803
18	3		1	18	psp3003.1	4	54.2	54.2	-0.059
19	2.5		1	19	psr1327	1.2	58.2	58.2	-0.02
20	3		1	20	wPt-7030	1.1	59.4	59.4	-0.021
21	1		1	21	wPt-665250	2.1	60.5	60.5	-0.001
22	2.5		1	22	psr2019.1	6.3	62.6	62.6	-0.009
23	3		1	23	psr325.1_1AL	1.1	68.9	68.9	-0.015
24	2.5		1	24	GluA	4.4	70	70	-0.02
25	2		1	25	wPt-664666	11.5	74.4	74.4	-0.018
26	2.5		1	26	wPt-733091	1.1	85.9	85.9	-0.058
27	2.5		1	27	wPt-665693	0	87	87	-0.076				-0.598425
28	2		1	28	wPt-7430	4.5	87	87	-0.076				-0.598425
29	2		1	29	wPt-8838	8	91.5	91.5	-0.048
30	3		1	30	m92p78.4	2.3	99.5	99.5	0.018
31	2		1	31	psr967.1_1AL	0	101.8	101.8	0.022
32	1.5		1	32	wPt-669499	2.1	101.8	101.8	0.022
33	2		1	33	wPt-5660	1.1	103.9	103.9	-0.007
34	2.5		1	34	gwm99_1A	1.1	105	105	0.007
35	1.5		1	35	wmc59	4.2	106.1	106.1	0.024
36	2		1	36	m21p76.5	1.1	110.3	110.3	0.053
37	1		1	37	wPt-5577	1.1	111.4	111.4	0.036
38	2		1	38	wPt-8245	3.2	112.5	112.5	0.022
39	2.5		1	39	wPt-2976	7.9	115.7	115.7	0.028
40	1.5		1	40	m69p78.4	0	123.6	123.6	0.081					0.637795
41	2		2	1	Glia	2.2	123.6	0	0.023
42	2		2	2	wPt-2751	1.1	125.8	2.2	0.009
43	2.5		2	3	tPt-0325	2.1	126.9	3.3	-0.006
44	3		2	4	wPt-0308	1.1	129	5.4	0.013
45	1		2	5	tPt-5249	1.1	130.1	6.5	0.009
46	1		2	6	wPt-2575	6	131.2	7.6	-0.006
47	2		2	7	barc152	2.4	137.2	13.6	-0.06
48	3		2	8	wPt-4366	5.3	139.6	16	-0.072				-0.566929
49	2		2	9	wPt-7460	1.1	144.9	21.3	-0.047
50	2.5		2	10	wPt-0974	1.1	146	22.4	-0.053
51	1		2	11	m85p65.5	1.1	147.1	23.5	-0.039
52	1.5		2	12	mwg77_1BS	0.5	148.2	24.6	-0.064				-0.503937
53	2.5		2	13	m87p78.8	0.5	148.7	25.1	-0.063
54	3		2	14	wmc406	2.1	149.2	25.6	-0.06
55	2.5		2	15	wPt-8682	8.9	151.3	27.7	-0.051
56	1.5		2	16	wPt-6078	4.5	160.2	36.6	-0.029
57	1.5		2	17	wPt-9787	1.1	164.7	41.1	-0.045
58	3		2	18	wPt-9973	2.2	165.8	42.2	-0.027
59	2		2	19	wPt-3852	1.1	168	44.4	-0.028
60	1		2	20	wPt-1613	1.9	169.1	45.5	-0.034
61	1.5		2	21	m43p78.7	4.5	171	47.4	-0.039
62	2.5		2	22	csu109	12.9	175.5	51.9	-0.012
63	3		2	23	wPt-6425	2.1	188.4	64.8	-0.046
64	1.5		2	24	gwm11	0	190.5	66.9	-0.065				-0.511811
65	2		2	25	cfd65b	9.6	190.5	66.9	-0.065				-0.511811
66	1		2	26	wPt-2389	1.2	200.1	76.5	-0.126				-0.992126
67	2		2	27	wPt-3451	9.5	201.3	77.7	-0.131	*	-0.131		-1.0315
69	2		2	28	psr2019.2_1BL	1.1	210.8	87.2	-0.124				-0.976378
70	2		2	29	wPt-3566	7.1	211.9	88.3	-0.12				-0.944882
71	3		2	30	psr325.2	1.3	219	95.4	-0.075				-0.590551
72	2		2	31	wPt-8280	1.1	220.3	96.7	-0.054
77	*		2	32	GluB	0	221.4	97.8	-0.061
80	2		2	33	psr648_1B	3.2	221.4	97.8	-0.061
86	3		2	34	psr162	8	224.6	101	-0.044
87	2		2	35	m17p65.1	16.6	232.6	109	-0.03
88	2		2	36	wPt-9032	2.3	249.2	125.6	-0.07				-0.551181
90	3		2	37	wPt-1403	0	251.5	127.9	-0.048
91	2.5		2	38	m72p78.4	4.2	251.5	127.9	-0.048
92	2		2	39	wPt-0459	0	255.7	132.1	-0.052
93	1.5		2	40	wPt-743295	1.1	255.7	132.1	-0.052
94	2.5		2	41	barc188	2.3	256.8	133.2	-0.048
96	1.5		2	42	m92p78.2	8.3	259.1	135.5	-0.068				-0.535433
97	3		2	43	wPt-4532	0	267.4	143.8	-0.101				-0.795276
98	2.5		2	44	wPt-0944	6.3	267.4	143.8	-0.101				-0.795276
99	3		2	45	m67p77.5_1B	2.1	273.7	150.1	-0.132	*	-0.132		-1.03937
102	3		2	46	m51p65.3_1B	15.2	275.8	152.2	-0.145	*	-0.145		-1.14173
104	2		2	47	wPt-9028	0	291	167.4	-0.159	*	-0.159		-1.25197
105	2.5		2	48	wPt-667092	0	291	167.4	-0.159	*	-0.159		-1.25197
114	2		3	1	wPt-730758	22.3	291	0	0.007
115	2		3	2	wmc432	10.8	313.3	22.3	0.001
124	1.5		3	3	wPt-3738	2.8	324.1	33.1	0.018
127	3		3	4	m60p64.7_1D	1.4	326.9	35.9	0.035
128	3		3	5	wPt-731994	4.2	328.3	37.3	0.036
143	3		3	6	wPt-7946	3.2	332.5	41.5	0.049
144	3		3	7	wPt-4942	2.1	335.7	44.7	0.046
146	3		3	8	wPt-9664	1.1	337.8	46.8	0.035
			3	9	m39p78.7_1D	0.6	338.9	47.9	0.039
Mean	2.19		3	10	wPt-671990	0.6	339.5	48.5	0.031
			3	11	wPt-2206	1.1	340.1	49.1	0.023
			3	12	wPt-732102	2.3	341.2	50.2	0.026
			3	13	wPt-6461	14.7	343.5	52.5	0.038
			3	14	m83p65.3	1.1	358.2	67.2	0.022
			3	15	wPt-5503	3.2	359.3	68.3	0.019
			3	16	wPt-4671	5.8	362.5	71.5	0.034
			3	17	cfd65a	1.9	368.3	77.3	0.089					0.700787
			3	18	wmc429	5.4	370.2	79.2	0.07					0.551181
			3	19	wPt-6316	18.3	375.6	84.6	0.098					0.771654
			3	20	wmc179.1	1.3	393.9	102.9	0.051
			3	21	gwm642_1D	2.9	395.2	104.2	0.033
			3	22	wPt-3743	0	398.1	107.1	0.009
			3	23	GluD_1DL	1.1	398.1	107.1	0.009
			3	24	wPt-732602	6.7	399.2	108.2	0.002
			3	25	cfd27	2.3	405.9	114.9	-0.016
			3	26	wPt-734057	1.1	408.2	117.2	-0.002
			3	27	wPt-734081	5.7	409.3	118.3	-0.019
			3	28	m68p78.3	0	415	124	0.003
			3	29	wPt-6059	1.1	415	124	0.003
			3	30	wPt-732556	16.3	416.1	125.1	0.006
			3	31	wPt-729826	22.3	432.4	141.4	-0.031
			3	32	wPt-664888	6	454.7	163.7	-0.064				-0.503937
			3	33	wPt-667395	1.2	460.7	169.7	-0.055
			3	34	wPt-7421	1.1	461.9	170.9	-0.072				-0.566929
			3	35	wPt-1685	2.3	463	172	-0.069				-0.543307
			3	36	m65p64.3	7.3	465.3	174.3	-0.071				-0.559055
			3	37	m59p78.0	0	472.6	181.6	-0.05
			4	1	wPt-3611	3.2	472.6	0	0.106					0.834646
			4	2	wPt-3744	1.4	475.8	3.2	0.095					0.748031
			4	3	wPt-8328	4.5	477.2	4.6	0.075					0.590551
			4	4	barc124b	0	481.7	9.1	0.064					0.503937
			4	5	gwm210.2	2.1	481.7	9.1	0.064					0.503937
			4	6	wPt-4197	5.1	483.8	11.2	0.072					0.566929
			4	7	m87p78.3	22.4	488.9	16.3	0.081					0.637795
			4	8	m92p78.10	4.5	511.3	38.7	0.051
			4	9	psr332	4.2	515.8	43.2	0.018
			4	10	wmc177	4.2	520	47.4	0.007
			4	11	m43p78.9	0	524.2	51.6	0.018
			4	12	wPt-6711	6	524.2	51.6	0.018
			4	13	wPt-5029	3.5	530.2	57.6	0.039
			4	14	wPt-743211	0	533.7	61.1	0.051
			4	15	m85p65.8_2A	6.9	533.7	61.1	0.051
			4	16	m83p65.2_2A	7.6	540.6	68	0.068					0.535433
			4	17	wmc453a	3.5	548.2	75.6	0.059
			4	18	wPt-9320	4.2	551.7	79.1	0.013
			4	19	gwm122	1.1	555.9	83.3	0.002
			4	20	gwm339	1.1	557	84.4	0.006
			4	21	wmc246	2.1	558.1	85.5	-0.011
			4	22	gwm558	1.1	560.2	87.6	-0.022
			4	23	psr575.1	10.7	561.3	88.7	-0.005
			4	24	wPt-665330	0	572	99.4	-0.013
			4	25	m69p78.9	3.5	572	99.4	-0.013
			4	26	barc5	1.8	575.5	102.9	-0.03
			4	27	m60p64.6_2A	14.3	577.3	104.7	-0.046
			4	28	wPt-7024	1.3	591.6	119	-0.066				-0.519685
			4	29	gwm294	1.1	592.9	120.3	-0.069				-0.543307
			4	30	wmc170b	7.6	594	121.4	-0.065				-0.511811
			4	31	wmc181	8.9	601.6	129	-0.016
			4	32	GS2_463fxrt	1.4	610.5	137.9	-0.055
			4	33	psp2151.3	9.3	611.9	139.3	-0.041
			4	34	gwm356	3.2	621.2	148.6	0.014
			4	35	m43p78.8_2A	0	624.4	151.8	0.049
			4	36	cfd50b	1.1	624.4	151.8	0.049
			4	37	wPt-6687	0	625.5	152.9	0.056
			4	38	wPt-4861	1.1	625.5	152.9	0.056
			4	39	wPt-9793	0	626.6	154	0.049
			4	40	m71p78.7	0.5	626.6	154	0.049
			4	41	gwm311.2	0.7	627.1	154.5	0.043
			4	42	m87p78.6	0	627.8	155.2	0.033
			5	1	gwm210.1	3.2	627.8	0	0.044
			5	2	barc124c	0	631	3.2	0.032
			5	3	wPt-0100	2.7	631	3.2	0.032
			5	4	wPt-8058	2.6	633.7	5.9	0.081					0.637795
			5	5	wPt-4613	2.1	636.3	8.5	0.078					0.614173
			5	6	m59p78.1_2B	1.1	638.4	10.6	0.078					0.614173
			5	7	m68p78.3b_2B	0	639.5	11.7	0.082					0.645669
			5	8	wPt-9859	1.1	639.5	11.7	0.082					0.645669
			5	9	wPt-3949	10.8	640.6	12.8	0.065					0.511811
			5	10	wmc243a	3.2	651.4	23.6	0.045
			5	11	tPt-4627	3.2	654.6	26.8	0.009
			5	12	wmc25b	1.1	657.8	30	-0.03
			5	13	wmc257	24.7	658.9	31.1	-0.034
			5	14	wPt-7619	0	683.6	55.8	-0.167	**	-0.167		-1.31496
			5	15	m86p65.1_2B	0	683.6	55.8	-0.167	**	-0.167		-1.31496
			5	16	wPt-8072	27.8	683.6	55.8	-0.167	**	-0.167		-1.31496
			5	17	gwm429	1.1	711.4	83.6	-0.074				-0.582677
			5	18	wPt-5556	1.1	712.5	84.7	-0.07				-0.551181
			5	19	wPt-666389	2.1	713.6	85.8	-0.045
			5	20	gwm148	1.1	715.7	87.9	-0.063
			5	21	m71p78.1	2.1	716.8	89	-0.049
			5	22	barc7	0	718.9	91.1	-0.081				-0.637795
			5	23	psr593	4	718.9	91.1	-0.081				-0.637795
			5	24	m87p78.5	1.3	722.9	95.1	-0.077				-0.606299
			5	25	wmc474	0	724.2	96.4	-0.056
			5	26	psr154	2.1	724.2	96.4	-0.056
			5	27	psr146	9.6	726.3	98.5	-0.02
			5	28	wPt-0335	0	735.9	108.1	0.026
			5	29	wmc477	2.1	735.9	108.1	0.026
			5	30	gwm55	5.3	738	110.2	0.005
			5	31	barc128a	10.7	743.3	115.5	0.043
			5	32	barc101a	1.1	754	126.2	0.022
			5	33	psr1870	4.2	755.1	127.3	0.018
			5	34	psr331.2	0	759.3	131.5	0.045
			5	35	wPt-0189	2.1	759.3	131.5	0.045
			5	36	wPt-0489	2.1	761.4	133.6	0.063
			5	37	wPt-7305	2.1	763.5	135.7	0.088					0.692913
			5	38	wmc360	1.1	765.6	137.8	0.077					0.606299
			5	39	m86p65.2_2B	0	766.7	138.9	0.059
			5	40	wPt-0694	10.4	766.7	138.9	0.059
			5	41	wPt-667945	5.6	777.1	149.3	0.095					0.748031
			5	42	wPt-4210	0	782.7	154.9	0.099					0.779528
			5	43	m71p77.10	2.1	782.7	154.9	0.099					0.779528
			5	44	m65p64.5	0	784.8	157	0.092					0.724409
			5	45	wPt-1394	4.2	784.8	157	0.092					0.724409
			5	46	wPt-2397	8.5	789	161.2	0.089					0.700787
			5	47	m77p64.11_2B	1.1	797.5	169.7	0.084					0.661417
			5	48	wPt-3632	4.2	798.6	170.8	0.102					0.80315
			5	49	wPt-6643	1.1	802.8	175	0.067					0.527559
			5	50	m67p77.7	0	803.9	176.1	0.081					0.637795
			5	51	wPt-0049	9.8	803.9	176.1	0.081					0.637795
			5	52	gwm111.2	0	813.7	185.9	0.041
			6	1	barc124a	2.1	813.7	0	-0.226	***	-0.226		-1.77953
			6	2	wPt-666395	1.1	815.8	2.1	-0.258	****	-0.258		-2.0315
			6	3	wPt-1006	2.2	816.9	3.2	-0.277	****	-0.277		-2.1811
			6	4	cfd51a	6.5	819.1	5.4	-0.251	****	-0.251		-1.97638
			6	5	wmc111	2.2	825.6	11.9	-0.219	***	-0.219		-1.72441
			6	6	wmc25a	1.1	827.8	14.1	-0.229	***	-0.229		-1.80315
			6	7	gwm261	0	828.9	15.2	-0.212	***	-0.212		-1.66929
			6	8	wPt-742806	5.3	828.9	15.2	-0.212	***	-0.212		-1.66929
			6	9	wmc112	0	834.2	20.5	-0.142	*	-0.142		-1.11811
			6	10	cfd53	2.2	834.2	20.5	-0.142	*	-0.142		-1.11811
			6	11	wPt-731961	42.3	836.4	22.7	-0.133	*	-0.133		-1.04724
			6	12	wmc453d	5.3	878.7	65	0.002
			6	13	wPt-797974	0.8	884	70.3	-0.011
			6	14	wPt-0330	0.4	884.8	71.1	-0.017
			6	15	wPt-797071	4	885.2	71.5	-0.019
			6	16	gwm102	1.3	889.2	75.5	-0.007
			6	17	m72p78.4a_2D	2.1	890.5	76.8	0.012
			6	18	wPt-665644	0	892.6	78.9	0.022
			6	19	cfd11	10.7	892.6	78.9	0.022
			6	20	wmc18	4.2	903.3	89.6	-0.01
			6	21	gwm30.1	3.2	907.5	93.8	-0.018
			6	22	wPt-2761	0	910.7	97	0.01
			6	23	wPt-734322	12.9	910.7	97	0.01
			6	24	gwm539	4.8	923.6	109.9	-0.053
			6	25	wPt-7466	3.5	928.4	114.7	-0.013
			6	26	wPt-732882	1.1	931.9	118.2	-0.013
			6	27	cfd73	4.2	933	119.3	0.001
			6	28	gwm608.1	1.1	937.2	123.5	0.012
			6	29	wPt-6752	7.4	938.3	124.6	0.005
			6	30	wPt-731130	2.1	945.7	132	0.022
			6	31	m51p65.0_2D	0	947.8	134.1	0.003
			6	32	wPt-9749	17.5	947.8	134.1	0.003
			6	33	cfd50a	5.3	965.3	151.6	-0.037
			6	34	gwm349	0	970.6	156.9	-0.003
			7	1	wPt-3094	21.1	970.6	0	0.148	*		0.148		1.16535
			7	2	m60p64.5	2.2	991.7	21.1	0.11					0.866142
			7	3	psr345.2	1.1	993.9	23.3	0.131	*		0.131		1.0315
			7	4	wPt-1464	1.1	995	24.4	0.127	*		0.127		1
			7	5	barc12	2.1	996.1	25.5	0.11					0.866142
			7	6	wmc11a	0	998.2	27.6	0.09					0.708661
			7	7	wPt-0951	7.6	998.2	27.6	0.09					0.708661
			7	8	wmc532	7.4	1005.8	35.2	0.092					0.724409
			7	9	wPt-2478	1.2	1013.2	42.6	0.104					0.818898
			7	10	wPt-0836	1.3	1014.4	43.8	0.12					0.944882
			7	11	Stb6	31.5	1015.7	45.1	0.111					0.874016
			7	12	cfa2163a	0	1047.2	76.6	0.09					0.708661
			7	13	gwm2	7.4	1047.2	76.6	0.09					0.708661
			7	14	cfa2234	0.7	1054.6	84	0.097					0.76378
			7	15	tPt-1143	0.4	1055.3	84.7	0.108					0.850394
			7	16	rPt-9057	16.3	1055.7	85.1	0.113					0.889764
			7	17	cfa2262	10.8	1072	101.4	0.065					0.511811
			7	18	tPt-2603	1.3	1082.8	112.2	0.027
			7	19	wPt-734079	7.7	1084.1	113.5	0.024
			7	20	wPt-3133	9.3	1091.8	121.2	-0.017
			7	21	cfa2193	18.3	1101.1	130.5	-0.043
			7	22	m69p78.3	2.1	1119.4	148.8	-0.067				-0.527559
			7	23	gwm480	1.1	1121.5	150.9	-0.064				-0.503937
			7	24	wmc388a	0	1122.6	152	-0.047
			7	25	tPt-0202	9.8	1122.6	152	-0.047
			7	26	wPt-4398	7.2	1132.4	161.8	-0.082				-0.645669
			7	27	psr1203.1	0	1139.6	169	-0.077				-0.606299
			7	28	wPt-9160	1.1	1139.6	169	-0.077				-0.606299
			7	29	wPt-8741	1.1	1140.7	170.1	-0.06
			7	30	wPt-8203	3.3	1141.8	171.2	-0.053
			7	31	wPt-2813	11.6	1145.1	174.5	-0.036
			7	32	wPt-733571	0	1156.7	186.1	-0.038
			8	1	wPt-7341	25.1	1156.7	0	0.027
			8	2	m92p78.3	5.4	1181.8	25.1	0.002
			8	3	m21p76.3	0	1187.2	30.5	-0.026
			8	4	m43p78.11	1.1	1187.2	30.5	-0.026
			8	5	gwm533	0	1188.3	31.6	-0.046
			8	6	wPt-3260	1.1	1188.3	31.6	-0.046
			8	7	wPt-0302	1.7	1189.4	32.7	-0.039
			8	8	wPt-3536	1.7	1191.1	34.4	-0.046
			8	9	gwm493	4.7	1192.8	36.1	-0.05
			8	10	wPt-1682	1.2	1197.5	40.8	-0.035
			8	11	wPt-4842	9.8	1198.7	42	-0.021
			8	12	wPt-11261	1.2	1208.5	51.8	0.005
			8	13	m69p78.5	2.1	1209.7	53	0.011
			8	14	psr567.2	5.3	1211.8	55.1	-0.041
			8	15	wPt-5836	0	1217.1	60.4	-0.063
			8	16	blt4.1	9.6	1217.1	60.4	-0.063
			8	17	wPt-8140	2.1	1226.7	70	-0.032
			8	18	wPt-8356	1.1	1228.8	72.1	-0.013
			8	19	wPt-3046	1.1	1229.9	73.2	-0.017
			8	20	wPt-10948	1.1	1231	74.3	-0.022
			8	21	wPt-6239	8.5	1232.1	75.4	-0.018
			8	22	wPt-0371	0	1240.6	83.9	-0.018
			8	23	rPt-8896	3.2	1240.6	83.9	-0.018
			8	24	wmc231	1.1	1243.8	87.1	0.018
			8	25	barc68	1.1	1244.9	88.2	0.003
			8	26	wPt-4209	1.1	1246	89.3	-0.003
			8	27	wPt-1225	4.2	1247.1	90.4	-0.007
			8	28	gwm285	5.3	1251.3	94.6	-0.007
			8	29	wPt-4048	3.2	1256.6	99.9	-0.035
			8	30	wmc1	4.2	1259.8	103.1	-0.071				-0.559055
			8	31	psp3144_3B	1.1	1264	107.3	-0.071				-0.559055
			8	32	wPt-7786	3.2	1265.1	108.4	-0.053
			8	33	wmc418	9.6	1268.3	111.6	-0.057
			8	34	wPt-7254	3.2	1277.9	121.2	-0.067				-0.527559
			8	35	psp3112.1	0	1281.1	124.4	-0.078				-0.614173
			8	36	wPt-1171	1.1	1281.1	124.4	-0.078				-0.614173
			8	37	wPt-10546	2.1	1282.2	125.5	-0.064				-0.503937
			8	38	m67p77.3	7.4	1284.3	127.6	-0.074				-0.582677
			8	39	wPt-5358	1.6	1291.7	135	-0.11				-0.866142
			8	40	m60p64.13_3B	4.7	1293.3	136.6	-0.107				-0.84252
			8	41	m86p65.4_3B	0	1298	141.3	-0.11				-0.866142
			8	42	m92p78.5	1.2	1298	141.3	-0.11				-0.866142
			8	43	wPt-4222	17.4	1299.2	142.5	-0.116				-0.913386
			8	44	barc84	3.2	1316.6	159.9	-0.027
			8	45	psr1205	4.2	1319.8	163.1	-0.039
			8	46	wmc326	6.3	1324	167.3	-0.081				-0.637795
			8	47	barc77	3.2	1330.3	173.6	-0.068				-0.535433
			8	48	wPt-0021	5.3	1333.5	176.8	-0.064				-0.503937
			8	49	wPt-5261	2.1	1338.8	182.1	-0.007
			8	50	wPt-0367	1.1	1340.9	184.2	-0.028
			8	51	wPt-1870	1.1	1342	185.3	-0.046
			8	52	psr858.1	15.2	1343.1	186.4	-0.06
			8	53	wPt-10758	1.1	1358.3	201.6	-0.084				-0.661417
			8	54	wPt-7614	2.1	1359.4	202.7	-0.067				-0.527559
			8	55	gwm340	2.4	1361.5	204.8	-0.096				-0.755906
			8	56	m17p65.2	0	1363.9	207.2	-0.078				-0.614173
			9	1	wPt-10291	0	1363.9	0	0.008
			9	2	wPt-666738	17.2	1363.9	0	0.008
			9	3	wPt-3426a	2.5	1381.1	17.2	-0.007
			9	4	wPt-740665	2.7	1383.6	19.7	0
			9	5	wPt-741521	1.3	1386.3	22.4	-0.003
			9	6	wPt-671693	1.3	1387.6	23.7	-0.008
			9	7	wPt-1516	0	1388.9	25	-0.012
			9	8	cfd35	1.2	1388.9	25	-0.012
			9	9	gwm161	10.6	1390.1	26.2	-0.007
			9	10	dupw173	2.1	1400.7	36.8	-0.124				-0.976378
			9	11	wPt-4569	44.9	1402.8	38.9	-0.143	*	-0.143		-1.12598
			9	12	wPt-732092	2.1	1447.7	83.8	-0.117				-0.92126
			9	13	wPt-741507	1.1	1449.8	85.9	-0.108				-0.850394
			9	14	wPt-731357	1.1	1450.9	87	-0.091				-0.716535
			9	15	wmc533	2.1	1452	88.1	-0.074				-0.582677
			9	16	gwm341	1.3	1454.1	90.2	-0.074				-0.582677
			9	17	gwm191b	4	1455.4	91.5	-0.069				-0.543307
			9	18	wmc375	0	1459.4	95.5	-0.05
			9	19	gwm52	31.9	1459.4	95.5	-0.05
			9	20	wPt-669482	4.4	1491.3	127.4	0.069					0.543307
			9	21	gwm645	7.4	1495.7	131.8	0.042
			9	22	gwm383	0	1503.1	139.2	0.029
			9	23	gwm664	12.3	1503.1	139.2	0.029
			9	24	m49p78.5	18.1	1515.4	151.5	-0.053
			9	25	m83p65.9	22	1533.5	169.6	-0.102				-0.80315
			9	26	m43p78.13a	2.6	1555.5	191.6	-0.063
			9	27	psr858.2	3.5	1558.1	194.2	-0.05
			9	28	wPt-7705	2.3	1561.6	197.7	0.002
			9	29	wPt-730886	5.8	1563.9	200	0.023
			9	30	wPt-6909	0	1569.7	205.8	-0.022
			9	31	m59p78.3	4.7	1569.7	205.8	-0.022
			9	32	wPt-730935	0	1574.4	210.5	0.018
			10	1	psr392.1	17.9	1574.4	0	0.098					0.771654
			10	2	wPt-664749	1.1	1592.3	17.9	0.085					0.669291
			10	3	psr392.3_4AS	1.1	1593.4	19	0.101					0.795276
			10	4	psr160.1_4AS	2.1	1594.5	20.1	0.105					0.826772
			10	5	wPt-4620	1.1	1596.6	22.2	0.118					0.929134
			10	6	wmc313	3.2	1597.7	23.3	0.101					0.795276
			10	7	wPt-9418	0	1600.9	26.5	0.107					0.84252
			10	8	wmc219	2.1	1600.9	26.5	0.107					0.84252
			10	9	psr573_4AS	1.1	1603	28.6	0.097					0.76378
			10	10	wPt-5935	1.1	1604.1	29.7	0.103					0.811024
			10	11	m68p78.y	2.1	1605.2	30.8	0.118					0.929134
			10	12	barc78	1.1	1607.3	32.9	0.099					0.779528
			10	13	gwm160	1.1	1608.4	34	0.114					0.897638
			10	14	wPt-3349	1.1	1609.5	35.1	0.097					0.76378
			10	15	psr490.2	2.1	1610.6	36.2	0.09					0.708661
			10	16	wPt-8275	2.1	1612.7	38.3	0.059
			10	17	wPt-2903	1.1	1614.8	40.4	0.069					0.543307
			10	18	wmc232	15.2	1615.9	41.5	0.086					0.677165
			10	19	wmc262	4.2	1631.1	56.7	0.155	*		0.155		1.22047
			10	20	wPt-6997	0	1635.3	60.9	0.166	*		0.166		1.30709
			10	21	wg232.7_4A	1.1	1635.3	60.9	0.166	*		0.166		1.30709
			10	22	wmc283.2	2.1	1636.4	62	0.161	*		0.161		1.26772
			10	23	psr466.2_4A	10.2	1638.5	64.1	0.149	*		0.149		1.17323
			10	24	wmc258_4A	5.7	1648.7	74.3	0.103					0.811024
			10	25	wmc468	9.6	1654.4	80	0.102					0.80315
			10	26	wPt-667474	2.6	1664	89.6	0.063
			10	27	gwm269.2	4.8	1666.6	92.2	0.078					0.614173
			10	28	dupw004a	5.3	1671.4	97	0.089					0.700787
			10	29	wPt-3638	3.2	1676.7	102.3	0.118					0.929134
			10	30	gwm397b	3.2	1679.9	105.5	0.122					0.96063
			10	31	psr593.2	14.8	1683.1	108.7	0.16	*		0.16		1.25984
			10	32	gwm30.2	3.5	1697.9	123.5	0.133	*		0.133		1.04724
			10	33	wmc420	1.1	1701.4	127	0.122					0.96063
			10	34	wPt-798213	1.1	1702.5	128.1	0.116					0.913386
			10	35	psr927.2_4AL	2.1	1703.6	129.2	0.088					0.692913
			10	36	m77p64.6a_4A	1.1	1705.7	131.3	0.057
			10	37	mwg58_4AL	1.1	1706.8	132.4	0.074					0.582677
			10	38	cfd24	1.1	1707.9	133.5	0.089					0.700787
			10	39	gwm165.3	15.2	1709	134.6	0.095					0.748031
			10	40	wmc179.3	1.1	1724.2	149.8	0.101					0.795276
			10	41	psp3028_4A	0	1725.3	150.9	0.105					0.826772
			11	1	psp3065	4.3	1725.3	0	-0.08				-0.629921
			11	2	mwg634.1	1.1	1729.6	4.3	-0.117				-0.92126
			11	3	wPt-1046	0	1730.7	5.4	-0.124				-0.976378
			11	4	wPt-9118	26.4	1730.7	5.4	-0.124				-0.976378
			11	5	wPt-1400	1.1	1757.1	31.8	-0.151	*	-0.151		-1.18898
			11	6	wPt-9393	1.1	1758.2	32.9	-0.131	*	-0.131		-1.0315
			11	7	blt801_4B	20.9	1759.3	34	-0.124				-0.976378
			11	8	psp3163	8.8	1780.2	54.9	-0.136	*	-0.136		-1.07087
			11	9	Rht-B1	7.2	1789	63.7	-0.078				-0.614173
			11	10	wPt-6149	1.3	1796.2	70.9	0.006
			11	11	wPt-733745	0	1797.5	72.2	-0.021
			11	12	GSe2	1.1	1797.5	72.2	-0.021
			11	13	gwm368	2.1	1798.6	73.3	-0.025
			11	14	m62p64.4_4B	2.1	1800.7	75.4	0.007
			11	15	psp3030.2_4B	4.2	1802.8	77.5	0.036
			11	16	gwm513	6.3	1807	81.7	0.023
			11	17	gwm165.1	4.2	1813.3	88	0.044
			11	18	gwm149	2.1	1817.5	92.2	0.065					0.511811
			11	19	wPt-6209	1.1	1819.6	94.3	0.068					0.535433
			11	20	barc163	2.1	1820.7	95.4	0.064					0.503937
			11	21	barc60	9.6	1822.8	97.5	0.072					0.566929
			11	22	wPt-3326	0	1832.4	107.1	0.052
			11	23	gwm6.1_4B	4.2	1832.4	107.1	0.052
			11	24	wmc47	11.8	1836.6	111.3	0.055
			11	25	wPt-0391	6.3	1848.4	123.1	0.072					0.566929
			11	26	psr375.4	8.5	1854.7	129.4	0.053
			11	27	m65p64.8_4B	5.4	1863.2	137.9	0.011
			11	28	dupw043	0	1868.6	143.3	0.017
			12	1	wPt-4572_4DS	61.9	1868.6	0	0.082					0.645669
			12	2	psp3103_4D	1.1	1930.5	61.9	0.02
			12	3	wPt-2379	15.1	1931.6	63	0
			12	4	wmc473	0	1946.7	78.1	0.015
			12	5	blt101.t7	3.2	1946.7	78.1	0.015
			12	6	gwm165.2	61.4	1949.9	81.3	-0.022
			12	7	wPt-669158	0	2011.3	142.7	-0.076				-0.598425
			12	8	psr375.1_4DL	6.5	2011.3	142.7	-0.076				-0.598425
			12	9	gwm609	0	2017.8	149.2	-0.099				-0.779528
			13	1	wPt-667213	1.2	2017.8	0	0.081					0.637795
			13	2	wPt-797581	1.1	2019	1.2	0.085					0.669291
			13	3	wPt-798459	2.3	2020.1	2.3	0.079					0.622047
			13	4	wPt-4131	2.3	2022.4	4.6	0.056
			13	5	m92p78.1	2.1	2024.7	6.9	0.076					0.598425
			13	6	tPt-7322	3.2	2026.8	9	0.094					0.740157
			13	7	barc117	0	2030	12.2	0.046
			13	8	m43p78.4	2.1	2030	12.2	0.046
			13	9	barc180	1.1	2032.1	14.3	0.056
			13	10	wPt-2697	4.2	2033.2	15.4	0.082					0.645669
			13	11	m43p78.10_5A	0	2037.4	19.6	0.082					0.645669
			13	12	wPt-5309	4.2	2037.4	19.6	0.082					0.645669
			13	13	psr574_5AL	5.3	2041.6	23.8	0.102					0.80315
			13	14	barc141	2.4	2046.9	29.1	0.15	*		0.15		1.1811
			13	15	psr150_5AL	5	2049.3	31.5	0.161	*		0.161		1.26772
			13	16	psb85_5AL	0	2054.3	36.5	0.167	**		0.167		1.31496
			13	17	wPt-9748	3.3	2054.3	36.5	0.167	**		0.167		1.31496
			13	18	m85p65.2	17.3	2057.6	39.8	0.152	*		0.152		1.19685
			13	19	gwm639.1	1.1	2074.9	57.1	0.07					0.551181
			13	20	m71p77.8_5A	1.1	2076	58.2	0.076					0.598425
			13	21	psr911_5AL	1.1	2077.1	59.3	0.059
			13	22	wPt-9094	1.1	2078.2	60.4	0.063
			13	23	psr806.1_5AL	3.4	2079.3	61.5	0.078					0.614173
			13	24	m43p78.9a_5A	1.9	2082.7	64.9	0.055
			13	25	psr637_5AL	3.2	2084.6	66.8	0.063
			13	26	psr120.1_5AL	2.1	2087.8	70	0.059
			13	27	wPt-668257	1.1	2089.9	72.1	0.035
			13	28	psp3003.2	4.2	2091	73.2	0.029
			13	29	psr967.3_5AL	2.1	2095.2	77.4	-0.016
			13	30	wmc388b	2.1	2097.3	79.5	-0.027
			13	31	psr2021.1	3.2	2099.4	81.6	-0.019
			13	32	psr575.2_5AL	6.3	2102.6	84.8	-0.023
			13	33	vrn-A1	7.4	2108.9	91.1	-0.049
			13	34	psr426.1_5AL	6.3	2116.3	98.5	-0.032
			13	35	wPt-7255	0	2122.6	104.8	-0.064				-0.503937
			13	36	wPt-9834	4.2	2122.6	104.8	-0.064				-0.503937
			13	37	m85p65.0	0	2126.8	109	-0.043
			13	38	rab16_5AL	2.1	2126.8	109	-0.043
			13	39	psr145_5AL	2.1	2128.9	111.1	-0.011
			13	40	cfa2163b	9.6	2131	113.2	-0.032
			13	41	m60p64.4	18.3	2140.6	122.8	-0.055
			13	42	wPt-1903	1.1	2158.9	141.1	0.019
			13	43	wPt-5231	5.6	2160	142.2	0.015
			13	44	gwm6.2	6.3	2165.6	147.8	-0.009
			13	45	tPt-6495	14	2171.9	154.1	-0.014
			13	46	psr1_5AL	0	2185.9	168.1	0.064					0.503937
			14	1	m72p78.3	4.7	2185.9	0	-0.03
			14	2	wPt-1432	1.1	2190.6	4.7	0.032
			14	3	gwm234	9.6	2191.7	5.8	0.015
			14	4	dupw115	5.8	2201.3	15.4	0.022
			14	5	wPt-0033	5.9	2207.1	21.2	0.031
			14	6	wPt-1261	0	2213	27.1	0.073					0.574803
			14	7	wmc149a	0	2213	27.1	0.073					0.574803
			14	8	psr170	2.1	2213	27.1	0.073					0.574803
			14	9	psr304	1.1	2215.1	29.2	0.052
			14	10	m71p77.13_5B	0	2216.2	30.3	0.056
			14	11	wPt-5346	7.4	2216.2	30.3	0.056
			14	12	m51p65.4_5B	3.2	2223.6	37.7	0.107					0.84252
			14	13	psr326.2	1.1	2226.8	40.9	0.099					0.779528
			14	14	wPt-9814	1.1	2227.9	42	0.092					0.724409
			14	15	barc109	1.1	2229	43.1	0.088					0.692913
			14	16	wmc73	3.2	2230.1	44.2	0.092					0.724409
			14	17	wPt-1951	1.1	2233.3	47.4	0.063
			14	18	wPt-3289	0	2234.4	48.5	0.059
			14	19	barc74	4.2	2234.4	48.5	0.059
			14	20	wPt-0103	3.2	2238.6	52.7	0.026
			14	21	tPt-2203	1.1	2241.8	55.9	-0.002
			14	22	wPt-5514	0	2242.9	57	-0.008
			14	23	wPt-742141	3.2	2242.9	57	-0.008
			14	24	wPt-7418	1.1	2246.1	60.2	-0.004
			14	25	psr725	2.5	2247.2	61.3	-0.011
			14	26	gwm499	4.4	2249.7	63.8	-0.037
			14	27	gwm639.2	2.5	2254.1	68.2	-0.128				-1.00787
			14	28	psp3037	2.1	2256.6	70.7	-0.153	*	-0.153		-1.20472
			14	29	psr806.2	8.5	2258.7	72.8	-0.174	**	-0.174		-1.37008
			14	30	psr120.2	1.1	2267.2	81.3	-0.116				-0.913386
			14	31	tPt-3719	1.1	2268.3	82.4	-0.135	*	-0.135		-1.06299
			14	32	wPt-3457	2.2	2269.4	83.5	-0.139	*	-0.139		-1.09449
			14	33	wPt-8393	10.7	2271.6	85.7	-0.14	*	-0.14		-1.10236
			14	34	m65p64.8a	6.1	2282.3	96.4	-0.127				-1
			14	35	psr2021.2	1.1	2288.4	102.5	-0.124				-0.976378
			14	36	gwm271	8.4	2289.5	103.6	-0.148	*	-0.148		-1.16535
			14	37	wPt-6014	1.1	2297.9	112	-0.113				-0.889764
			14	38	wPt-5896	0	2299	113.1	-0.097				-0.76378
			14	39	gwm408	2.1	2299	113.1	-0.097				-0.76378
			14	40	psr426.2	8.4	2301.1	115.2	-0.11				-0.866142
			14	41	wg908.2	1.1	2309.5	123.6	-0.091				-0.716535
			14	42	bcd221	0	2310.6	124.7	-0.072				-0.566929
			14	43	wPt-1304	2.1	2310.6	124.7	-0.072				-0.566929
			14	44	wPt-9205	1.1	2312.7	126.8	-0.082				-0.645669
			14	45	barc140	14	2313.8	127.9	-0.076				-0.598425
			14	46	wPt-7239	0	2327.8	141.9	-0.074				-0.582677
			14	47	rsq805.2	3.2	2327.8	141.9	-0.074				-0.582677
			14	48	psr557	1.1	2331	145.1	-0.068				-0.535433
			14	49	m60p64.3	0	2332.1	146.2	-0.052
			14	50	m87p78.1	6.6	2332.1	146.2	-0.052
			14	51	tPt-3144	2.2	2338.7	152.8	-0.026
			14	52	wPt-7006	4	2340.9	155	-0.021
			14	53	wPt-4418	8.3	2344.9	159	-0.025
			14	54	wPt-0927	2.3	2353.2	167.3	-0.066				-0.519685
			14	55	m77p64.3_5B	2.1	2355.5	169.6	-0.044
			14	56	psr580	10.4	2357.6	171.7	-0.035
			14	57	wPt-3922	4.5	2368	182.1	-0.082				-0.645669
			14	58	wPt-731740	15.1	2372.5	186.6	-0.068				-0.535433
			14	59	psr375.2	1.1	2387.6	201.7	-0.064				-0.503937
			14	60	psr567.3	0	2388.7	202.8	-0.068				-0.535433
			15	1	m63p78.1b	14.5	2388.7	0	0.057
			15	2	wmc233	1.2	2403.2	14.5	-0.01
			15	3	cfd18	6.7	2404.4	15.7	-0.017
			15	4	gwm190	5.9	2411.1	22.4	-0.026
			15	5	wPt-4295	6.9	2417	28.3	0.031
			15	6	gwm205	3.9	2423.9	35.2	0.082					0.645669
			15	7	GS2_463_f3xrt	4	2427.8	39.1	0.066					0.519685
			15	8	cfd81	14.2	2431.8	43.1	0.075					0.590551
			15	9	barc44	35.7	2446	57.3	-0.004
			15	10	cfd8	7.6	2481.7	93	-0.069				-0.543307
			15	11	wPt-2256	3.2	2489.3	100.6	-0.106				-0.834646
			15	12	gwm583	12.9	2492.5	103.8	-0.092				-0.724409
			15	13	cfd57	2.1	2505.4	116.7	-0.028
			15	14	gwm174	17	2507.5	118.8	-0.06
			15	15	cfd7	3.5	2524.5	135.8	-0.142	*	-0.142		-1.11811
			15	16	Ibfb	2.2	2528	139.3	-0.133	*	-0.133		-1.04724
			15	17	cfd3	6.8	2530.2	141.5	-0.131	*	-0.131		-1.0315
			15	18	m77p64.8_5D	9.9	2537	148.3	-0.195	**	-0.195		-1.53543
			15	19	gwm292_5D	4.5	2546.9	158.2	-0.154	*	-0.154		-1.2126
			15	20	gwm212	11.8	2551.4	162.7	-0.13	*	-0.13		-1.02362
			15	21	wPt-731945	3.2	2563.2	174.5	-0.059
			15	22	wmc97	4.4	2566.4	177.7	-0.063
			15	23	m62p64.9a	42.4	2570.8	182.1	-0.061
			15	24	m92p78.9	3.2	2613.2	224.5	0.015
			15	25	barc144	1.1	2616.4	227.7	-0.014
			15	26	rPt-3825	1.1	2617.5	228.8	0.003
			15	27	gwm654	1.1	2618.6	229.9	-0.022
			15	28	psr567.1	0	2619.7	231	-0.026
			15	29	wPt-740860	0.9	2619.7	231	-0.026
			15	30	wPt-671936	0.6	2620.6	231.9	-0.042
			15	31	wPt-671762	1.8	2621.2	232.5	-0.051
			15	32	m77p64.10_5D	0	2623	234.3	-0.053
			16	1	wPt-9687	0	2623	0	0.068					0.535433
			16	2	wPt-1664	1.7	2623	0	0.068					0.535433
			16	3	wPt-3468	1.5	2624.7	1.7	0.082					0.645669
			16	4	wPt-9075	0	2626.2	3.2	0.077					0.606299
			16	5	psr899.1	4.2	2626.2	3.2	0.077					0.606299
			16	6	gwm334	4.2	2630.4	7.4	0.052
			16	7	wPt-3524	3.2	2634.6	11.6	0.008
			16	8	wPt-7663	1.1	2637.8	14.8	0.015
			16	9	psr8(cxp3)	1.1	2638.9	15.9	0.019
			16	10	wPt-2573	2.1	2640	17	0.002
			16	11	wmc398b	15.2	2642.1	19.1	-0.033
			16	12	wPt-667844	27.6	2657.3	34.3	-0.127				-1
			16	13	wPt-7063	2.2	2684.9	61.9	-0.131	*	-0.131		-1.0315
			16	14	barc3	4.3	2687.1	64.1	-0.098				-0.771654
			16	15	wPt-0902	0	2691.4	68.4	-0.081				-0.637795
			16	16	rsq805.1	6.4	2691.4	68.4	-0.081				-0.637795
			16	17	wmc256	0	2697.8	74.8	-0.077				-0.606299
			16	18	cfa2164c	9.1	2697.8	74.8	-0.077				-0.606299
			16	19	csb112.1	7.3	2706.9	83.9	-0.065				-0.511811
			16	20	wPt-5310	8	2714.2	91.2	0.011
			16	21	wPt-7572	1.1	2722.2	99.2	0.022
			16	22	wmc417	15.2	2723.3	100.3	0.005
			16	23	mtd12h	1.1	2738.5	115.5	0.042
			16	24	wPt-6829	0	2739.6	116.6	0.027
			16	25	wPt-8954	2.1	2739.6	116.6	0.027
			16	26	wPt-0696	4.2	2741.7	118.7	0.025
			16	27	wPt-1642	0	2745.9	122.9	0.022
			16	28	wPt-2216	2.1	2745.9	122.9	0.022
			16	29	m77p64.4	0	2748	125	0.044
			16	30	barc104	0	2748	125	0.044
			16	31	wPt-7204	8.2	2748	125	0.044
			16	32	wPt-6268	0	2756.2	133.2	0.021
			17	1	psr167	4.6	2756.2	0	0.048
			17	2	wPt-7065	1.3	2760.8	4.6	0.071					0.559055
			17	3	wPt-0073	0	2762.1	5.9	0.052
			17	4	psr466.1	1.1	2762.1	5.9	0.052
			17	5	wPt-6667	6.4	2763.2	7	0.067					0.527559
			17	6	psr136	7.4	2769.6	13.4	0.064					0.503937
			17	7	m63p78.1	0.6	2777	20.8	0.021
			17	8	m51p65.1_6B	0.5	2777.6	21.4	0.024
			17	9	wPt-8814	8.5	2778.1	21.9	0.028
			17	10	wPt-7576	0	2786.6	30.4	0.022
			17	11	wPt-4858	15.1	2786.6	30.4	0.022
			17	12	wmc494	2.2	2801.7	45.5	0.05
			17	13	psp3009	3.2	2803.9	47.7	0.038
			17	14	wg908.1	2.1	2807.1	50.9	0.044
			17	15	wPt-6247	4.2	2809.2	53	0.052
			17	16	wmc398a	0	2813.4	57.2	0.018
			17	17	wPt-3733	3.5	2813.4	57.2	0.018
			17	18	gwm325	6	2816.9	60.7	0.023
			17	19	wPt-2424	0	2822.9	66.7	-0.03
			17	20	wPt-2000	0	2822.9	66.7	-0.03
			17	21	wPt-8560	4.2	2822.9	66.7	-0.03
			17	22	gwm191	1.1	2827.1	70.9	-0.013
			17	23	barc101b	1.1	2828.2	72	-0.03
			17	24	wmc397	0	2829.3	73.1	-0.005
			17	25	wPt-5461	4.2	2829.3	73.1	-0.005
			17	26	rPt-1040	0	2833.5	77.3	-0.005
			17	27	wPt-2564	1.1	2833.5	77.3	-0.005
			17	28	m87p78.5a	1.1	2834.6	78.4	-0.001
			17	29	wPt-5037	3.2	2835.7	79.5	-0.005
			17	30	GS1_gln_s1	1.1	2838.9	82.7	0.005
			17	31	m65p64.1_6B	8.2	2840	83.8	0.009
			17	32	m43p78.13_6B	2.4	2848.2	92	0.012
			17	33	barc178	1.1	2850.6	94.4	0.043
			17	34	gwm219	22.4	2851.7	95.5	0.049
			17	35	dupw124	3.2	2874.1	117.9	0.094					0.740157
			17	36	m63p78.3a_6B	0	2877.3	121.1	0.065					0.511811
			17	37	wPt-1532	2.5	2877.3	121.1	0.065					0.511811
			17	38	gwm608.3	19.4	2879.8	123.6	0.081					0.637795
			17	39	wPt-4164	1.1	2899.2	143	0.114					0.897638
			17	40	wPt-8059	1.1	2900.3	144.1	0.131	*		0.131		1.0315
			17	41	wPt-0171	0	2901.4	145.2	0.149	*		0.149		1.17323
			17	42	wPt-1496	0	2901.4	145.2	0.149	*		0.149		1.17323
			18	1	cfd49	4.3	2901.4	0	-0.028
			18	2	psr899.2	17.5	2905.7	4.3	-0.01
			18	3	barc173	6.3	2923.2	21.8	-0.026
			18	4	gwm469	19.6	2929.5	28.1	-0.057
			18	5	wPt-665166	11.7	2949.1	47.7	-0.039
			18	6	wPt-667140	16.4	2960.8	59.4	-0.091				-0.716535
			18	7	cfd80	9.7	2977.2	75.8	-0.085				-0.669291
			18	8	cfd76	3.4	2986.9	85.5	0.003
			18	9	m63p78.8	8.8	2990.3	88.9	-0.007
			18	10	barc175	22	2999.1	97.7	0.021
			18	11	m69p78.10_6D	39.1	3021.1	119.7	0.013
			18	12	barc21	0	3060.2	158.8	0
			18	13	wPt-6661	1.2	3060.2	158.8	0
			18	14	wPt-734218	1.1	3061.4	160	0.025
			18	15	wPt-4602	1.2	3062.5	161.1	0.029
			18	16	wPt-665675	2.4	3063.7	162.3	0.044
			18	17	wPt-9863	6.3	3066.1	164.7	0.015
			18	18	wPt-741831	0	3072.4	171	0.035
			19	1	wPt-9641	10.7	3072.4	0	-0.03
			19	2	wPt-666456	9.5	3083.1	10.7	-0.009
			19	3	m39p78.4	1.7	3092.6	20.2	0
			19	4	m21p76.14	1.8	3094.3	21.9	0.003
			19	5	wPt-5092	1.2	3096.1	23.7	-0.016
			19	6	wPt-8149	4.9	3097.3	24.9	-0.019
			19	7	wmc158	0.4	3102.2	29.8	0.011
			19	8	m83p65.4_7A	0.7	3102.6	30.2	0.006
			19	9	psr563.2	0	3103.3	30.9	-0.003
			19	10	m69p78.1	3.2	3103.3	30.9	-0.003
			19	11	psr386.2	0	3106.5	34.1	0.027
			19	12	psr490.3	1.1	3106.5	34.1	0.027
			19	13	gwm635b	7.4	3107.6	35.2	0.042
			19	14	psr558	1.5	3115	42.6	0.053
			19	15	wmc479	20.7	3116.5	44.1	0.049
			19	16	wPt-7070	7.4	3137.2	64.8	-0.002
			19	17	wPt-744074	2.1	3144.6	72.2	0.034
			19	18	wPt-3883	2.7	3146.7	74.3	0.015
			19	19	wmc283.1	10.6	3149.4	77	0.019
			19	20	cfa2028	3.7	3160	87.6	0.084					0.661417
			19	21	m49p78.4	3.2	3163.7	91.3	0.071					0.559055
			19	22	wPt-0321	4.2	3166.9	94.5	0.032
			19	23	wmc83	4.2	3171.1	98.7	-0.015
			19	24	m85p65.1_7A	6.4	3175.3	102.9	-0.042
			19	25	barc174	7.2	3181.7	109.3	-0.042
			19	26	m67p77.4_7A	2.4	3188.9	116.5	-0.128	*	-0.128		-1.00787
			19	27	barc108.1	1.1	3191.3	118.9	-0.156	*	-0.156		-1.22835
			19	28	wmc9	5.3	3192.4	120	-0.153	*	-0.153		-1.20472
			19	29	wmc422	5.3	3197.7	125.3	-0.141	*	-0.141		-1.11024
			19	30	m21p76.6_7A	7.4	3203	130.6	-0.124				-0.976378
			19	31	wmc488b	1.1	3210.4	138	-0.109				-0.858268
			19	32	wPt-4637	1.1	3211.5	139.1	-0.113				-0.889764
			19	33	wg232.6	6.3	3212.6	140.2	-0.096				-0.755906
			19	34	m51p65.7_7A	1.1	3218.9	146.5	-0.101				-0.795276
			19	35	barc121	5.3	3220	147.6	-0.076				-0.598425
			19	36	barc231	1.1	3225.3	152.9	-0.074				-0.582677
			19	37	barc108LjK	11.8	3226.4	154	-0.071				-0.559055
			19	38	wPt-6872	2.1	3238.2	165.8	0.002
			19	39	psp3094.1	1.1	3240.3	167.9	0.026
			19	40	cfa2019	1.1	3241.4	169	0.04
			19	41	wmc273.3	0	3242.5	170.1	0.015
			20	1	wPt-4309	15.8	3242.5	0	0.153	*		0.153		1.20472
			20	2	tPt-7360	5.8	3258.3	15.8	0.122					0.96063
			20	3	m59p78.7_7B	16.5	3264.1	21.6	0.12					0.944882
			20	4	wmc76	5.2	3280.6	38.1	0.079					0.622047
			20	5	psr94	1.2	3285.8	43.3	0.035
			20	6	wPt-4771	7.3	3287	44.5	0.009
			20	7	wmc426	0	3294.3	51.8	-0.021
			20	8	wmc17	1.1	3294.3	51.8	-0.021
			20	9	psp3015	2.1	3295.4	52.9	-0.014
			20	10	wmc476	0	3297.5	55	-0.056
			20	11	tPt-5298	14	3297.5	55	-0.056
			20	12	wPt-4230	1.1	3311.5	69	0.021
			20	13	wPt-664114	2.4	3312.6	70.1	0.001
			20	14	wPt-8106	13.7	3315	72.5	0.02
			20	15	gwm333	5.3	3328.7	86.2	-0.065				-0.511811
			20	16	wPt-9467	1.1	3334	91.5	-0.08				-0.629921
			20	17	psr927.1	7.9	3335.1	92.6	-0.097				-0.76378
			20	18	wPt-3833	3.4	3343	100.5	-0.096				-0.755906
			20	19	wPt-8919	3.4	3346.4	103.9	-0.068				-0.535433
			20	20	wPt-5070	2.9	3349.8	107.3	-0.082				-0.645669
			20	21	m49p78.2	2.6	3352.7	110.2	-0.057
			20	22	m62p64.2_7B	1.1	3355.3	112.8	-0.025
			20	23	wPt-8981	5.3	3356.4	113.9	-0.039
			20	24	m63p78.7	2.1	3361.7	119.2	-0.017
			20	25	psp3033	1.1	3363.8	121.3	-0.006
			20	26	psr129	0	3364.9	122.4	-0.01
			20	27	m77p64.12a	33	3364.9	122.4	-0.01
			20	28	tPt-7362	7.8	3397.9	155.4	0.071					0.559055
			20	29	wPt-0194	5.2	3405.7	163.2	0.072					0.566929
			20	30	m62p64.9	1.4	3410.9	168.4	0.05
			20	31	m71p78.6	1.1	3412.3	169.8	0.044
			20	32	wmc613	2.1	3413.4	170.9	0.048
			20	33	wPt-4300	0	3415.5	173	0.056
			20	34	wPt-8938	1.1	3415.5	173	0.056
			20	35	wPt-6156	0	3416.6	174.1	0.073					0.574803
			20	36	wPt-3093	1.4	3416.6	174.1	0.073					0.574803
			20	37	wmc581	2.8	3418	175.5	0.093					0.732283
			20	38	wmc276	0	3420.8	178.3	0.107					0.84252
			20	39	tPt-7247	2.8	3420.8	178.3	0.107					0.84252
			20	40	wPt-0600	1.4	3423.6	181.1	0.076					0.598425
			20	41	wPt-8007	0	3425	182.5	0.084					0.661417
			20	42	wmc273.2	3.2	3425	182.5	0.084					0.661417
			20	43	barc32	2.1	3428.2	185.7	0.097					0.76378
			20	44	wPt-4875	4.3	3430.3	187.8	0.129	*		0.129		1.01575
			20	45	m86p65.0	4.2	3434.6	192.1	0.13					1.02362
			20	46	wPt-1066	1.1	3438.8	196.3	0.127					1
			20	47	wPt-8215	1.1	3439.9	197.4	0.121					0.952756
			20	48	wPt-2677	1.1	3441	198.5	0.127					1
			20	49	m77p64.12	1.1	3442.1	199.6	0.144	*		0.144		1.13386
			20	50	BE404737	0	3443.2	200.7	0.138	*		0.138		1.08661
			20	51	tPt-8569	1.4	3443.2	200.7	0.138	*		0.138		1.08661
			20	52	wPt-4140	2.9	3444.6	202.1	0.122					0.96063
			20	53	tPt-3700	4.1	3447.5	205	0.1					0.787402
			20	54	wPt-3402	0	3451.6	209.1	0.07					0.551181
			20	55	wPt-744187	0	3451.6	209.1	0.07					0.551181
			21	1	wPt-743587	2.2	3451.6	0	0.045
			21	2	wPt-2926	0	3453.8	2.2	0.031
			21	3	psr392.2	1.1	3453.8	2.2	0.031
			21	4	psr563.1	0	3454.9	3.3	0.025
			21	5	wPt-0303	1.1	3454.9	3.3	0.025
			21	6	gwm635a	0	3456	4.4	0.042
			21	7	wPt-743028	8.3	3456	4.4	0.042
			21	8	wPt-734065	5.9	3464.3	12.7	0.065					0.511811
			21	9	wPt-744300	1.2	3470.2	18.6	0.043
			21	10	wPt-743501	3.5	3471.4	19.8	0.029
			21	11	wPt-671748	9.5	3474.9	23.3	0.048
			21	12	cfd31	4.5	3484.4	32.8	0.067					0.527559
			21	13	wmc463	0	3488.9	37.3	0.069					0.543307
			21	14	gwm296	32.4	3488.9	37.3	0.069					0.543307
			21	15	barc154	2.1	3521.3	69.7	-0.034
			21	16	mgl59	15.3	3523.4	71.8	-0.053
			21	17	psp3035	0	3538.7	87.1	0.057
			21	18	wPt-0789	16.3	3538.7	87.1	0.057
			21	19	wPt-667091	8.5	3555	103.4	0.04
			21	20	wPt-664469	0.4	3563.5	111.9	0.061
			21	21	wPt-665543	0.6	3563.9	112.3	0.068					0.535433
			21	22	wPt-7508	1.1	3564.5	112.9	0.076					0.598425
			21	23	psp3113	0	3565.6	114	0.082					0.645669
			21	24	wmc221	0.7	3565.6	114	0.082					0.645669
			21	25	wPt-730208	0.4	3566.3	114.7	0.087					0.685039
			21	26	gwm437	1.1	3566.7	115.1	0.089					0.700787
			21	27	wmc243b	8.7	3567.8	116.2	0.072					0.566929
			21	28	wmc488a	22.2	3576.5	124.9	0.109					0.858268
			21	29	psp3045_7D	13.4	3598.7	147.1	-0.003
			21	30	psp3094.2	3	3612.1	160.5	-0.057
			21	31	wmc157	12.1	3615.1	163.5	-0.05
			21	32	wPt-744354	4.8	3627.2	175.6	-0.035
			21	33	wPt-5674	0	3632	180.4	-0.059
			21	34	wmc273.1	1.1	3632	180.4	-0.059
			21	35	wPt-664088	1.1	3633.1	181.5	-0.052
			21	36	gwm37	4.2	3634.2	182.6	-0.056
			21	37	m71p77.7_7D	0	3638.4	186.8	-0.035
			21	38	wPt-2054	2.1	3638.4	186.8	-0.035
			21	39	BG607810	0	3640.5	188.9	-0.038
