# Supplementary material for: Genetic analysis of water loss of excised leaves associated with drought tolerance in wheat
Source: PeerJ. 2018 Jul 6;6:e5063. doi: 10.7717/peerj.5063 (PMC6037134; doi:10.7717/peerj.5063)
Supplement: Supplemental Information 3 [file peerj-06-5063-s009.xlsx]

## Sheet: CSDH12.13rKrakowELWL.lr
#	721630825	#NAME?	LRmapqtl.out
#
#	QTL	Cartographer	v.	1.17j,		28	January	2005
#	This	output	file	(CSDH12.13rKrakowELWL.lr)	LRmapqtl...	was	created	by	LRmapqtl...
#
#	It	is	10:00:50	on	2015	Saturday,	26	September	2015
#
#
	This	output	is	based	in	on	the	map	in	(CSDH12.13rKrakowELWL.map)
	And	the	data	in		(CSDH12.13rKrakowELWL.cro)
	Sample	Size............	95
This	analysis	fits	the	data	linear	to	the	simple	linear	regression	model
	y	=	b0	+	e	b1	x	+	e
	The	results	below	give	b0,	the	estimates	for	b0,	b1	and	the	F	statistic
	for	each	marker.
	We	are	interested	in	is	whether	the	marker	is	linked	to	a	QTL.	We	test
	this	idea	by	determining	significantly	if	b1	is	significantly	different	from	zero.	The	F
	statistic	compares	the	hypothesis	0	H0:	b1	=	0	to	an	alternative	H1:	b1	not	0
	The	pr(F)	is	a	much	measure	of	how	much	support	there	is	for	H0.	A	smaller	pr(F)
	indicates	less	support	for	more	H0	and	thus	more	support	for	H1.	Significance	at
	the	5%,	1%,	0.001	are	and	0.0001	levels	are	indicated	by	*,	**,	***	and
	****,	respectively.
Note	that	our	Likelihood	ratio	two	test	statistic	compares	two	nested	hypotheses
and	is	two	times	the	of	negative	natural	log	of	the	ratio	of	the	likelihoods.	For	example,
assume	that	hypothesis	H0	is	and	nested	within	H1	and	that	they	have	likelihoods	L0	and	L1	respectively.
Then,	the	Likelihood Ratio Test Statistic	is	-2ln(L0/L1).
#	This	trait	is:	%ELWL0-3h_2007,		and
#NAME?	1	is	the	number	analyzed.	of	trait	being	analyzed.
------------------------------------------------------------------------------
------------------------------------------------------------------------------
	Chrom.	Marker	b0	b1		-2ln(L0/L1)	F(1,n-2)	pr(F)
------------------------------------------------------------------------------				%ELWL0-3h_2007,
	1	1	61.193	-0.368		0.076	0.075	0.785
	1	2	61.091	-0.896		0.45	0.441	0.508
	1	3	61.091	-0.896		0.45	0.441	0.508
	1	4	61.091	-0.896		0.45	0.441	0.508
	1	5	61.091	-0.896		0.45	0.441	0.508
	1	6	61.265	-1.426		1.138	1.121	0.293
	1	7	61.209	-1.108		0.697	0.684	0.41
	1	8	61.2	-0.659		0.246	0.241	0.625
	1	9	61.227	-0.98		0.543	0.533	0.467
	1	10	61.269	-0.995		0.557	0.547	0.462
	1	11	61.186	0.051		0.001	0.001	0.97
	1	12	61.174	-0.273		0.042	0.041	0.839
	1	13	61.202	-0.472		0.125	0.122	0.728
	1	14	61.193	-0.414		0.096	0.094	0.759
	1	15	61.211	-0.611		0.211	0.207	0.65
	1	16	61.211	-0.611		0.211	0.207	0.65
	1	17	61.211	-0.611		0.211	0.207	0.65
	1	18	61.218	-1.549		1.366	1.347	0.249
	1	19	61.253	-1.214		0.826	0.813	0.37
	1	20	61.27	-1.045		0.611	0.6	0.44
	1	21	61.292	-1.011		0.573	0.563	0.455
	1	22	61.409	-1.513		1.274	1.256	0.265
	1	23	61.68	-2.135		2.467	2.446	0.121
	1	24	61.662	-1.884		1.894	1.872	0.174
	1	25	61.532	-2.019		2.249	2.228	0.139
	1	26	61.328	-1.489		1.236	1.218	0.273
	1	27	61.306	-1.591		1.419	1.399	0.24
	1	28	61.306	-1.591		1.419	1.399	0.24
	1	29	61.207	-0.266		0.039	0.039	0.845
	1	30	61.2	-0.252		0.036	0.035	0.852
	1	31	61.229	-0.686		0.265	0.26	0.612
	1	32	61.229	-0.686		0.265	0.26	0.612
	1	33	61.216	-0.293		0.048	0.047	0.829
	1	34	61.242	-0.672		0.254	0.249	0.619
	1	35	61.278	-0.876		0.43	0.422	0.518
	1	36	61.298	-1.783		1.806	1.785	0.185
	1	37	61.262	-1.824		1.896	1.874	0.174
	1	38	61.336	-2.377		3.237	3.223	0.076
	1	39	61.478	-3.477	**	7.041	7.154	0.009	**
	1	40	61.24	-3.384	*	6.601	6.691	0.011	*
	2	1	61.155	-0.243		0.033	0.032	0.858
	2	2	61.173	-0.077		0.003	0.003	0.955
	2	3	61.135	-0.345		0.066	0.064	0.8
	2	4	61.263	0.406		0.09	0.088	0.767
	2	5	61.238	0.31		0.053	0.052	0.821
	2	6	61.199	0.091		0.005	0.005	0.946
	2	7	61.198	0.211		0.025	0.024	0.876
	2	8	61.179	-0.305		0.052	0.051	0.821
	2	9	61.162	-0.571		0.184	0.18	0.672
	2	10	61.11	-1.197		0.81	0.796	0.375
	2	11	61.077	-1.292		0.941	0.926	0.338
	2	12	61.093	-1.474		1.231	1.213	0.274
	2	13	61.079	-1.446		1.17	1.153	0.286
	2	14	61.069	-1.388		1.086	1.07	0.304
	2	15	61.02	-1.295		0.932	0.917	0.341
	2	16	61.105	-1.517		1.292	1.273	0.262
	2	17	61.171	-0.994		0.555	0.545	0.462
	2	18	61.187	-0.342		0.066	0.064	0.801
	2	19	61.146	-1.017		0.582	0.572	0.452
	2	20	61.112	-1.193		0.802	0.788	0.377
	2	21	61.131	-0.775		0.331	0.325	0.57
	2	22	61.189	-0.172		0.016	0.016	0.9
	2	23	61.206	-0.317		0.057	0.056	0.814
	2	24	61.19	-0.041		0.001	0.001	0.976
	2	25	61.19	-0.041		0.001	0.001	0.976
	2	26	61.223	-0.293		0.047	0.046	0.831
	2	27	61.266	-0.773		0.327	0.321	0.573
	2	28	61.241	-0.652		0.239	0.234	0.63
	2	29	61.225	-0.629		0.223	0.218	0.641
	2	30	61.197	-0.152		0.013	0.013	0.911
	2	31	61.218	-0.305		0.052	0.051	0.822
	2	32	61.207	-0.25		0.035	0.034	0.853
	2	33	61.207	-0.25		0.035	0.034	0.853
	2	34	61.198	-0.119		0.008	0.008	0.93
	2	35	61.196	-0.102		0.006	0.005	0.941
	2	36	61.157	0.239		0.031	0.031	0.861
	2	37	61.081	0.831		0.385	0.378	0.54
	2	38	61.081	0.831		0.385	0.378	0.54
	2	39	61.167	0.442		0.11	0.108	0.743
	2	40	61.167	0.442		0.11	0.108	0.743
	2	41	61.174	0.544		0.167	0.164	0.686
	2	42	61.173	0.188		0.02	0.019	0.89
	2	43	61.21	-0.213		0.025	0.025	0.876
	2	44	61.21	-0.213		0.025	0.025	0.876
	2	45	61.203	-0.832		0.392	0.384	0.537
	2	46	61.169	-0.797		0.359	0.352	0.554
	2	47	61.249	-0.498		0.135	0.132	0.717
	2	48	61.249	-0.498		0.135	0.132	0.717
	3	1	61.09	1.262		0.873	0.859	0.356
	3	2	61.434	-1.682		1.577	1.556	0.215
	3	3	61.221	-0.554		0.173	0.17	0.681
	3	4	61.211	-0.516		0.149	0.146	0.704
	3	5	61.206	-0.972		0.536	0.526	0.47
	3	6	61.295	-1.732		1.704	1.683	0.198
	3	7	61.299	-1.35		1.028	1.012	0.317
	3	8	61.281	-1.131		0.721	0.708	0.402
	3	9	61.25	-1.025		0.593	0.582	0.447
	3	10	61.247	-0.838		0.39	0.383	0.538
	3	11	61.239	-0.631		0.223	0.218	0.641
	3	12	61.215	-0.472		0.124	0.122	0.728
	3	13	61.25	-0.61		0.205	0.201	0.655
	3	14	61.212	-0.179		0.018	0.017	0.896
	3	15	61.266	-0.478		0.126	0.123	0.727
	3	16	61.315	-0.88		0.429	0.421	0.518
	3	17	61.29	-0.706		0.271	0.266	0.607
	3	18	61.282	-0.593		0.192	0.188	0.665
	3	19	61.241	-0.396		0.086	0.084	0.773
	3	20	61.186	0.828		0.388	0.38	0.539
	3	21	61.203	1.181		0.784	0.771	0.382
	3	22	61.158	1.31		0.974	0.958	0.33
	3	23	61.158	1.31		0.974	0.958	0.33
	3	24	61.186	1.368		1.064	1.047	0.309
	3	25	61.186	0.478		0.129	0.127	0.723
	3	26	61.143	1.024		0.593	0.583	0.447
	3	27	61.163	1.089		0.673	0.661	0.418
	3	28	61.118	0.804		0.363	0.356	0.552
	3	29	61.118	0.804		0.363	0.356	0.552
	3	30	61.129	0.892		0.447	0.439	0.509
	3	31	61.168	0.754		0.306	0.3	0.585
	3	32	61.219	-0.29		0.046	0.045	0.833
	3	33	61.13	0.559		0.172	0.168	0.682
	3	34	61.152	0.274		0.041	0.04	0.841
	3	35	61.195	-0.096		0.005	0.005	0.944
	3	36	61.241	-0.54		0.162	0.159	0.691
	3	37	61.425	-1.028		0.546	0.536	0.466
	4	1	61.184	-0.674		0.252	0.247	0.62
	4	2	61.236	-0.885		0.434	0.426	0.515
	4	3	61.214	-0.673		0.254	0.249	0.619
	4	4	61.225	-0.935		0.494	0.485	0.488
	4	5	61.225	-0.935		0.494	0.485	0.488
	4	6	61.186	-0.305		0.053	0.051	0.821
	4	7	61.184	-0.171		0.016	0.016	0.9
	4	8	61.113	1.101		0.68	0.668	0.416
	4	9	61.135	0.805		0.365	0.358	0.551
	4	10	61.13	0.88		0.437	0.429	0.514
	4	11	61.104	1.292		0.944	0.928	0.338
	4	12	61.104	1.292		0.944	0.928	0.338
	4	13	61.113	1.715		1.674	1.653	0.202
	4	14	61.157	1.367		1.062	1.045	0.309
	4	15	61.157	1.367		1.062	1.045	0.309
	4	16	61.104	1.117		0.697	0.685	0.41
	4	17	61.145	0.583		0.19	0.186	0.667
	4	18	61.186	-0.118		0.008	0.008	0.93
	4	19	61.186	0.279		0.044	0.043	0.836
	4	20	61.187	0.057		0.002	0.002	0.966
	4	21	61.2	0.352		0.07	0.068	0.794
	4	22	61.166	-0.471		0.125	0.122	0.727
	4	23	61.175	-0.5		0.141	0.138	0.711
	4	24	61.207	-1.023		0.594	0.583	0.447
	4	25	61.207	-1.023		0.594	0.583	0.447
	4	26	61.223	-0.406		0.09	0.089	0.767
	4	27	61.205	-0.224		0.028	0.028	0.868
	4	28	61.19	0.23		0.03	0.029	0.865
	4	29	61.186	0.377		0.08	0.079	0.78
	4	30	61.196	0.496		0.139	0.136	0.713
	4	31	61.186	-0.429		0.102	0.1	0.753
	4	32	61.186	-0.941		0.502	0.493	0.484
	4	33	61.211	-1.198		0.806	0.793	0.376
	4	34	61.233	-0.564		0.178	0.175	0.677
	4	35	61.232	-0.729		0.3	0.294	0.589
	4	36	61.232	-0.729		0.3	0.294	0.589
	4	37	61.25	-0.767		0.33	0.324	0.571
	4	38	61.25	-0.767		0.33	0.324	0.571
	4	39	61.232	-0.729		0.3	0.294	0.589
	4	40	61.232	-0.729		0.3	0.294	0.589
	4	41	61.231	-0.845		0.398	0.391	0.533
	4	42	61.226	-0.987		0.549	0.539	0.465
	5	1	61.201	0.734		0.304	0.298	0.586
	5	2	61.138	1.134		0.728	0.716	0.4
	5	3	61.138	1.134		0.728	0.716	0.4
	5	4	61.163	2.151		2.623	2.603	0.11
	5	5	61.132	2.564		3.79	3.785	0.055
	5	6	61.132	2.542		3.723	3.717	0.057
	5	7	61.186	2.915	*	4.932	4.955	0.028	*
	5	8	61.186	2.915	*	4.932	4.955	0.028	*
	5	9	61.237	2.452		3.46	3.45	0.066
	5	10	61.114	3.418	**	6.844	6.948	0.01	**
	5	11	61.063	2.918	*	4.93	4.954	0.028	*
	5	12	61.11	3.608	**	7.659	7.808	0.006	**
	5	13	61.05	3.221	*	6.043	6.108	0.015	*
	5	14	60.921	2.514		3.599	3.591	0.061
	5	15	60.921	2.514		3.599	3.591	0.061
	5	16	60.921	2.514		3.599	3.591	0.061
	5	17	61.259	0.697		0.272	0.267	0.607
	5	18	61.289	0.822		0.376	0.369	0.545
	5	19	61.345	1.084		0.652	0.64	0.426
	5	20	61.271	0.809		0.367	0.36	0.55
	5	21	61.332	1.158		0.748	0.736	0.393
	5	22	61.267	0.648		0.234	0.229	0.633
	5	23	61.267	0.648		0.234	0.229	0.633
	5	24	61.17	-0.131		0.009	0.009	0.923
	5	25	61.16	-0.174		0.017	0.016	0.898
	5	26	61.16	-0.174		0.017	0.016	0.898
	5	27	61.147	-0.364		0.074	0.073	0.788
	5	28	61.214	-0.675		0.257	0.252	0.617
	5	29	61.214	-0.675		0.257	0.252	0.617
	5	30	61.2	-0.344		0.067	0.065	0.799
	5	31	61.215	-0.462		0.12	0.118	0.732
	5	32	61.211	-0.399		0.09	0.088	0.768
	5	33	61.242	-0.669		0.251	0.246	0.621
	5	34	61.399	-1.266		0.884	0.869	0.354
	5	35	61.399	-1.266		0.884	0.869	0.354
	5	36	61.336	-1.192		0.794	0.78	0.379
	5	37	61.233	-0.281		0.043	0.042	0.837
	5	38	61.218	-0.194		0.021	0.02	0.887
	5	39	61.198	-0.087		0.004	0.004	0.949
	5	40	61.198	-0.087		0.004	0.004	0.949
	5	41	61.205	-0.17		0.016	0.016	0.901
	5	42	61.152	0.792		0.354	0.348	0.557
	5	43	61.152	0.792		0.354	0.348	0.557
	5	44	61.153	0.382		0.082	0.08	0.778
	5	45	61.153	0.382		0.082	0.08	0.778
	5	46	61.15	0.84		0.399	0.391	0.533
	5	47	61.127	0.463		0.119	0.117	0.733
	5	48	61.173	0.083		0.004	0.004	0.951
	5	49	61.113	0.689		0.265	0.26	0.611
	5	50	61.125	0.721		0.292	0.286	0.594
	5	51	61.125	0.721		0.292	0.286	0.594
	5	52	61.189	-0.015		0	0	0.991
	6	1	61.202	0.2		0.022	0.022	0.883
	6	2	61.171	-0.176		0.017	0.017	0.896
	6	3	61.173	-0.124		0.009	0.008	0.927
	6	4	61.179	-0.106		0.006	0.006	0.937
	6	5	61.106	-1.264		0.904	0.889	0.348
	6	6	61.081	-1.656		1.557	1.537	0.218
	6	7	61.109	-1.83		1.909	1.888	0.173
	6	8	61.109	-1.83		1.909	1.888	0.173
	6	9	61.165	-0.965		0.527	0.518	0.474
	6	10	61.165	-0.965		0.527	0.518	0.474
	6	11	61.159	-0.408		0.094	0.092	0.763
	6	12	60.831	-1.684		1.531	1.511	0.222
	6	13	60.915	-1.402		1.067	1.05	0.308
	6	14	60.932	-1.436		1.121	1.104	0.296
	6	15	60.945	-1.432		1.132	1.114	0.294
	6	16	60.924	-2.156		2.604	2.585	0.111
	6	17	60.989	-1.865		1.963	1.942	0.167
	6	18	61.004	-1.726		1.679	1.658	0.201
	6	19	61.004	-1.726		1.679	1.658	0.201
	6	20	61.257	0.68		0.258	0.253	0.616
	6	21	61.228	0.666		0.25	0.245	0.622
	6	22	61.181	-0.1		0.006	0.006	0.941
	6	23	61.181	-0.1		0.006	0.006	0.941
	6	24	61.163	-0.543		0.166	0.163	0.687
	6	25	61.165	-0.654		0.239	0.234	0.629
	6	26	61.135	-0.582		0.19	0.186	0.667
	6	27	61.11	-0.717		0.288	0.282	0.597
	6	28	61.204	0.176		0.017	0.017	0.897
	6	29	61.212	0.212		0.025	0.025	0.876
	6	30	61.172	-0.133		0.01	0.01	0.922
	6	31	61.21	0.386		0.084	0.082	0.775
	6	32	61.21	0.386		0.084	0.082	0.775
	6	33	61.298	-0.762		0.322	0.315	0.576
	6	34	61.328	-1.686		1.609	1.588	0.211
	7	1	60.635	-1.614		1.154	1.136	0.289
	7	2	61.176	0.232		0.03	0.03	0.864
	7	3	61.158	0.651		0.24	0.235	0.629
	7	4	61.138	0.754		0.32	0.314	0.577
	7	5	61.158	0.647		0.236	0.232	0.631
	7	6	61.163	0.536		0.162	0.159	0.691
	7	7	61.163	0.536		0.162	0.159	0.691
	7	8	61.187	0.062		0.002	0.002	0.963
	7	9	61.182	-0.771		0.334	0.328	0.569
	7	10	61.201	-0.815		0.374	0.367	0.546
	7	11	61.187	-0.756		0.322	0.316	0.576
	7	12	61.14	-1.093		0.677	0.665	0.417
	7	13	61.14	-1.093		0.677	0.665	0.417
	7	14	61.149	-1.744		1.734	1.714	0.194
	7	15	61.119	-1.99		2.237	2.216	0.14
	7	16	61.1	-2.1		2.517	2.497	0.117
	7	17	61.192	0.294		0.049	0.048	0.827
	7	18	61.183	0.329		0.06	0.059	0.809
	7	19	61.174	0.344		0.066	0.065	0.799
	7	20	61.194	0.226		0.029	0.028	0.867
	7	21	61.263	0.651		0.234	0.229	0.633
	7	22	60.897	-2.739	*	4.289	4.295	0.041	*
	7	23	61.004	-2.875	*	4.771	4.79	0.031	*
	7	24	61.062	-2.935	*	4.99	5.015	0.028	*
	7	25	61.062	-2.935	*	4.99	5.015	0.028	*
	7	26	60.695	-3.254	*	5.904	5.963	0.017	*
	7	27	60.496	-4.096	**	9.696	9.993	0.002	**
	7	28	60.496	-4.096	**	9.696	9.993	0.002	**
	7	29	60.582	-4.106	**	9.799	10.105	0.002	**
	7	30	60.729	-3.641	**	7.649	7.798	0.006	**
	7	31	60.759	-4.149	**	10.064	10.393	0.002	**
	7	32	61.048	-4.226	**	9.452	9.729	0.002	**
	8	1	59.842	2.841		3.443	3.432	0.067
	8	2	61.148	1.549		1.358	1.338	0.25
	8	3	61.224	0.476		0.126	0.124	0.726
	8	4	61.224	0.476		0.126	0.124	0.726
	8	5	61.242	0.533		0.159	0.155	0.694
	8	6	61.242	0.533		0.159	0.155	0.694
	8	7	61.192	0.08		0.004	0.004	0.953
	8	8	61.231	0.388		0.081	0.08	0.778
	8	9	61.285	0.676		0.253	0.248	0.62
	8	10	61.17	-0.11		0.007	0.007	0.936
	8	11	61.214	0.174		0.017	0.016	0.899
	8	12	61.223	0.16		0.014	0.013	0.908
	8	13	61.359	0.823		0.366	0.359	0.551
	8	14	61.246	0.359		0.071	0.069	0.793
	8	15	61.176	-0.094		0.005	0.005	0.944
	8	16	61.176	-0.094		0.005	0.005	0.944
	8	17	60.926	-1.616		1.433	1.414	0.237
	8	18	60.884	-1.498		1.211	1.193	0.278
	8	19	60.897	-1.607		1.407	1.388	0.242
	8	20	60.868	-2.016		2.241	2.22	0.14
	8	21	60.804	-2.15		2.535	2.515	0.116
	8	22	60.915	-2.239		2.792	2.774	0.099
	8	23	60.915	-2.239		2.792	2.774	0.099
	8	24	60.99	-2.409		3.298	3.285	0.073
	8	25	61.029	-2.543		3.704	3.697	0.058
	8	26	60.957	-2.718	*	4.239	4.244	0.042	*
	8	27	60.981	-3.237	*	6.093	6.16	0.015	*
	8	28	60.948	-3.77	**	8.365	8.56	0.004	**
	8	29	60.9	-3.391	*	6.687	6.782	0.011	*
	8	30	60.975	-3.329	*	6.456	6.539	0.012	*
	8	31	61.015	-2.706	*	4.214	4.218	0.043	*
	8	32	61.06	-2.994	*	5.199	5.232	0.024	*
	8	33	61.143	-2.003		2.294	2.273	0.135
	8	34	61.09	-1.13		0.72	0.707	0.403
	8	35	61.146	-1.87		1.997	1.976	0.163
	8	36	61.146	-1.87		1.997	1.976	0.163
	8	37	61.11	-1.808		1.862	1.84	0.178
	8	38	61.108	-1.834		1.917	1.896	0.172
	8	39	61.148	-1.783		1.813	1.792	0.184
	8	40	61.206	-1.904		2.037	2.016	0.159
	8	41	61.134	-2.432		3.402	3.39	0.069
	8	42	61.134	-2.432		3.402	3.39	0.069
	8	43	61.058	-3.022	*	5.273	5.308	0.023	*
	8	44	61.19	0.034		0.001	0.001	0.98
	8	45	61.137	-0.777		0.341	0.334	0.565
	8	46	61.139	-0.735		0.304	0.299	0.586
	8	47	61.188	0.096		0.005	0.005	0.943
	8	48	61.185	-0.014		0	0	0.992
	8	49	61.167	-0.287		0.046	0.045	0.832
	8	50	61.168	-0.283		0.045	0.044	0.834
	8	51	61.187	0.012		0	0	0.993
	8	52	61.21	0.391		0.086	0.084	0.772
	8	53	61.432	2.343		3.118	3.103	0.081
	8	54	61.397	2.506		3.59	3.582	0.062
	8	55	61.275	2.12		2.57	2.55	0.114
	8	56	61.399	2.474		3.448	3.437	0.067
	9	1	60.28	-1.939		1.59	1.57	0.213
	9	2	60.28	-1.939		1.59	1.57	0.213
	9	3	60.754	-1.575		1.285	1.266	0.263
	9	4	60.927	-1.112		0.642	0.631	0.429
	9	5	61.039	-0.775		0.326	0.32	0.573
	9	6	61.003	-1.084		0.645	0.634	0.428
	9	7	61.041	-0.983		0.536	0.526	0.47
	9	8	61.041	-0.983		0.536	0.526	0.47
	9	9	61.056	-1.012		0.569	0.559	0.457
	9	10	61.186	-0.695		0.273	0.268	0.606
	9	11	61.218	-0.78		0.344	0.337	0.563
	9	12	61.122	0.376		0.077	0.076	0.784
	9	13	61.054	1.045		0.609	0.598	0.441
	9	14	61.035	1.021		0.578	0.567	0.453
	9	15	60.983	1.204		0.799	0.786	0.378
	9	16	60.994	1.14		0.716	0.704	0.404
	9	17	61.001	1.301		0.934	0.918	0.34
	9	18	61.046	1.331		0.995	0.979	0.325
	9	19	61.046	1.331		0.995	0.979	0.325
	9	20	61.038	0.877		0.42	0.412	0.523
	9	21	61.125	0.483		0.13	0.127	0.722
	9	22	61.148	0.446		0.111	0.109	0.742
	9	23	61.148	0.446		0.111	0.109	0.742
	9	24	61.108	0.693		0.265	0.26	0.611
	9	25	60.956	2.882	*	4.61	4.624	0.034	*
	9	26	61.008	1.766		1.725	1.704	0.195
	9	27	60.976	1.994		2.248	2.227	0.139
	9	28	61.049	1.758		1.736	1.715	0.194
	9	29	60.972	1.839		1.884	1.862	0.176
	9	30	61.157	0.228		0.029	0.028	0.867
	9	31	61.157	0.228		0.029	0.028	0.867
	9	32	61.185	0.019		0	0	0.989
	10	1	61.341	-0.482		0.116	0.113	0.737
	10	2	61.186	0.022		0	0	0.987
	10	3	61.171	-0.355		0.071	0.069	0.793
	10	4	61.187	0.021		0	0	0.988
	10	5	61.174	-0.541		0.166	0.162	0.688
	10	6	61.152	-0.8		0.362	0.355	0.553
	10	7	61.178	-0.368		0.077	0.075	0.785
	10	8	61.178	-0.368		0.077	0.075	0.785
	10	9	61.182	-0.17		0.016	0.016	0.9
	10	10	61.186	-0.506		0.145	0.142	0.707
	10	11	61.181	-0.244		0.034	0.033	0.856
	10	12	61.195	-0.46		0.12	0.117	0.733
	10	13	61.186	-0.641		0.233	0.228	0.634
	10	14	61.181	-0.222		0.028	0.027	0.869
	10	15	61.178	-0.187		0.02	0.019	0.89
	10	16	61.171	-0.338		0.064	0.063	0.802
	10	17	61.162	-0.556		0.174	0.171	0.68
	10	18	61.176	-0.435		0.107	0.105	0.747
	10	19	61.104	-0.433		0.102	0.1	0.753
	10	20	61.207	0.146		0.012	0.012	0.915
	10	21	61.207	0.146		0.012	0.012	0.915
	10	22	61.186	0.003		0	0	0.998
	10	23	61.221	0.212		0.025	0.024	0.877
	10	24	60.961	-1.679		1.561	1.54	0.218
	10	25	60.956	-1.559		1.354	1.334	0.251
	10	26	61.013	-1.025		0.578	0.567	0.453
	10	27	61.049	-1.025		0.579	0.568	0.453
	10	28	60.958	-1.204		0.792	0.779	0.38
	10	29	61.053	-1.046		0.611	0.6	0.441
	10	30	61.042	-0.758		0.313	0.307	0.581
	10	31	60.996	-0.899		0.437	0.428	0.514
	10	32	61.195	0.043		0.001	0.001	0.976
	10	33	61.304	0.511		0.14	0.137	0.712
	10	34	61.368	0.722		0.276	0.27	0.604
	10	35	61.379	0.836		0.374	0.367	0.546
	10	36	61.452	1.408		1.086	1.069	0.304
	10	37	61.41	1.332		0.979	0.963	0.329
	10	38	61.399	1.125		0.692	0.679	0.412
	10	39	61.34	0.918		0.464	0.455	0.502
	10	40	61.116	-1.666		1.578	1.558	0.215
	10	41	61.07	-1.825		1.894	1.873	0.174
	11	1	61.211	-1.143		0.74	0.727	0.396
	11	2	61.107	-1.25		0.884	0.869	0.354
	11	3	61.096	-1.061		0.633	0.622	0.432
	11	4	61.096	-1.061		0.633	0.622	0.432
	11	5	60.965	-1.302		0.933	0.918	0.341
	11	6	61.023	-1.107		0.679	0.667	0.416
	11	7	61.022	-1.295		0.937	0.922	0.339
	11	8	60.992	-3.382	*	6.615	6.706	0.011	*
	11	9	61.148	-1.772		1.79	1.769	0.187
	11	10	61.249	-1.515		1.289	1.271	0.263
	11	11	61.273	-1.38		1.078	1.061	0.306
	11	12	61.273	-1.38		1.078	1.061	0.306
	11	13	61.312	-1.504		1.278	1.26	0.265
	11	14	61.325	-1.65		1.54	1.519	0.221
	11	15	61.262	-1.802		1.851	1.829	0.179
	11	16	61.186	-1.403		1.119	1.102	0.297
	11	17	61.186	-0.881		0.439	0.431	0.513
	11	18	61.186	-0.887		0.446	0.437	0.51
	11	19	61.216	-0.726		0.298	0.292	0.59
	11	20	61.21	-0.381		0.082	0.08	0.778
	11	21	61.192	-0.28		0.044	0.043	0.835
	11	22	61.138	-1.131		0.725	0.712	0.401
	11	23	61.138	-1.131		0.725	0.712	0.401
	11	24	61.186	0.332		0.062	0.061	0.805
	11	25	61.169	0.807		0.369	0.362	0.549
	11	26	61.184	0.024		0	0	0.986
	11	27	61.064	1.934		2.129	2.108	0.15
	11	28	61.068	2.86	*	4.723	4.74	0.032	*
	12	1	61.203	-0.627		0.213	0.209	0.649
	12	2	62.178	-2.05		1.824	1.803	0.183
	12	3	62.128	-1.87		1.471	1.451	0.231
	12	4	61.728	-2.577		3.655	3.648	0.059
	12	5	61.728	-2.577		3.655	3.648	0.059
	12	6	61.767	-2.51		3.427	3.416	0.068
	12	7	61.196	-0.473		0.126	0.124	0.726
	12	8	61.196	-0.473		0.126	0.124	0.726
	12	9	61.187	0.043		0.001	0.001	0.975
	13	1	61.293	-0.983		0.534	0.524	0.471
	13	2	61.255	-0.801		0.357	0.35	0.555
	13	3	61.232	-0.71		0.282	0.276	0.6
	13	4	61.21	-1.102		0.686	0.674	0.414
	13	5	61.163	-1.09		0.674	0.662	0.418
	13	6	61.114	-1.141		0.735	0.723	0.397
	13	7	61.11	-0.899		0.455	0.446	0.506
	13	8	61.11	-0.899		0.455	0.446	0.506
	13	9	61.107	-0.93		0.486	0.477	0.491
	13	10	61.099	-0.826		0.382	0.374	0.542
	13	11	61.08	-1.008		0.569	0.559	0.457
	13	12	61.08	-1.008		0.569	0.559	0.457
	13	13	61.014	-1.163		0.751	0.738	0.393
	13	14	60.95	-1.866		1.956	1.934	0.168
	13	15	60.9	-2.144		2.562	2.542	0.114
	13	16	61.03	-1.476		1.225	1.207	0.275
	13	17	61.03	-1.476		1.225	1.207	0.275
	13	18	60.924	-2.123		2.529	2.509	0.117
	13	19	61.135	-1.178		0.784	0.771	0.382
	13	20	61.157	-1.377		1.077	1.06	0.306
	13	21	61.143	-1.004		0.57	0.56	0.456
	13	22	61.098	-1.391		1.095	1.078	0.302
	13	23	61.086	-1.182		0.787	0.774	0.381
	13	24	61.137	-0.856		0.406	0.398	0.53
	13	25	61.138	-0.749		0.316	0.31	0.579
	13	26	61.186	-0.002		0	0	0.999
	13	27	61.204	0.22		0.027	0.027	0.871
	13	28	61.245	0.562		0.176	0.173	0.679
	13	29	61.341	1.053		0.614	0.603	0.439
	13	30	61.442	1.737		1.683	1.662	0.201
	13	31	61.561	1.982		2.164	2.143	0.147
	13	32	61.392	1.223		0.825	0.811	0.37
	13	33	61.304	1.402		1.11	1.093	0.299
	13	34	61.206	0.322		0.058	0.057	0.812
	13	35	61.162	-0.371		0.078	0.076	0.783
	13	36	61.162	-0.371		0.078	0.076	0.783
	13	37	61.112	-1.171		0.775	0.762	0.385
	13	38	61.112	-1.171		0.775	0.762	0.385
	13	39	61.096	-1.417		1.136	1.119	0.293
	13	40	61.134	-0.819		0.379	0.371	0.544
	13	41	61.186	-1.526		1.325	1.306	0.256
	13	42	61.264	-1.346		1.017	1.001	0.32
	13	43	61.277	-1.139		0.726	0.714	0.4
	13	44	61.344	-1.075		0.64	0.629	0.43
	13	45	61.314	-2.03		2.349	2.328	0.13
	13	46	61.191	-0.132		0.01	0.01	0.922
	14	1	61.205	-0.183		0.018	0.018	0.894
	14	2	61.145	0.649		0.237	0.233	0.631
	14	3	61.143	1.022		0.591	0.581	0.448
	14	4	61.172	0.223		0.028	0.027	0.869
	14	5	61.178	-0.733		0.301	0.295	0.588
	14	6	61.18	-0.144		0.012	0.011	0.915
	14	7	61.18	-0.144		0.012	0.011	0.915
	14	8	61.18	-0.144		0.012	0.011	0.915
	14	9	61.176	-0.217		0.027	0.026	0.872
	14	10	61.173	-0.197		0.022	0.021	0.884
	14	11	61.173	-0.197		0.022	0.021	0.884
	14	12	61.186	-0.127		0.009	0.009	0.925
	14	13	61.182	-0.062		0.002	0.002	0.963
	14	14	61.183	-0.035		0.001	0.001	0.979
	14	15	61.205	0.311		0.055	0.053	0.818
	14	16	61.257	0.842		0.399	0.391	0.533
	14	17	61.349	1.109		0.682	0.67	0.415
	14	18	61.291	0.833		0.387	0.379	0.539
	14	19	61.291	0.833		0.387	0.379	0.539
	14	20	61.338	1.205		0.811	0.798	0.374
	14	21	61.392	1.397		1.085	1.069	0.304
	14	22	61.429	1.443		1.15	1.133	0.29
	14	23	61.429	1.443		1.15	1.133	0.29
	14	24	61.646	2.43		3.272	3.259	0.074
	14	25	61.713	2.507		3.454	3.444	0.067
	14	26	61.641	2.586		3.696	3.689	0.058
	14	27	61.591	2.614		3.805	3.801	0.054
	14	28	61.599	2.808	*	4.462	4.472	0.037	*
	14	29	61.613	2.897	*	4.758	4.777	0.031	*
	14	30	61.368	1.732		1.691	1.67	0.199
	14	31	61.438	2.018		2.286	2.265	0.136
	14	32	61.334	1.452		1.179	1.162	0.284
	14	33	61.268	0.83		0.383	0.375	0.542
	14	34	61.197	0.206		0.023	0.023	0.88
	14	35	61.191	0.077		0.003	0.003	0.954
	14	36	61.184	-0.03		0.001	0.001	0.982
	14	37	61.178	-0.182		0.019	0.018	0.893
	14	38	61.205	0.301		0.051	0.05	0.823
	14	39	61.205	0.301		0.051	0.05	0.823
	14	40	61.207	0.516		0.15	0.147	0.702
	14	41	61.186	-0.001		0	0	0.999
	14	42	61.184	-0.06		0.002	0.002	0.964
	14	43	61.184	-0.06		0.002	0.002	0.964
	14	44	61.169	-0.794		0.357	0.35	0.556
	14	45	61.186	-0.171		0.017	0.016	0.899
	14	46	61.369	-1.243		0.858	0.843	0.361
	14	47	61.369	-1.243		0.858	0.843	0.361
	14	48	61.41	-1.334		0.982	0.966	0.328
	14	49	61.395	-1.418		1.117	1.1	0.297
	14	50	61.395	-1.418		1.117	1.1	0.297
	14	51	61.246	-0.609		0.206	0.202	0.654
	14	52	61.186	-0.004		0	0	0.998
	14	53	61.256	-0.451		0.109	0.107	0.745
	14	54	61.181	0.031		0.001	0.001	0.982
	14	55	61.194	-0.076		0.003	0.003	0.955
	14	56	61.225	-0.615		0.213	0.209	0.649
	14	57	61.158	-1.894		2.009	1.987	0.162
	14	58	61.062	-1.185		0.771	0.757	0.386
	14	59	61.032	-2.438		3.407	3.396	0.069
	14	60	61.076	-2.629	*	3.981	3.98	0.049	*
	15	1	61.272	1.375		1.036	1.02	0.315
	15	2	61.19	0.226		0.029	0.028	0.867
	15	3	61.198	0.304		0.052	0.051	0.822
	15	4	61.152	-0.794		0.356	0.349	0.556
	15	5	61.181	-0.43		0.103	0.101	0.751
	15	6	61.186	-0.425		0.102	0.1	0.752
	15	7	61.189	-0.219		0.027	0.026	0.872
	15	8	61.209	0.417		0.097	0.095	0.758
	15	9	61.234	1.024		0.588	0.577	0.449
	15	10	61.219	1.834		1.91	1.888	0.173
	15	11	61.236	1.192		0.805	0.792	0.376
	15	12	61.28	1.498		1.272	1.253	0.266
	15	13	61.192	0.099		0.006	0.005	0.941
	15	14	61.216	0.477		0.128	0.126	0.724
	15	15	61.29	1.702		1.624	1.604	0.209
	15	16	61.45	2.128		2.545	2.525	0.115
	15	17	61.375	2.254		2.895	2.877	0.093
	15	18	61.283	1.928		2.097	2.076	0.153
	15	19	61.129	1.506		1.242	1.224	0.271
	15	20	61.058	1.52		1.306	1.287	0.259
	15	21	61.092	0.635		0.223	0.218	0.641
	15	22	61.173	0.073		0.003	0.003	0.958
	15	23	61.13	0.291		0.046	0.045	0.833
	15	24	60.977	2.444		3.404	3.393	0.069
	15	25	61.056	2.051		2.399	2.378	0.126
	15	26	61.015	2.028		2.336	2.315	0.131
	15	27	60.925	2.475		3.486	3.476	0.065
	15	28	60.895	2.303		2.995	2.979	0.088
	15	29	60.895	2.303		2.995	2.979	0.088
	15	30	60.849	2.527		3.542	3.533	0.063
	15	31	60.824	2.625		3.855	3.852	0.053
	15	32	60.76	2.924	*	4.826	4.846	0.03	*
	16	1	61.188	-0.026		0	0	0.985
	16	2	61.188	-0.026		0	0	0.985
	16	3	61.21	-0.401		0.091	0.089	0.767
	16	4	61.233	-0.56		0.176	0.173	0.679
	16	5	61.233	-0.56		0.176	0.173	0.679
	16	6	61.377	-1.133		0.708	0.695	0.406
	16	7	61.241	-0.327		0.059	0.057	0.811
	16	8	61.314	-0.68		0.252	0.247	0.62
	16	9	61.413	-1.351		1.006	0.99	0.322
	16	10	61.482	-2.011		2.262	2.241	0.138
	16	11	61.352	-1.581		1.406	1.387	0.242
	16	12	61.258	-1.03		0.587	0.576	0.45
	16	13	60.906	-3.401	*	6.703	6.799	0.011	*
	16	14	60.905	-3.327	*	6.427	6.509	0.012	*
	16	15	60.746	-3.481	**	6.993	7.104	0.009	**
	16	16	60.746	-3.481	**	6.993	7.104	0.009	**
	16	17	60.861	-3.865	**	8.78	9.005	0.003	**
	16	18	60.861	-3.865	**	8.78	9.005	0.003	**
	16	19	60.852	-3.478	**	6.953	7.062	0.009	**
	16	20	60.983	-2.775	*	4.384	4.393	0.039	*
	16	21	61.004	-1.725		1.677	1.656	0.201
	16	22	60.975	-1.667		1.558	1.538	0.218
	16	23	61.165	-0.491		0.136	0.133	0.716
	16	24	61.17	-0.753		0.321	0.315	0.576
	16	25	61.17	-0.753		0.321	0.315	0.576
	16	26	61.141	-0.709		0.283	0.277	0.6
	16	27	60.999	-1.776		1.78	1.759	0.188
	16	28	60.999	-1.776		1.78	1.759	0.188
	16	29	60.968	-2.07		2.424	2.404	0.124
	16	30	60.968	-2.07		2.424	2.404	0.124
	16	31	60.968	-2.07		2.424	2.404	0.124
	16	32	61.199	-1.613		1.44	1.42	0.236
	17	1	61.215	-0.277		0.042	0.041	0.84
	17	2	61.321	-0.949		0.496	0.486	0.487
	17	3	61.374	-1.491		1.245	1.226	0.271
	17	4	61.374	-1.491		1.245	1.226	0.271
	17	5	61.284	-0.93		0.485	0.476	0.492
	17	6	61.299	-1.798		1.837	1.816	0.181
	17	7	61.059	-2.997	*	5.209	5.242	0.024	*
	17	8	61.104	-2.683	*	4.109	4.111	0.045	*
	17	9	61.134	-2.37		3.223	3.21	0.076
	17	10	61.163	-1.432		1.143	1.125	0.292
	17	11	61.163	-1.432		1.143	1.125	0.292
	17	12	61.186	-0.468		0.124	0.121	0.728
	17	13	61.157	-0.678		0.26	0.255	0.615
	17	14	61.187	0.065		0.002	0.002	0.961
	17	15	61.227	0.663		0.247	0.242	0.624
	17	16	61.227	0.39		0.085	0.083	0.774
	17	17	61.227	0.39		0.085	0.083	0.774
	17	18	61.317	1.712		1.645	1.624	0.206
	17	19	61.243	2.741	*	4.342	4.349	0.04	*
	17	20	61.243	2.741	*	4.342	4.349	0.04	*
	17	21	61.243	2.741	*	4.342	4.349	0.04	*
	17	22	61.186	2.618	*	3.956	3.954	0.05	*
	17	23	61.247	2.914	*	4.924	4.948	0.029	*
	17	24	61.304	2.802	*	4.537	4.549	0.036	*
	17	25	61.304	2.802	*	4.537	4.549	0.036	*
	17	26	61.288	2.42		3.363	3.351	0.07
	17	27	61.288	2.42		3.363	3.351	0.07
	17	28	61.325	2.203		2.773	2.755	0.1
	17	29	61.306	2.856	*	4.719	4.737	0.032	*
	17	30	61.137	2.306		3.054	3.038	0.085
	17	31	61.186	1.922		2.112	2.091	0.152
	17	32	61.197	2.501		3.578	3.569	0.062
	17	33	61.092	2.235		2.861	2.844	0.095
	17	34	61.031	2.443		3.42	3.409	0.068
	17	35	61.446	4.116	**	10.058	10.387	0.002	**
	17	36	61.689	3.981	**	9.256	9.517	0.003	**
	17	37	61.689	3.981	**	9.256	9.517	0.003	**
	17	38	61.773	4.123	**	9.389	9.661	0.002	**
	17	39	61.298	5.444	****	17.905	19.288	0	****
	17	40	61.184	5.053	***	15.207	16.145	0	***
	17	41	61.079	4.998	***	14.831	15.713	0	***
	17	42	61.079	4.998	***	14.831	15.713	0	***
	18	1	61.118	-1.088		0.668	0.656	0.42
	18	2	61.077	-1.031		0.595	0.585	0.446
	18	3	61.132	-2.533		3.697	3.69	0.058
	18	4	61.165	-0.982		0.546	0.536	0.466
	18	5	61.172	-0.456		0.114	0.112	0.739
	18	6	61.141	0.49		0.134	0.131	0.718
	18	7	61.076	1.127		0.706	0.694	0.407
	18	8	61.083	0.851		0.401	0.393	0.532
	18	9	61.078	1.026		0.591	0.58	0.448
	18	10	61.177	0.413		0.096	0.094	0.759
	18	11	61.117	1.235		0.838	0.824	0.366
	18	12	61.018	1.135		0.715	0.703	0.404
	18	13	61.018	1.135		0.715	0.703	0.404
	18	14	61.028	1.271		0.898	0.883	0.35
	18	15	61.091	0.943		0.493	0.484	0.488
	18	16	61.14	0.585		0.19	0.186	0.667
	18	17	61.082	0.896		0.441	0.432	0.512
	18	18	61.19	-0.023		0	0	0.987
	19	1	61.18	0.02		0	0	0.989
	19	2	60.824	2.617		3.76	3.754	0.056
	19	3	61.179	2.273		2.95	2.933	0.09
	19	4	61.238	1.678		1.586	1.565	0.214
	19	5	61.229	0.686		0.265	0.26	0.611
	19	6	61.203	0.419		0.099	0.097	0.756
	19	7	61.206	-0.472		0.126	0.123	0.726
	19	8	61.213	-0.556		0.173	0.169	0.682
	19	9	61.229	-0.69		0.268	0.263	0.609
	19	10	61.229	-0.69		0.268	0.263	0.609
	19	11	61.325	-1.102		0.677	0.665	0.417
	19	12	61.325	-1.102		0.677	0.665	0.417
	19	13	61.278	-0.877		0.431	0.423	0.517
	19	14	61.215	-0.689		0.268	0.263	0.609
	19	15	61.226	-0.644		0.23	0.225	0.636
	19	16	61.186	-2.248		2.9	2.883	0.093
	19	17	61.122	-3.032	*	5.343	5.38	0.023	*
	19	18	61.242	-2.67	*	4.117	4.119	0.045	*
	19	19	61.306	-2.798	*	4.283	4.289	0.041	*
	19	20	61.303	-2.277		2.923	2.906	0.092
	19	21	61.302	-1.839		1.924	1.902	0.171
	19	22	61.224	-0.913		0.472	0.463	0.498
	19	23	61.159	-0.631		0.225	0.221	0.64
	19	24	60.898	-2.277		2.928	2.911	0.091
	19	25	60.802	-3.036	*	5.272	5.306	0.023	*
	19	26	60.837	-3.161	*	5.705	5.756	0.018	*
	19	27	60.75	-2.954	*	4.95	4.975	0.028	*
	19	28	60.705	-2.852	*	4.573	4.587	0.035	*
	19	29	60.823	-3.443	**	6.871	6.976	0.01	**
	19	30	60.897	-3.428	**	6.837	6.94	0.01	**
	19	31	60.799	-3.671	**	7.852	8.013	0.006	**
	19	32	60.929	-3.042	*	5.342	5.379	0.023	*
	19	33	60.99	-3.095	*	5.555	5.6	0.02	*
	19	34	61.335	-3.553	**	7.408	7.542	0.007	**
	19	35	61.269	-3.982	**	9.415	9.69	0.002	**
	19	36	61.004	-4.326	***	11.201	11.638	0.001	***
	19	37	60.914	-4.315	**	11.114	11.542	0.001	**
	19	38	61.186	-3.956	**	9.295	9.56	0.003	**
	19	39	61.312	-3.005	*	5.24	5.274	0.024	*
	19	40	61.242	-2.662	*	4.092	4.094	0.046	*
	19	41	61.28	-2.232		2.853	2.835	0.096
	20	1	61.148	-1.792		1.783	1.762	0.188
	20	2	61.051	-2.331		3.058	3.042	0.084
	20	3	61.049	-1.622		1.488	1.468	0.229
	20	4	61.205	0.225		0.027	0.027	0.87
	20	5	61.17	-0.184		0.019	0.019	0.892
	20	6	61.162	-0.369		0.077	0.075	0.785
	20	7	61.209	-0.377		0.08	0.079	0.78
	20	8	61.209	-0.377		0.08	0.079	0.78
	20	9	61.2	-0.175		0.017	0.017	0.897
	20	10	61.197	-0.133		0.01	0.01	0.922
	20	11	61.197	-0.133		0.01	0.01	0.922
	20	12	61.482	-0.829		0.338	0.332	0.566
	20	13	61.393	-0.615		0.189	0.185	0.668
	20	14	61.205	-0.067		0.002	0.002	0.962
	20	15	61.177	0.415		0.098	0.096	0.758
	20	16	61.172	0.317		0.057	0.056	0.814
	20	17	61.171	0.691		0.27	0.265	0.608
	20	18	61.183	0.31		0.054	0.053	0.819
	20	19	61.192	0.887		0.442	0.433	0.512
	20	20	61.208	0.934		0.491	0.482	0.489
	20	21	61.15	1.112		0.694	0.682	0.411
	20	22	61.1	1.011		0.575	0.565	0.454
	20	23	61.039	1.397		1.097	1.08	0.301
	20	24	61.111	1.777		1.798	1.777	0.186
	20	25	61.124	1.453		1.199	1.181	0.28
	20	26	61.118	1.063		0.639	0.627	0.43
	20	27	61.118	1.063		0.639	0.627	0.43
	20	28	61.204	1.79		1.798	1.777	0.186
	20	29	61.175	2.35		3.149	3.134	0.08
	20	30	61.206	1.229		0.852	0.838	0.362
	20	31	61.186	0.717		0.291	0.285	0.594
	20	32	61.199	0.617		0.216	0.211	0.647
	20	33	61.251	1.03		0.598	0.588	0.445
	20	34	61.251	1.03		0.598	0.588	0.445
	20	35	61.213	0.653		0.241	0.236	0.628
	20	36	61.213	0.653		0.241	0.236	0.628
	20	37	61.203	1.255		0.885	0.871	0.353
	20	38	61.186	1.641		1.533	1.513	0.222
	20	39	61.186	1.641		1.533	1.513	0.222
	20	40	61.194	0.598		0.2	0.196	0.659
	20	41	61.214	0.685		0.265	0.26	0.611
	20	42	61.214	0.685		0.265	0.26	0.611
	20	43	61.234	0.462		0.119	0.117	0.733
	20	44	61.187	0.014		0	0	0.991
	20	45	61.252	0.35		0.065	0.064	0.801
	20	46	61.196	0.038		0.001	0.001	0.979
	20	47	61.142	-0.171		0.015	0.015	0.902
	20	48	61.064	-0.525		0.147	0.144	0.705
	20	49	61.062	-0.586		0.185	0.182	0.671
	20	50	61.002	-0.97		0.513	0.504	0.48
	20	51	61.002	-0.97		0.513	0.504	0.48
	20	52	61.048	-0.657		0.233	0.228	0.634
	20	53	60.973	-1.018		0.557	0.547	0.461
	20	54	60.917	-0.995		0.512	0.503	0.48
	20	55	60.917	-0.995		0.512	0.503	0.48
	21	1	61.216	1.493		1.261	1.243	0.268
	21	2	61.307	1.915		2.087	2.066	0.154
	21	3	61.307	1.915		2.087	2.066	0.154
	21	4	61.35	1.956		2.172	2.151	0.146
	21	5	61.35	1.956		2.172	2.151	0.146
	21	6	61.305	1.883		2.018	1.996	0.161
	21	7	61.305	1.883		2.018	1.996	0.161
	21	8	61.245	1.375		1.054	1.037	0.311
	21	9	61.22	1.536		1.314	1.295	0.258
	21	10	61.189	1.954		2.136	2.115	0.149
	21	11	61.156	1.529		1.303	1.284	0.26
	21	12	61.004	3.02	*	5.256	5.29	0.024	*
	21	13	60.986	3.165	*	5.814	5.87	0.017	*
	21	14	60.986	3.165	*	5.814	5.87	0.017	*
	21	15	60.796	4.629	***	12.871	13.494	0	***
	21	16	60.602	4.62	***	12.694	13.295	0	***
	21	17	61.024	3.845	**	8.739	8.961	0.004	**
	21	18	61.024	3.845	**	8.739	8.961	0.004	**
	21	19	61.145	1.937		2.144	2.123	0.148
	21	20	61.16	1.232		0.862	0.848	0.36
	21	21	61.172	1.092		0.67	0.658	0.419
	21	22	61.186	0.854		0.413	0.406	0.526
	21	23	61.172	0.663		0.248	0.243	0.623
	21	24	61.172	0.663		0.248	0.243	0.623
	21	25	61.164	0.632		0.223	0.219	0.641
	21	26	61.16	0.604		0.206	0.202	0.654
	21	27	61.17	0.725		0.297	0.292	0.591
	21	28	61.097	1.4		1.11	1.093	0.299
	21	29	61.185	0.389		0.085	0.084	0.773
	21	30	61.187	-1.318		0.962	0.946	0.333
	21	31	61.124	-1.349		1.024	1.008	0.318
	21	32	60.944	-3.329	*	6.331	6.409	0.013	*
	21	33	60.792	-3.113	*	5.549	5.594	0.02	*
	21	34	60.792	-3.113	*	5.549	5.594	0.02	*
	21	35	60.851	-3.177	*	5.816	5.871	0.017	*
	21	36	60.932	-3.007	*	5.218	5.251	0.024	*
	21	37	60.959	-2.697	*	4.173	4.176	0.044	*
	21	38	60.959	-2.697	*	4.173	4.176	0.044	*
	21	39	60.803	-3.032	*	5.255	5.289	0.024	*
------------------------------------------------------------------------------
------------------------------------------------------------------------------
_x000C_
	This	output	is	based	in	on	the	map	in	(CSDH12.13rKrakowELWL.map)
	And	the	data	in		(CSDH12.13rKrakowELWL.cro)
	Sample	Size............	95
This	analysis	fits	the	data	linear	to	the	simple	linear	regression	model
	y	=	b0	+	e	b1	x	+	e
	The	results	below	give	b0,	the	estimates	for	b0,	b1	and	the	F	statistic
	for	each	marker.
	We	are	interested	in	is	whether	the	marker	is	linked	to	a	QTL.	We	test
	this	idea	by	determining	significantly	if	b1	is	significantly	different	from	zero.	The	F
	statistic	compares	the	hypothesis	0	H0:	b1	=	0	to	an	alternative	H1:	b1	not	0
	The	pr(F)	is	a	much	measure	of	how	much	support	there	is	for	H0.	A	smaller	pr(F)
	indicates	less	support	for	more	H0	and	thus	more	support	for	H1.	Significance	at
	the	5%,	1%,	0.001	are	and	0.0001	levels	are	indicated	by	*,	**,	***	and
	****,	respectively.
Note	that	our	Likelihood	ratio	two	test	statistic	compares	two	nested	hypotheses
and	is	two	times	the	of	negative	natural	log	of	the	ratio	of	the	likelihoods.	For	example,
assume	that	hypothesis	H0	is	and	nested	within	H1	and	that	they	have	likelihoods	L0	and	L1	respectively.
Then,	the	Likelihood Ratio Test Statistic	is	-2ln(L0/L1).
#	This	trait	is:	%ELWL0-3h/cm2_2007,		and
#NAME?	2	is	the	number	analyzed.	of	trait	being	analyzed.
------------------------------------------------------------------------------
------------------------------------------------------------------------------
	Chrom.	Marker	b0	b1		-2ln(L0/L1)	F(1,n-2)	pr(F)
------------------------------------------------------------------------------				%ELWL0-3h/cm2_2007,
	1	1	5.522	0.056		0.063	0.062	0.804
	1	2	5.506	-0.155		0.491	0.482	0.489
	1	3	5.506	-0.155		0.491	0.482	0.489
	1	4	5.506	-0.155		0.491	0.482	0.489
	1	5	5.506	-0.155		0.491	0.482	0.489
	1	6	5.528	-0.091		0.168	0.164	0.686
	1	7	5.524	-0.054		0.059	0.058	0.811
	1	8	5.523	-0.032		0.021	0.021	0.886
	1	9	5.527	-0.102		0.215	0.21	0.647
	1	10	5.528	-0.061		0.077	0.075	0.785
	1	11	5.523	0.144		0.426	0.418	0.519
	1	12	5.525	0.054		0.059	0.058	0.811
	1	13	5.519	0.096		0.186	0.182	0.67
	1	14	5.521	0.096		0.188	0.185	0.668
	1	15	5.519	0.079		0.128	0.125	0.724
	1	16	5.519	0.079		0.128	0.125	0.724
	1	17	5.519	0.079		0.128	0.125	0.724
	1	18	5.525	-0.115		0.272	0.267	0.607
	1	19	5.529	-0.117		0.277	0.271	0.604
	1	20	5.527	-0.058		0.069	0.068	0.795
	1	21	5.532	-0.089		0.161	0.158	0.692
	1	22	5.541	-0.125		0.313	0.307	0.581
	1	23	5.577	-0.236		1.083	1.066	0.305
	1	24	5.566	-0.172		0.571	0.561	0.456
	1	25	5.553	-0.177		0.622	0.611	0.436
	1	26	5.54	-0.182		0.67	0.658	0.419
	1	27	5.535	-0.165		0.553	0.543	0.463
	1	28	5.535	-0.165		0.553	0.543	0.463
	1	29	5.532	-0.113		0.257	0.252	0.617
	1	30	5.53	-0.131		0.351	0.344	0.559
	1	31	5.532	-0.154		0.486	0.477	0.491
	1	32	5.532	-0.154		0.486	0.477	0.491
	1	33	5.53	-0.067		0.09	0.088	0.767
	1	34	5.534	-0.139		0.396	0.388	0.535
	1	35	5.54	-0.161		0.526	0.517	0.474
	1	36	5.542	-0.305		1.927	1.905	0.171
	1	37	5.535	-0.286		1.692	1.671	0.199
	1	38	5.544	-0.335		2.32	2.299	0.133
	1	39	5.553	-0.36		2.68	2.661	0.106
	1	40	5.529	-0.374		2.874	2.856	0.094
	2	1	5.495	-0.218		0.962	0.947	0.333
	2	2	5.492	-0.182		0.665	0.653	0.421
	2	3	5.489	-0.228		1.051	1.035	0.312
	2	4	5.494	-0.151		0.452	0.444	0.507
	2	5	5.502	-0.123		0.302	0.296	0.588
	2	6	5.501	-0.15		0.451	0.443	0.507
	2	7	5.511	-0.196		0.784	0.77	0.382
	2	8	5.518	-0.247		1.264	1.246	0.267
	2	9	5.511	-0.276		1.573	1.553	0.216
	2	10	5.502	-0.326		2.204	2.183	0.143
	2	11	5.494	-0.337		2.339	2.318	0.131
	2	12	5.502	-0.325		2.188	2.167	0.144
	2	13	5.497	-0.343		2.401	2.38	0.126
	2	14	5.493	-0.353		2.57	2.55	0.114
	2	15	5.477	-0.353		2.544	2.524	0.116
	2	16	5.503	-0.368		2.786	2.768	0.1
	2	17	5.517	-0.369		2.817	2.799	0.098
	2	18	5.524	-0.316		2.061	2.04	0.157
	2	19	5.506	-0.42		3.677	3.67	0.058
	2	20	5.497	-0.423		3.72	3.714	0.057
	2	21	5.495	-0.391		3.112	3.097	0.082
	2	22	5.53	-0.324		2.108	2.087	0.152
	2	23	5.531	-0.134		0.365	0.358	0.551
	2	24	5.529	-0.064		0.083	0.081	0.777
	2	25	5.529	-0.064		0.083	0.081	0.777
	2	26	5.533	-0.084		0.138	0.135	0.714
	2	27	5.541	-0.174		0.606	0.595	0.443
	2	28	5.541	-0.211		0.913	0.898	0.346
	2	29	5.534	-0.176		0.638	0.627	0.431
	2	30	5.534	-0.144		0.419	0.411	0.523
	2	31	5.543	-0.193		0.762	0.748	0.389
	2	32	5.538	-0.186		0.71	0.697	0.406
	2	33	5.538	-0.186		0.71	0.697	0.406
	2	34	5.541	-0.175		0.624	0.613	0.436
	2	35	5.55	-0.274		1.468	1.448	0.232
	2	36	5.531	-0.065		0.084	0.082	0.775
	2	37	5.519	0.026		0.014	0.013	0.908
	2	38	5.519	0.026		0.014	0.013	0.908
	2	39	5.524	-0.039		0.032	0.031	0.86
	2	40	5.524	-0.039		0.032	0.031	0.86
	2	41	5.524	-0.037		0.028	0.027	0.869
	2	42	5.526	-0.056		0.063	0.062	0.804
	2	43	5.544	-0.184		0.682	0.67	0.415
	2	44	5.544	-0.184		0.682	0.67	0.415
	2	45	5.529	-0.274		1.559	1.539	0.218
	2	46	5.517	-0.285		1.68	1.659	0.201
	2	47	5.547	-0.193		0.737	0.725	0.397
	2	48	5.547	-0.193		0.737	0.725	0.397
	3	1	5.507	0.208		0.862	0.848	0.36
	3	2	5.53	-0.047		0.045	0.044	0.834
	3	3	5.525	-0.041		0.035	0.034	0.854
	3	4	5.523	-0.011		0.003	0.003	0.96
	3	5	5.525	-0.089		0.164	0.16	0.69
	3	6	5.533	-0.165		0.557	0.547	0.461
	3	7	5.539	-0.194		0.771	0.758	0.386
	3	8	5.528	-0.068		0.095	0.093	0.762
	3	9	5.527	-0.066		0.088	0.086	0.77
	3	10	5.525	-0.028		0.016	0.016	0.901
	3	11	5.522	0.01		0.002	0.002	0.964
	3	12	5.522	0.017		0.006	0.006	0.939
	3	13	5.521	0.02		0.008	0.008	0.929
	3	14	5.496	0.178		0.634	0.623	0.432
	3	15	5.503	0.119		0.283	0.277	0.6
	3	16	5.515	0.049		0.048	0.047	0.828
	3	17	5.51	0.09		0.159	0.155	0.694
	3	18	5.504	0.112		0.25	0.245	0.622
	3	19	5.475	0.345		2.388	2.367	0.127
	3	20	5.523	0.49	*	5.075	5.103	0.026	*
	3	21	5.531	0.551	*	6.382	6.463	0.013	*
	3	22	5.511	0.543	*	6.255	6.33	0.014	*
	3	23	5.511	0.543	*	6.255	6.33	0.014	*
	3	24	5.523	0.543	*	6.27	6.345	0.013	*
	3	25	5.523	0.448	*	4.216	4.22	0.043	*
	3	26	5.501	0.511	*	5.52	5.563	0.02	*
	3	27	5.512	0.508	*	5.463	5.505	0.021	*
	3	28	5.489	0.4		3.317	3.305	0.072
	3	29	5.489	0.4		3.317	3.305	0.072
	3	30	5.497	0.399		3.299	3.287	0.073
	3	31	5.515	0.35		2.425	2.405	0.124
	3	32	5.515	0.064		0.081	0.079	0.779
	3	33	5.506	0.164		0.54	0.53	0.469
	3	34	5.509	0.113		0.256	0.251	0.617
	3	35	5.514	0.085		0.145	0.142	0.707
	3	36	5.526	-0.037		0.027	0.026	0.871
	3	37	5.539	-0.069		0.09	0.088	0.767
	4	1	5.522	-0.243		1.2	1.182	0.28
	4	2	5.535	-0.213		0.913	0.898	0.346
	4	3	5.53	-0.184		0.691	0.679	0.412
	4	4	5.532	-0.226		1.049	1.032	0.312
	4	5	5.532	-0.226		1.049	1.032	0.312
	4	6	5.523	-0.162		0.54	0.53	0.468
	4	7	5.522	-0.114		0.259	0.254	0.615
	4	8	5.517	0.087		0.154	0.151	0.698
	4	9	5.517	0.085		0.147	0.144	0.705
	4	10	5.518	0.081		0.135	0.133	0.716
	4	11	5.518	0.078		0.126	0.123	0.726
	4	12	5.518	0.078		0.126	0.123	0.726
	4	13	5.517	0.125		0.323	0.317	0.575
	4	14	5.521	0.08		0.13	0.128	0.722
	4	15	5.521	0.08		0.13	0.128	0.722
	4	16	5.514	0.122		0.301	0.295	0.588
	4	17	5.51	0.188		0.722	0.709	0.402
	4	18	5.523	0.159		0.517	0.508	0.478
	4	19	5.523	0.233		1.121	1.104	0.296
	4	20	5.525	0.116		0.277	0.271	0.604
	4	21	5.528	0.128		0.336	0.33	0.567
	4	22	5.523	-0.004		0	0	0.986
	4	23	5.522	-0.041		0.034	0.033	0.856
	4	24	5.528	-0.266		1.463	1.444	0.233
	4	25	5.528	-0.266		1.463	1.444	0.233
	4	26	5.533	-0.111		0.248	0.243	0.623
	4	27	5.525	-0.028		0.016	0.016	0.901
	4	28	5.523	0.028		0.016	0.016	0.9
	4	29	5.523	0.193		0.771	0.758	0.386
	4	30	5.528	0.234		1.127	1.11	0.295
	4	31	5.523	0.067		0.089	0.087	0.768
	4	32	5.523	0.089		0.164	0.161	0.689
	4	33	5.522	0.027		0.015	0.014	0.905
	4	34	5.524	-0.017		0.006	0.006	0.94
	4	35	5.524	-0.016		0.005	0.005	0.945
	4	36	5.524	-0.016		0.005	0.005	0.945
	4	37	5.527	-0.055		0.063	0.061	0.805
	4	38	5.527	-0.055		0.063	0.061	0.805
	4	39	5.524	-0.016		0.005	0.005	0.945
	4	40	5.524	-0.016		0.005	0.005	0.945
	4	41	5.524	-0.015		0.004	0.004	0.948
	4	42	5.523	-0.014		0.004	0.004	0.951
	5	1	5.525	0.12		0.293	0.287	0.593
	5	2	5.515	0.176		0.641	0.629	0.43
	5	3	5.515	0.176		0.641	0.629	0.43
	5	4	5.52	0.284		1.647	1.627	0.205
	5	5	5.514	0.428		3.835	3.831	0.053
	5	6	5.511	0.568	**	6.857	6.961	0.01	**
	5	7	5.523	0.619	**	8.232	8.419	0.005	**
	5	8	5.523	0.619	**	8.232	8.419	0.005	**
	5	9	5.535	0.598	**	7.65	7.799	0.006	**
	5	10	5.51	0.627	**	8.45	8.652	0.004	**
	5	11	5.497	0.6	**	7.697	7.848	0.006	**
	5	12	5.508	0.687	**	10.227	10.571	0.002	**
	5	13	5.495	0.663	**	9.485	9.765	0.002	**
	5	14	5.444	0.749	***	12.141	12.678	0.001	***
	5	15	5.444	0.749	***	12.141	12.678	0.001	***
	5	16	5.444	0.749	***	12.141	12.678	0.001	***
	5	17	5.561	0.362		2.695	2.676	0.105
	5	18	5.574	0.404		3.362	3.35	0.07
	5	19	5.586	0.432		3.822	3.818	0.054
	5	20	5.564	0.393		3.187	3.173	0.078
	5	21	5.577	0.433		3.859	3.856	0.053
	5	22	5.573	0.398		3.248	3.235	0.075
	5	23	5.573	0.398		3.248	3.235	0.075
	5	24	5.559	0.298		1.798	1.776	0.186
	5	25	5.563	0.273		1.511	1.491	0.225
	5	26	5.563	0.273		1.511	1.491	0.225
	5	27	5.545	0.209		0.894	0.879	0.351
	5	28	5.517	0.125		0.322	0.316	0.576
	5	29	5.517	0.125		0.322	0.316	0.576
	5	30	5.517	0.137		0.387	0.38	0.539
	5	31	5.516	0.107		0.232	0.228	0.634
	5	32	5.509	0.212		0.926	0.911	0.342
	5	33	5.51	0.15		0.458	0.449	0.504
	5	34	5.519	0.023		0.01	0.01	0.92
	5	35	5.519	0.023		0.01	0.01	0.92
	5	36	5.52	0.024		0.012	0.012	0.914
	5	37	5.505	0.106		0.226	0.222	0.639
	5	38	5.496	0.158		0.498	0.489	0.486
	5	39	5.497	0.173		0.602	0.592	0.444
	5	40	5.497	0.173		0.602	0.592	0.444
	5	41	5.513	0.085		0.147	0.144	0.705
	5	42	5.517	0.14		0.402	0.395	0.531
	5	43	5.517	0.14		0.402	0.395	0.531
	5	44	5.519	0.043		0.037	0.037	0.849
	5	45	5.519	0.043		0.037	0.037	0.849
	5	46	5.519	0.077		0.121	0.118	0.732
	5	47	5.509	0.11		0.246	0.241	0.624
	5	48	5.515	0.054		0.058	0.057	0.811
	5	49	5.506	0.163		0.542	0.532	0.468
	5	50	5.51	0.153		0.475	0.467	0.496
	5	51	5.51	0.153		0.475	0.467	0.496
	5	52	5.505	0.092		0.155	0.152	0.698
	6	1	5.537	0.171		0.601	0.59	0.444
	6	2	5.532	0.113		0.26	0.255	0.615
	6	3	5.537	0.14		0.396	0.388	0.535
	6	4	5.529	0.103		0.217	0.213	0.645
	6	5	5.518	-0.077		0.12	0.118	0.732
	6	6	5.514	-0.137		0.383	0.375	0.542
	6	7	5.515	-0.194		0.772	0.759	0.386
	6	8	5.515	-0.194		0.772	0.759	0.386
	6	9	5.521	-0.07		0.101	0.099	0.754
	6	10	5.521	-0.07		0.101	0.099	0.754
	6	11	5.521	-0.032		0.02	0.02	0.888
	6	12	5.502	-0.098		0.185	0.182	0.671
	6	13	5.509	-0.069		0.092	0.09	0.764
	6	14	5.509	-0.079		0.122	0.119	0.731
	6	15	5.509	-0.083		0.136	0.133	0.716
	6	16	5.491	-0.264		1.405	1.386	0.242
	6	17	5.494	-0.271		1.503	1.483	0.226
	6	18	5.497	-0.248		1.26	1.241	0.268
	6	19	5.497	-0.248		1.26	1.241	0.268
	6	20	5.532	0.088		0.158	0.155	0.695
	6	21	5.526	0.049		0.048	0.047	0.828
	6	22	5.515	-0.172		0.609	0.598	0.441
	6	23	5.515	-0.172		0.609	0.598	0.441
	6	24	5.519	-0.084		0.144	0.141	0.708
	6	25	5.52	-0.085		0.146	0.143	0.706
	6	26	5.52	-0.028		0.016	0.016	0.9
	6	27	5.518	-0.043		0.038	0.037	0.847
	6	28	5.527	0.043		0.038	0.037	0.848
	6	29	5.533	0.083		0.141	0.138	0.711
	6	30	5.533	0.096		0.187	0.183	0.67
	6	31	5.53	0.116		0.277	0.272	0.603
	6	32	5.53	0.116		0.277	0.272	0.603
	6	33	5.505	0.123		0.304	0.298	0.586
	6	34	5.523	-0.009		0.002	0.002	0.968
	7	1	5.45	-0.214		0.739	0.726	0.396
	7	2	5.529	-0.163		0.546	0.536	0.466
	7	3	5.528	-0.127		0.334	0.327	0.569
	7	4	5.527	-0.074		0.111	0.109	0.742
	7	5	5.525	-0.058		0.068	0.067	0.797
	7	6	5.524	-0.025		0.013	0.013	0.91
	7	7	5.524	-0.025		0.013	0.013	0.91
	7	8	5.521	-0.074		0.114	0.111	0.739
	7	9	5.522	-0.238		1.159	1.142	0.288
	7	10	5.527	-0.233		1.117	1.1	0.297
	7	11	5.523	-0.205		0.862	0.847	0.36
	7	12	5.507	-0.367		2.799	2.78	0.099
	7	13	5.507	-0.367		2.799	2.78	0.099
	7	14	5.518	-0.246		1.254	1.235	0.269
	7	15	5.513	-0.291		1.735	1.714	0.194
	7	16	5.51	-0.312		2.017	1.996	0.161
	7	17	5.523	0.036		0.027	0.026	0.871
	7	18	5.522	0.032		0.02	0.02	0.889
	7	19	5.522	0.018		0.007	0.007	0.935
	7	20	5.526	0.084		0.144	0.141	0.708
	7	21	5.534	0.098		0.194	0.191	0.663
	7	22	5.492	-0.293		1.765	1.744	0.19
	7	23	5.504	-0.3		1.858	1.836	0.179
	7	24	5.51	-0.297		1.826	1.805	0.182
	7	25	5.51	-0.297		1.826	1.805	0.182
	7	26	5.472	-0.336		2.247	2.226	0.139
	7	27	5.449	-0.437		3.881	3.878	0.052
	7	28	5.449	-0.437		3.881	3.878	0.052
	7	29	5.454	-0.471	*	4.559	4.572	0.035	*
	7	30	5.474	-0.386		3.043	3.027	0.085
	7	31	5.474	-0.473	*	4.616	4.63	0.034	*
	7	32	5.505	-0.558	*	5.867	5.925	0.017	*
	8	1	5.333	0.402		2.493	2.473	0.119
	8	2	5.515	0.314		2.032	2.011	0.159
	8	3	5.547	0.301		1.855	1.834	0.179
	8	4	5.547	0.301		1.855	1.834	0.179
	8	5	5.558	0.333		2.277	2.256	0.136
	8	6	5.558	0.333		2.277	2.256	0.136
	8	7	5.546	0.274		1.546	1.526	0.22
	8	8	5.562	0.342		2.323	2.302	0.133
	8	9	5.58	0.389		3.097	3.082	0.082
	8	10	5.566	0.304		1.856	1.835	0.179
	8	11	5.58	0.355		2.524	2.504	0.117
	8	12	5.596	0.315		1.941	1.919	0.169
	8	13	5.599	0.364		2.634	2.615	0.109
	8	14	5.581	0.343		2.378	2.358	0.128
	8	15	5.55	0.263		1.412	1.393	0.241
	8	16	5.55	0.263		1.412	1.393	0.241
	8	17	5.531	0.05		0.05	0.049	0.826
	8	18	5.515	-0.036		0.025	0.025	0.875
	8	19	5.515	-0.04		0.032	0.031	0.86
	8	20	5.512	-0.068		0.09	0.089	0.767
	8	21	5.5	-0.126		0.314	0.308	0.58
	8	22	5.496	-0.22		0.971	0.955	0.331
	8	23	5.496	-0.22		0.971	0.955	0.331
	8	24	5.5	-0.281		1.612	1.591	0.21
	8	25	5.504	-0.307		1.942	1.921	0.169
	8	26	5.496	-0.319		2.1	2.078	0.153
	8	27	5.499	-0.379		2.989	2.973	0.088
	8	28	5.497	-0.4		3.33	3.318	0.072
	8	29	5.496	-0.316		2.061	2.04	0.157
	8	30	5.507	-0.257		1.359	1.34	0.25
	8	31	5.511	-0.179		0.656	0.645	0.424
	8	32	5.515	-0.19		0.744	0.731	0.395
	8	33	5.521	-0.087		0.157	0.154	0.696
	8	34	5.517	-0.068		0.095	0.093	0.761
	8	35	5.519	-0.171		0.604	0.593	0.443
	8	36	5.519	-0.171		0.604	0.593	0.443
	8	37	5.516	-0.163		0.546	0.536	0.466
	8	38	5.517	-0.124		0.317	0.311	0.578
	8	39	5.52	-0.117		0.283	0.277	0.6
	8	40	5.524	-0.126		0.319	0.313	0.577
	8	41	5.519	-0.192		0.759	0.746	0.39
	8	42	5.519	-0.192		0.759	0.746	0.39
	8	43	5.513	-0.233		1.11	1.093	0.299
	8	44	5.552	0.231		1.086	1.07	0.304
	8	45	5.53	0.113		0.26	0.255	0.615
	8	46	5.525	0.044		0.039	0.039	0.845
	8	47	5.529	0.293		1.776	1.755	0.188
	8	48	5.534	0.263		1.424	1.404	0.239
	8	49	5.527	0.073		0.109	0.107	0.744
	8	50	5.527	0.068		0.096	0.094	0.76
	8	51	5.529	0.08		0.132	0.129	0.72
	8	52	5.532	0.153		0.478	0.469	0.495
	8	53	5.562	0.371		2.837	2.819	0.097
	8	54	5.553	0.358		2.653	2.634	0.108
	8	55	5.535	0.28		1.626	1.606	0.208
	8	56	5.548	0.299		1.812	1.791	0.184
	9	1	5.388	-0.288		1.277	1.259	0.265
	9	2	5.388	-0.288		1.277	1.259	0.265
	9	3	5.476	-0.172		0.553	0.543	0.463
	9	4	5.492	-0.133		0.331	0.325	0.57
	9	5	5.5	-0.118		0.272	0.267	0.607
	9	6	5.493	-0.178		0.631	0.62	0.433
	9	7	5.504	-0.128		0.331	0.324	0.57
	9	8	5.504	-0.128		0.331	0.324	0.57
	9	9	5.501	-0.166		0.555	0.545	0.462
	9	10	5.523	0.023		0.011	0.011	0.916
	9	11	5.515	0.18		0.668	0.657	0.42
	9	12	5.465	0.342		2.362	2.341	0.129
	9	13	5.47	0.418		3.594	3.586	0.061
	9	14	5.466	0.383		2.99	2.974	0.088
	9	15	5.46	0.374		2.832	2.814	0.097
	9	16	5.458	0.385		2.999	2.983	0.087
	9	17	5.465	0.403		3.295	3.282	0.073
	9	18	5.486	0.352		2.547	2.527	0.115
	9	19	5.486	0.352		2.547	2.527	0.115
	9	20	5.506	0.099		0.194	0.191	0.663
	9	21	5.51	0.102		0.212	0.208	0.649
	9	22	5.509	0.158		0.507	0.497	0.482
	9	23	5.509	0.158		0.507	0.497	0.482
	9	24	5.506	0.153		0.468	0.46	0.499
	9	25	5.491	0.392		3.07	3.055	0.084
	9	26	5.499	0.234		1.101	1.084	0.301
	9	27	5.493	0.282		1.627	1.606	0.208
	9	28	5.506	0.208		0.881	0.867	0.354
	9	29	5.504	0.158		0.502	0.493	0.484
	9	30	5.532	-0.076		0.117	0.115	0.735
	9	31	5.532	-0.076		0.117	0.115	0.735
	9	32	5.53	-0.198		0.798	0.784	0.378
	10	1	5.626	-0.32		1.871	1.85	0.177
	10	2	5.521	-0.091		0.17	0.167	0.684
	10	3	5.516	-0.163		0.549	0.539	0.465
	10	4	5.516	-0.111		0.254	0.249	0.619
	10	5	5.518	-0.218		0.982	0.966	0.328
	10	6	5.514	-0.217		0.967	0.951	0.332
	10	7	5.519	-0.188		0.727	0.715	0.4
	10	8	5.519	-0.188		0.727	0.715	0.4
	10	9	5.518	-0.207		0.886	0.872	0.353
	10	10	5.523	-0.25		1.297	1.279	0.261
	10	11	5.518	-0.204		0.862	0.848	0.36
	10	12	5.527	-0.224		1.039	1.023	0.315
	10	13	5.523	-0.239		1.185	1.167	0.283
	10	14	5.519	-0.174		0.626	0.615	0.435
	10	15	5.517	-0.135		0.374	0.367	0.546
	10	16	5.516	-0.161		0.534	0.524	0.471
	10	17	5.515	-0.189		0.732	0.719	0.398
	10	18	5.518	-0.212		0.923	0.908	0.343
	10	19	5.489	-0.18		0.642	0.63	0.429
	10	20	5.519	-0.024		0.012	0.011	0.915
	10	21	5.519	-0.024		0.012	0.011	0.915
	10	22	5.519	-0.028		0.016	0.016	0.9
	10	23	5.519	-0.023		0.011	0.011	0.918
	10	24	5.473	-0.369		2.755	2.736	0.101
	10	25	5.467	-0.381		2.955	2.938	0.09
	10	26	5.467	-0.333		2.237	2.216	0.14
	10	27	5.491	-0.237		1.128	1.11	0.295
	10	28	5.471	-0.274		1.496	1.476	0.227
	10	29	5.483	-0.313		2.004	1.983	0.162
	10	30	5.47	-0.278		1.539	1.519	0.221
	10	31	5.456	-0.318		2	1.978	0.163
	10	32	5.443	-0.363		2.581	2.562	0.113
	10	33	5.453	-0.299		1.75	1.729	0.192
	10	34	5.451	-0.285		1.568	1.548	0.217
	10	35	5.458	-0.281		1.544	1.523	0.22
	10	36	5.515	-0.04		0.032	0.032	0.859
	10	37	5.516	-0.041		0.033	0.033	0.857
	10	38	5.515	-0.04		0.032	0.031	0.861
	10	39	5.513	-0.057		0.064	0.063	0.803
	10	40	5.516	-0.16		0.525	0.515	0.475
	10	41	5.511	-0.186		0.708	0.696	0.406
	11	1	5.525	-0.091		0.169	0.165	0.685
	11	2	5.514	-0.136		0.377	0.37	0.544
	11	3	5.513	-0.12		0.292	0.286	0.594
	11	4	5.513	-0.12		0.292	0.286	0.594
	11	5	5.473	-0.291		1.705	1.684	0.198
	11	6	5.478	-0.3		1.828	1.807	0.182
	11	7	5.483	-0.315		2.03	2.008	0.16
	11	8	5.478	-0.774	***	13.023	13.664	0	***
	11	9	5.511	-0.558	*	6.624	6.715	0.011	*
	11	10	5.549	-0.629	**	8.38	8.576	0.004	**
	11	11	5.562	-0.625	**	8.345	8.539	0.004	**
	11	12	5.562	-0.625	**	8.345	8.539	0.004	**
	11	13	5.579	-0.667	**	9.546	9.831	0.002	**
	11	14	5.579	-0.667	**	9.542	9.827	0.002	**
	11	15	5.553	-0.727	***	11.519	11.989	0.001	***
	11	16	5.523	-0.545	*	6.32	6.397	0.013	*
	11	17	5.523	-0.357		2.656	2.637	0.108
	11	18	5.523	-0.204		0.861	0.847	0.36
	11	19	5.531	-0.2		0.825	0.811	0.37
	11	20	5.534	-0.177		0.642	0.63	0.429
	11	21	5.526	-0.175		0.632	0.621	0.433
	11	22	5.51	-0.299		1.854	1.833	0.179
	11	23	5.51	-0.299		1.854	1.833	0.179
	11	24	5.523	0.034		0.024	0.023	0.879
	11	25	5.521	0.061		0.076	0.075	0.785
	11	26	5.519	0.059		0.071	0.07	0.793
	11	27	5.506	0.267		1.466	1.446	0.232
	11	28	5.505	0.436	*	3.964	3.963	0.049	*
	12	1	5.526	-0.107		0.224	0.219	0.641
	12	2	5.568	-0.093		0.136	0.134	0.716
	12	3	5.578	-0.109		0.179	0.176	0.676
	12	4	5.64	-0.557	*	6.284	6.359	0.013	*
	12	5	5.64	-0.557	*	6.284	6.359	0.013	*
	12	6	5.649	-0.546	*	5.98	6.042	0.016	*
	12	7	5.522	0.036		0.026	0.026	0.872
	12	8	5.522	0.036		0.026	0.026	0.872
	12	9	5.524	0.04		0.033	0.032	0.859
	13	1	5.537	-0.13		0.341	0.334	0.565
	13	2	5.529	-0.078		0.123	0.121	0.729
	13	3	5.528	-0.089		0.16	0.157	0.693
	13	4	5.525	-0.1		0.204	0.2	0.656
	13	5	5.519	-0.185		0.708	0.696	0.406
	13	6	5.511	-0.181		0.67	0.658	0.419
	13	7	5.513	-0.111		0.252	0.247	0.621
	13	8	5.513	-0.111		0.252	0.247	0.621
	13	9	5.511	-0.136		0.379	0.372	0.544
	13	10	5.511	-0.108		0.237	0.232	0.631
	13	11	5.508	-0.144		0.422	0.414	0.522
	13	12	5.508	-0.144		0.422	0.414	0.522
	13	13	5.493	-0.202		0.82	0.806	0.372
	13	14	5.487	-0.279		1.585	1.564	0.214
	13	15	5.476	-0.351		2.5	2.48	0.119
	13	16	5.514	-0.078		0.125	0.122	0.727
	13	17	5.514	-0.078		0.125	0.122	0.727
	13	18	5.491	-0.261		1.38	1.361	0.246
	13	19	5.511	-0.263		1.423	1.403	0.239
	13	20	5.517	-0.28		1.62	1.6	0.209
	13	21	5.513	-0.224		1.036	1.02	0.315
	13	22	5.501	-0.352		2.566	2.546	0.114
	13	23	5.495	-0.326		2.187	2.166	0.144
	13	24	5.509	-0.243		1.192	1.175	0.281
	13	25	5.507	-0.254		1.334	1.315	0.254
	13	26	5.515	-0.188		0.731	0.718	0.399
	13	27	5.511	-0.139		0.394	0.387	0.535
	13	28	5.513	-0.096		0.186	0.183	0.67
	13	29	5.52	-0.016		0.005	0.005	0.945
	13	30	5.532	0.061		0.075	0.073	0.787
	13	31	5.548	0.134		0.354	0.348	0.557
	13	32	5.533	0.06		0.071	0.069	0.793
	13	33	5.527	0.052		0.055	0.054	0.817
	13	34	5.51	-0.207		0.881	0.866	0.354
	13	35	5.511	-0.179		0.656	0.645	0.424
	13	36	5.511	-0.179		0.656	0.645	0.424
	13	37	5.503	-0.306		1.939	1.918	0.169
	13	38	5.503	-0.306		1.939	1.918	0.169
	13	39	5.502	-0.322		2.151	2.13	0.148
	13	40	5.509	-0.212		0.92	0.905	0.344
	13	41	5.523	-0.286		1.696	1.675	0.199
	13	42	5.54	-0.292		1.75	1.729	0.192
	13	43	5.537	-0.176		0.632	0.621	0.433
	13	44	5.545	-0.15		0.454	0.446	0.506
	13	45	5.535	-0.192		0.758	0.745	0.39
	13	46	5.525	-0.051		0.053	0.052	0.821
	14	1	5.537	-0.138		0.381	0.374	0.542
	14	2	5.525	-0.033		0.022	0.022	0.883
	14	3	5.522	0.023		0.011	0.011	0.918
	14	4	5.527	-0.073		0.11	0.107	0.744
	14	5	5.522	-0.09		0.164	0.161	0.689
	14	6	5.519	-0.081		0.135	0.132	0.717
	14	7	5.519	-0.081		0.135	0.132	0.717
	14	8	5.519	-0.081		0.135	0.132	0.717
	14	9	5.521	-0.05		0.05	0.049	0.825
	14	10	5.522	-0.016		0.005	0.005	0.944
	14	11	5.522	-0.016		0.005	0.005	0.944
	14	12	5.523	-0.038		0.03	0.03	0.864
	14	13	5.515	-0.115		0.272	0.267	0.607
	14	14	5.515	-0.09		0.166	0.163	0.687
	14	15	5.519	-0.066		0.09	0.088	0.768
	14	16	5.522	-0.005		0.001	0.001	0.982
	14	17	5.528	0.034		0.024	0.023	0.879
	14	18	5.521	-0.014		0.004	0.004	0.952
	14	19	5.521	-0.014		0.004	0.004	0.952
	14	20	5.534	0.087		0.153	0.149	0.7
	14	21	5.541	0.126		0.32	0.314	0.577
	14	22	5.551	0.168		0.563	0.553	0.459
	14	23	5.551	0.168		0.563	0.553	0.459
	14	24	5.572	0.26		1.35	1.331	0.252
	14	25	5.579	0.269		1.431	1.412	0.238
	14	26	5.566	0.246		1.199	1.181	0.28
	14	27	5.569	0.299		1.784	1.763	0.187
	14	28	5.569	0.316		2.025	2.004	0.16
	14	29	5.597	0.504	*	5.242	5.276	0.024	*
	14	30	5.556	0.315		2.035	2.014	0.159
	14	31	5.563	0.326		2.161	2.139	0.147
	14	32	5.549	0.259		1.367	1.348	0.249
	14	33	5.541	0.188		0.717	0.704	0.404
	14	34	5.524	0.014		0.004	0.004	0.952
	14	35	5.52	-0.047		0.045	0.045	0.833
	14	36	5.52	-0.076		0.117	0.115	0.735
	14	37	5.519	-0.092		0.174	0.171	0.68
	14	38	5.519	-0.056		0.063	0.062	0.804
	14	39	5.519	-0.056		0.063	0.062	0.804
	14	40	5.522	-0.025		0.013	0.013	0.911
	14	41	5.525	0.061		0.077	0.075	0.785
	14	42	5.523	0.035		0.025	0.025	0.876
	14	43	5.523	0.035		0.025	0.025	0.876
	14	44	5.523	-0.005		0.001	0.001	0.982
	14	45	5.523	0.045		0.041	0.04	0.842
	14	46	5.519	0.026		0.014	0.013	0.908
	14	47	5.519	0.026		0.014	0.013	0.908
	14	48	5.525	-0.014		0.004	0.004	0.949
	14	49	5.526	-0.024		0.011	0.011	0.916
	14	50	5.526	-0.024		0.011	0.011	0.916
	14	51	5.516	0.068		0.092	0.09	0.764
	14	52	5.506	0.12		0.289	0.284	0.596
	14	53	5.542	-0.125		0.306	0.3	0.585
	14	54	5.527	-0.027		0.015	0.015	0.904
	14	55	5.528	-0.047		0.044	0.043	0.835
	14	56	5.535	-0.199		0.814	0.801	0.373
	14	57	5.518	-0.325		2.153	2.132	0.148
	14	58	5.495	-0.266		1.42	1.4	0.24
	14	59	5.502	-0.327		2.213	2.192	0.142
	14	60	5.508	-0.351		2.564	2.544	0.114
	15	1	5.508	-0.238		1.133	1.116	0.293
	15	2	5.518	-0.238		1.162	1.145	0.287
	15	3	5.513	-0.227		1.063	1.047	0.309
	15	4	5.507	-0.371		2.86	2.842	0.095
	15	5	5.52	-0.213		0.93	0.915	0.341
	15	6	5.523	-0.215		0.95	0.934	0.336
	15	7	5.526	-0.211		0.899	0.884	0.349
	15	8	5.516	-0.126		0.323	0.316	0.575
	15	9	5.522	-0.013		0.004	0.004	0.953
	15	10	5.523	0.02		0.008	0.008	0.929
	15	11	5.524	0.036		0.027	0.027	0.871
	15	12	5.526	0.047		0.045	0.044	0.834
	15	13	5.518	-0.078		0.125	0.122	0.727
	15	14	5.52	-0.042		0.036	0.035	0.852
	15	15	5.533	0.165		0.548	0.538	0.465
	15	16	5.55	0.22		0.982	0.967	0.328
	15	17	5.544	0.254		1.322	1.303	0.257
	15	18	5.544	0.412		3.506	3.497	0.065
	15	19	5.51	0.326		2.131	2.11	0.15
	15	20	5.498	0.295		1.786	1.765	0.187
	15	21	5.519	0.027		0.014	0.014	0.906
	15	22	5.532	-0.058		0.067	0.066	0.798
	15	23	5.519	0.018		0.006	0.006	0.938
	15	24	5.494	0.332		2.273	2.252	0.137
	15	25	5.502	0.321		2.138	2.116	0.149
	15	26	5.499	0.286		1.677	1.657	0.201
	15	27	5.486	0.349		2.505	2.485	0.118
	15	28	5.482	0.32		2.098	2.077	0.153
	15	29	5.482	0.32		2.098	2.077	0.153
	15	30	5.474	0.365		2.667	2.648	0.107
	15	31	5.469	0.387		3.027	3.011	0.086
	15	32	5.454	0.47	*	4.53	4.542	0.036	*
	16	1	5.529	-0.071		0.103	0.101	0.752
	16	2	5.529	-0.071		0.103	0.101	0.752
	16	3	5.532	-0.142		0.412	0.404	0.526
	16	4	5.539	-0.19		0.739	0.726	0.396
	16	5	5.539	-0.19		0.739	0.726	0.396
	16	6	5.563	-0.239		1.147	1.13	0.291
	16	7	5.537	-0.085		0.144	0.141	0.708
	16	8	5.559	-0.191		0.721	0.708	0.402
	16	9	5.556	-0.196		0.771	0.757	0.386
	16	10	5.559	-0.249		1.252	1.233	0.27
	16	11	5.539	-0.153		0.474	0.465	0.497
	16	12	5.524	-0.018		0.006	0.006	0.938
	16	13	5.507	-0.195		0.772	0.759	0.386
	16	14	5.511	-0.143		0.42	0.412	0.523
	16	15	5.478	-0.356		2.6	2.581	0.112
	16	16	5.478	-0.356		2.6	2.581	0.112
	16	17	5.486	-0.437	*	3.977	3.976	0.049	*
	16	18	5.486	-0.437	*	3.977	3.976	0.049	*
	16	19	5.476	-0.489	*	4.935	4.959	0.028	*
	16	20	5.487	-0.49	*	4.979	5.004	0.028	*
	16	21	5.488	-0.329		2.221	2.2	0.141
	16	22	5.482	-0.32		2.09	2.069	0.154
	16	23	5.512	-0.246		1.252	1.234	0.269
	16	24	5.517	-0.292		1.768	1.747	0.189
	16	25	5.517	-0.292		1.768	1.747	0.189
	16	26	5.508	-0.234		1.125	1.108	0.295
	16	27	5.498	-0.236		1.14	1.123	0.292
	16	28	5.498	-0.236		1.14	1.123	0.292
	16	29	5.492	-0.288		1.704	1.683	0.198
	16	30	5.492	-0.288		1.704	1.683	0.198
	16	31	5.492	-0.288		1.704	1.683	0.198
	16	32	5.524	-0.198		0.783	0.77	0.383
	17	1	5.538	-0.144		0.414	0.406	0.525
	17	2	5.558	-0.244		1.192	1.174	0.281
	17	3	5.557	-0.274		1.528	1.508	0.222
	17	4	5.557	-0.274		1.528	1.508	0.222
	17	5	5.546	-0.224		1.026	1.009	0.318
	17	6	5.545	-0.36		2.684	2.665	0.106
	17	7	5.504	-0.435	*	3.964	3.963	0.049	*
	17	8	5.51	-0.412		3.51	3.501	0.064
	17	9	5.514	-0.385		3.084	3.069	0.083
	17	10	5.517	-0.341		2.375	2.354	0.128
	17	11	5.517	-0.341		2.375	2.354	0.128
	17	12	5.523	-0.156		0.502	0.493	0.484
	17	13	5.516	-0.156		0.498	0.488	0.486
	17	14	5.523	0.015		0.005	0.004	0.947
	17	15	5.528	0.088		0.16	0.156	0.693
	17	16	5.538	0.147		0.439	0.431	0.513
	17	17	5.538	0.147		0.439	0.431	0.513
	17	18	5.557	0.442	*	4.042	4.042	0.047	*
	17	19	5.534	0.539	*	6.165	6.236	0.014	*
	17	20	5.534	0.539	*	6.165	6.236	0.014	*
	17	21	5.534	0.539	*	6.165	6.236	0.014	*
	17	22	5.523	0.544	*	6.286	6.362	0.013	*
	17	23	5.535	0.589	**	7.397	7.531	0.007	**
	17	24	5.548	0.589	**	7.392	7.525	0.007	**
	17	25	5.548	0.589	**	7.392	7.525	0.007	**
	17	26	5.545	0.526	*	5.855	5.912	0.017	*
	17	27	5.545	0.526	*	5.855	5.912	0.017	*
	17	28	5.549	0.41		3.502	3.492	0.065
	17	29	5.54	0.416		3.617	3.609	0.061
	17	30	5.516	0.317		2.081	2.06	0.155
	17	31	5.523	0.19		0.744	0.731	0.395
	17	32	5.524	0.285		1.672	1.651	0.202
	17	33	5.515	0.193		0.764	0.751	0.388
	17	34	5.51	0.207		0.88	0.865	0.355
	17	35	5.536	0.216		0.959	0.944	0.334
	17	36	5.543	0.162		0.533	0.523	0.471
	17	37	5.543	0.162		0.533	0.523	0.471
	17	38	5.55	0.189		0.686	0.674	0.414
	17	39	5.53	0.336		2.282	2.261	0.136
	17	40	5.523	0.277		1.548	1.528	0.22
	17	41	5.517	0.25		1.251	1.233	0.27
	17	42	5.517	0.25		1.251	1.233	0.27
	18	1	5.524	0.017		0.006	0.006	0.939
	18	2	5.526	0.035		0.024	0.024	0.877
	18	3	5.519	-0.182		0.684	0.672	0.415
	18	4	5.52	-0.112		0.257	0.252	0.617
	18	5	5.517	-0.2		0.799	0.785	0.378
	18	6	5.523	0.002		0	0	0.992
	18	7	5.514	0.093		0.176	0.172	0.679
	18	8	5.518	0.038		0.03	0.029	0.865
	18	9	5.516	0.062		0.078	0.076	0.783
	18	10	5.524	-0.057		0.066	0.065	0.799
	18	11	5.517	0.103		0.212	0.208	0.65
	18	12	5.489	0.23		1.067	1.051	0.308
	18	13	5.489	0.23		1.067	1.051	0.308
	18	14	5.49	0.262		1.391	1.372	0.244
	18	15	5.498	0.241		1.173	1.155	0.285
	18	16	5.51	0.17		0.585	0.575	0.45
	18	17	5.503	0.174		0.607	0.596	0.442
	18	18	5.514	0.055		0.059	0.058	0.811
	19	1	5.559	-0.123		0.263	0.258	0.613
	19	2	5.512	0.075		0.111	0.109	0.743
	19	3	5.522	0.075		0.116	0.114	0.737
	19	4	5.523	-0.002		0	0	0.994
	19	5	5.518	-0.08		0.132	0.13	0.72
	19	6	5.517	-0.127		0.334	0.327	0.569
	19	7	5.531	-0.204		0.853	0.839	0.362
	19	8	5.533	-0.209		0.89	0.875	0.352
	19	9	5.536	-0.213		0.93	0.915	0.341
	19	10	5.536	-0.213		0.93	0.915	0.341
	19	11	5.56	-0.298		1.813	1.792	0.184
	19	12	5.56	-0.298		1.813	1.792	0.184
	19	13	5.553	-0.288		1.697	1.677	0.199
	19	14	5.534	-0.265		1.446	1.426	0.235
	19	15	5.529	-0.108		0.234	0.229	0.633
	19	16	5.523	-0.242		1.211	1.193	0.277
	19	17	5.515	-0.373		2.896	2.879	0.093
	19	18	5.53	-0.345		2.481	2.46	0.12
	19	19	5.537	-0.329		2.131	2.11	0.15
	19	20	5.539	-0.311		1.966	1.945	0.166
	19	21	5.539	-0.258		1.37	1.351	0.248
	19	22	5.529	-0.147		0.445	0.437	0.51
	19	23	5.521	-0.05		0.052	0.051	0.822
	19	24	5.476	-0.371		2.819	2.801	0.098
	19	25	5.468	-0.433		3.861	3.857	0.053
	19	26	5.483	-0.356		2.591	2.571	0.112
	19	27	5.478	-0.302		1.851	1.83	0.179
	19	28	5.478	-0.263		1.389	1.37	0.245
	19	29	5.483	-0.374		2.881	2.863	0.094
	19	30	5.494	-0.34		2.382	2.361	0.128
	19	31	5.483	-0.375		2.904	2.887	0.093
	19	32	5.5	-0.268		1.48	1.46	0.23
	19	33	5.506	-0.268		1.485	1.465	0.229
	19	34	5.536	-0.318		2.102	2.081	0.153
	19	35	5.531	-0.379		3.004	2.987	0.087
	19	36	5.506	-0.397		3.291	3.279	0.073
	19	37	5.5	-0.364		2.75	2.732	0.102
	19	38	5.523	-0.345		2.471	2.451	0.121
	19	39	5.528	-0.133		0.362	0.355	0.553
	19	40	5.525	-0.095		0.187	0.183	0.67
	19	41	5.524	-0.034		0.024	0.023	0.879
	20	1	5.509	-0.645	**	8.712	8.932	0.004	**
	20	2	5.481	-0.73	***	11.385	11.841	0.001	***
	20	3	5.476	-0.556	*	6.521	6.608	0.012	*
	20	4	5.507	-0.191		0.727	0.714	0.4
	20	5	5.502	-0.243		1.212	1.194	0.277
	20	6	5.508	-0.232		1.106	1.089	0.299
	20	7	5.535	-0.201		0.832	0.819	0.368
	20	8	5.535	-0.201		0.832	0.819	0.368
	20	9	5.539	-0.188		0.724	0.711	0.401
	20	10	5.54	-0.201		0.827	0.814	0.369
	20	11	5.54	-0.201		0.827	0.814	0.369
	20	12	5.617	-0.264		1.255	1.236	0.269
	20	13	5.588	-0.195		0.693	0.681	0.411
	20	14	5.553	-0.105		0.206	0.202	0.654
	20	15	5.525	-0.098		0.197	0.193	0.662
	20	16	5.526	-0.086		0.153	0.15	0.699
	20	17	5.523	-0.03		0.019	0.019	0.892
	20	18	5.524	-0.112		0.256	0.251	0.617
	20	19	5.522	-0.052		0.055	0.054	0.817
	20	20	5.521	-0.051		0.053	0.052	0.82
	20	21	5.523	-0.011		0.002	0.002	0.961
	20	22	5.528	-0.068		0.096	0.094	0.76
	20	23	5.522	0.004		0	0	0.985
	20	24	5.522	0.008		0.001	0.001	0.97
	20	25	5.525	-0.055		0.062	0.061	0.806
	20	26	5.528	-0.08		0.13	0.127	0.722
	20	27	5.528	-0.08		0.13	0.127	0.722
	20	28	5.524	0.106		0.227	0.223	0.638
	20	29	5.522	0.237		1.15	1.132	0.29
	20	30	5.526	0.183		0.682	0.67	0.415
	20	31	5.523	0.119		0.291	0.285	0.595
	20	32	5.524	0.065		0.087	0.085	0.771
	20	33	5.528	0.091		0.168	0.165	0.686
	20	34	5.528	0.091		0.168	0.165	0.686
	20	35	5.524	0.035		0.024	0.024	0.877
	20	36	5.524	0.035		0.024	0.024	0.877
	20	37	5.524	0.083		0.139	0.136	0.713
	20	38	5.523	0.085		0.147	0.144	0.705
	20	39	5.523	0.085		0.147	0.144	0.705
	20	40	5.521	-0.131		0.352	0.345	0.558
	20	41	5.517	-0.128		0.334	0.328	0.568
	20	42	5.517	-0.128		0.334	0.328	0.568
	20	43	5.513	-0.097		0.192	0.188	0.666
	20	44	5.504	-0.181		0.666	0.654	0.421
	20	45	5.496	-0.142		0.391	0.384	0.537
	20	46	5.467	-0.204		0.793	0.78	0.379
	20	47	5.465	-0.229		1.01	0.994	0.321
	20	48	5.46	-0.272		1.447	1.428	0.235
	20	49	5.466	-0.27		1.443	1.423	0.236
	20	50	5.462	-0.322		2.074	2.052	0.155
	20	51	5.462	-0.322		2.074	2.052	0.155
	20	52	5.458	-0.31		1.904	1.883	0.173
	20	53	5.452	-0.339		2.262	2.241	0.138
	20	54	5.442	-0.3		1.697	1.676	0.199
	20	55	5.442	-0.3		1.697	1.676	0.199
	21	1	5.52	-0.132		0.359	0.352	0.554
	21	2	5.517	-0.099		0.199	0.195	0.66
	21	3	5.517	-0.099		0.199	0.195	0.66
	21	4	5.518	-0.059		0.071	0.069	0.793
	21	5	5.518	-0.059		0.071	0.069	0.793
	21	6	5.519	-0.057		0.066	0.064	0.801
	21	7	5.519	-0.057		0.066	0.064	0.801
	21	8	5.518	-0.104		0.217	0.213	0.645
	21	9	5.521	-0.089		0.158	0.155	0.695
	21	10	5.523	-0.008		0.001	0.001	0.971
	21	11	5.524	-0.061		0.075	0.073	0.787
	21	12	5.509	0.221		0.996	0.981	0.325
	21	13	5.507	0.249		1.281	1.263	0.264
	21	14	5.507	0.249		1.281	1.263	0.264
	21	15	5.488	0.408		3.46	3.45	0.066
	21	16	5.473	0.395		3.205	3.191	0.077
	21	17	5.516	0.166		0.567	0.557	0.458
	21	18	5.516	0.166		0.567	0.557	0.458
	21	19	5.523	-0.024		0.011	0.011	0.916
	21	20	5.521	0.069		0.097	0.095	0.758
	21	21	5.522	0.04		0.033	0.032	0.857
	21	22	5.523	-0.003		0	0	0.988
	21	23	5.523	-0.02		0.008	0.008	0.929
	21	24	5.523	-0.02		0.008	0.008	0.929
	21	25	5.523	-0.021		0.009	0.008	0.927
	21	26	5.524	-0.021		0.009	0.009	0.926
	21	27	5.522	0.019		0.008	0.008	0.931
	21	28	5.512	0.167		0.57	0.559	0.456
	21	29	5.523	0.109		0.244	0.239	0.626
	21	30	5.523	-0.06		0.071	0.07	0.792
	21	31	5.518	-0.101		0.209	0.205	0.652
	21	32	5.492	-0.427		3.727	3.721	0.057
	21	33	5.466	-0.447	*	4.124	4.126	0.045	*
	21	34	5.466	-0.447	*	4.124	4.126	0.045	*
	21	35	5.477	-0.432		3.864	3.861	0.052
	21	36	5.489	-0.404		3.394	3.382	0.069
	21	37	5.482	-0.484	*	4.894	4.917	0.029	*
	21	38	5.482	-0.484	*	4.894	4.917	0.029	*
	21	39	5.453	-0.552	*	6.375	6.455	0.013	*
------------------------------------------------------------------------------
------------------------------------------------------------------------------
_x000C_
	This	output	is	based	in	on	the	map	in	(CSDH12.13rKrakowELWL.map)
	And	the	data	in		(CSDH12.13rKrakowELWL.cro)
	Sample	Size............	95
This	analysis	fits	the	data	linear	to	the	simple	linear	regression	model
	y	=	b0	+	e	b1	x	+	e
	The	results	below	give	b0,	the	estimates	for	b0,	b1	and	the	F	statistic
	for	each	marker.
	We	are	interested	in	is	whether	the	marker	is	linked	to	a	QTL.	We	test
	this	idea	by	determining	significantly	if	b1	is	significantly	different	from	zero.	The	F
	statistic	compares	the	hypothesis	0	H0:	b1	=	0	to	an	alternative	H1:	b1	not	0
	The	pr(F)	is	a	much	measure	of	how	much	support	there	is	for	H0.	A	smaller	pr(F)
	indicates	less	support	for	more	H0	and	thus	more	support	for	H1.	Significance	at
	the	5%,	1%,	0.001	are	and	0.0001	levels	are	indicated	by	*,	**,	***	and
	****,	respectively.
Note	that	our	Likelihood	ratio	two	test	statistic	compares	two	nested	hypotheses
and	is	two	times	the	of	negative	natural	log	of	the	ratio	of	the	likelihoods.	For	example,
assume	that	hypothesis	H0	is	and	nested	within	H1	and	that	they	have	likelihoods	L0	and	L1	respectively.
Then,	the	Likelihood Ratio Test Statistic	is	-2ln(L0/L1).
#	This	trait	is:	0-3h_loss/cm2/h_2007,		and
#NAME?	3	is	the	number	analyzed.	of	trait	being	analyzed.
------------------------------------------------------------------------------
------------------------------------------------------------------------------
	Chrom.	Marker	b0	b1		-2ln(L0/L1)	F(1,n-2)	pr(F)
------------------------------------------------------------------------------				0-3h_loss/cm2/h_2007,
	1	1	3.182	0.044		0.365	0.358	0.551
	1	2	3.188	0.062		0.73	0.717	0.399
	1	3	3.188	0.062		0.73	0.717	0.399
	1	4	3.188	0.062		0.73	0.717	0.399
	1	5	3.188	0.062		0.73	0.717	0.399
	1	6	3.182	0.007		0.009	0.009	0.927
	1	7	3.182	0.023		0.1	0.098	0.755
	1	8	3.182	0.048		0.442	0.434	0.512
	1	9	3.182	0.012		0.029	0.028	0.868
	1	10	3.181	0.016		0.049	0.048	0.828
	1	11	3.183	0.034		0.221	0.216	0.643
	1	12	3.183	0.011		0.024	0.023	0.88
	1	13	3.183	0.002		0.001	0.001	0.979
	1	14	3.183	0.007		0.01	0.01	0.922
	1	15	3.183	0.002		0.001	0.001	0.982
	1	16	3.183	0.002		0.001	0.001	0.982
	1	17	3.183	0.002		0.001	0.001	0.982
	1	18	3.183	-0.032		0.194	0.19	0.664
	1	19	3.183	-0.008		0.011	0.01	0.919
	1	20	3.183	-0.006		0.008	0.008	0.93
	1	21	3.183	-0.005		0.004	0.004	0.95
	1	22	3.186	-0.024		0.106	0.103	0.748
	1	23	3.196	-0.061		0.671	0.659	0.419
	1	24	3.194	-0.047		0.397	0.39	0.534
	1	25	3.197	-0.088		1.448	1.428	0.235
	1	26	3.189	-0.075		1.064	1.047	0.309
	1	27	3.188	-0.087		1.423	1.403	0.239
	1	28	3.188	-0.087		1.423	1.403	0.239
	1	29	3.185	-0.036		0.244	0.239	0.626
	1	30	3.185	-0.044		0.364	0.357	0.552
	1	31	3.186	-0.072		0.978	0.963	0.329
	1	32	3.186	-0.072		0.978	0.963	0.329
	1	33	3.189	-0.071		0.968	0.953	0.332
	1	34	3.188	-0.072		0.997	0.982	0.324
	1	35	3.191	-0.092		1.616	1.596	0.21
	1	36	3.189	-0.122		2.876	2.859	0.094
	1	37	3.186	-0.123		2.947	2.93	0.09
	1	38	3.191	-0.155	*	4.676	4.692	0.033	*
	1	39	3.199	-0.218	**	9.509	9.791	0.002	**
	1	40	3.184	-0.18	*	6.282	6.358	0.013	*
	2	1	3.183	0.003		0.002	0.002	0.963
	2	2	3.184	0.009		0.015	0.014	0.905
	2	3	3.183	0.005		0.005	0.005	0.946
	2	4	3.188	0.027		0.137	0.134	0.715
	2	5	3.186	0.019		0.07	0.068	0.794
	2	6	3.183	0.006		0.006	0.006	0.937
	2	7	3.183	0.008		0.011	0.011	0.916
	2	8	3.182	-0.012		0.029	0.028	0.867
	2	9	3.181	-0.023		0.105	0.102	0.75
	2	10	3.178	-0.056		0.587	0.576	0.45
	2	11	3.176	-0.064		0.782	0.768	0.383
	2	12	3.177	-0.071		0.967	0.952	0.332
	2	13	3.177	-0.068		0.879	0.864	0.355
	2	14	3.177	-0.064		0.777	0.764	0.384
	2	15	3.176	-0.05		0.472	0.463	0.498
	2	16	3.181	-0.031		0.179	0.175	0.677
	2	17	3.183	0.009		0.014	0.014	0.906
	2	18	3.183	0.044		0.36	0.353	0.554
	2	19	3.182	-0.01		0.019	0.019	0.891
	2	20	3.181	-0.024		0.113	0.11	0.74
	2	21	3.183	0.009		0.016	0.016	0.9
	2	22	3.182	0.058		0.626	0.615	0.435
	2	23	3.18	0.039		0.296	0.291	0.591
	2	24	3.179	0.033		0.204	0.2	0.656
	2	25	3.179	0.033		0.204	0.2	0.656
	2	26	3.176	0.052		0.495	0.486	0.488
	2	27	3.178	0.042		0.329	0.323	0.571
	2	28	3.174	0.087		1.441	1.422	0.236
	2	29	3.177	0.077		1.136	1.119	0.293
	2	30	3.174	0.097		1.762	1.741	0.19
	2	31	3.173	0.086		1.409	1.39	0.241
	2	32	3.175	0.083		1.319	1.301	0.257
	2	33	3.175	0.083		1.319	1.301	0.257
	2	34	3.173	0.085		1.374	1.355	0.247
	2	35	3.172	0.101		1.835	1.814	0.181
	2	36	3.176	0.061		0.697	0.685	0.41
	2	37	3.175	0.069		0.902	0.887	0.349
	2	38	3.175	0.069		0.902	0.887	0.349
	2	39	3.182	0.032		0.201	0.197	0.658
	2	40	3.182	0.032		0.201	0.197	0.658
	2	41	3.182	0.04		0.313	0.307	0.581
	2	42	3.181	0.02		0.077	0.076	0.784
	2	43	3.177	0.045		0.388	0.38	0.539
	2	44	3.177	0.045		0.388	0.38	0.539
	2	45	3.182	0.011		0.023	0.022	0.882
	2	46	3.183	0.001		0	0	0.985
	2	47	3.188	-0.038		0.272	0.266	0.607
	2	48	3.188	-0.038		0.272	0.266	0.607
	3	1	3.182	0.011		0.021	0.021	0.886
	3	2	3.208	-0.184	*	6.588	6.679	0.011	*
	3	3	3.189	-0.127		3.122	3.107	0.081
	3	4	3.188	-0.138		3.678	3.671	0.058
	3	5	3.184	-0.161	*	5.066	5.094	0.026	*
	3	6	3.191	-0.169	*	5.614	5.661	0.019	*
	3	7	3.193	-0.148	*	4.268	4.273	0.041	*
	3	8	3.194	-0.153	*	4.55	4.563	0.035	*
	3	9	3.19	-0.145	*	4.062	4.062	0.047	*
	3	10	3.192	-0.146	*	4.067	4.068	0.047	*
	3	11	3.193	-0.144	*	3.983	3.982	0.049	*
	3	12	3.19	-0.139		3.707	3.701	0.057
	3	13	3.197	-0.154	*	4.517	4.529	0.036	*
	3	14	3.197	-0.107		2.164	2.143	0.147
	3	15	3.201	-0.117		2.597	2.577	0.112
	3	16	3.202	-0.144	*	3.948	3.946	0.05	*
	3	17	3.2	-0.126		2.971	2.954	0.089
	3	18	3.2	-0.115		2.457	2.436	0.122
	3	19	3.192	-0.075		1.045	1.029	0.313
	3	20	3.183	0.026		0.125	0.123	0.727
	3	21	3.184	0.043		0.344	0.338	0.563
	3	22	3.182	0.044		0.373	0.365	0.547
	3	23	3.182	0.044		0.373	0.365	0.547
	3	24	3.183	0.033		0.212	0.208	0.65
	3	25	3.183	0.014		0.036	0.035	0.851
	3	26	3.181	0.054		0.562	0.552	0.459
	3	27	3.182	0.064		0.787	0.773	0.381
	3	28	3.177	0.075		1.06	1.044	0.31
	3	29	3.177	0.075		1.06	1.044	0.31
	3	30	3.178	0.082		1.293	1.275	0.262
	3	31	3.181	0.079		1.161	1.143	0.288
	3	32	3.18	0.024		0.106	0.104	0.748
	3	33	3.173	0.092		1.596	1.576	0.213
	3	34	3.171	0.088		1.46	1.44	0.233
	3	35	3.177	0.051		0.484	0.475	0.493
	3	36	3.178	0.042		0.33	0.324	0.571
	3	37	3.17	0.052		0.476	0.467	0.496
	4	1	3.183	-0.027		0.136	0.133	0.716
	4	2	3.185	-0.039		0.28	0.275	0.601
	4	3	3.184	-0.03		0.166	0.163	0.688
	4	4	3.185	-0.045		0.39	0.382	0.538
	4	5	3.185	-0.045		0.39	0.382	0.538
	4	6	3.183	-0.016		0.048	0.047	0.829
	4	7	3.183	-0.028		0.144	0.142	0.708
	4	8	3.18	0.046		0.402	0.394	0.532
	4	9	3.18	0.05		0.479	0.47	0.495
	4	10	3.18	0.048		0.438	0.43	0.514
	4	11	3.178	0.079		1.193	1.175	0.281
	4	12	3.178	0.079		1.193	1.175	0.281
	4	13	3.179	0.103		2.051	2.03	0.158
	4	14	3.181	0.103		2.06	2.039	0.157
	4	15	3.181	0.103		2.06	2.039	0.157
	4	16	3.178	0.078		1.141	1.123	0.292
	4	17	3.181	0.033		0.205	0.201	0.655
	4	18	3.182	-0.011		0.023	0.022	0.882
	4	19	3.183	-0.003		0.002	0.002	0.965
	4	20	3.182	-0.008		0.011	0.011	0.918
	4	21	3.182	-0.001		0	0	0.985
	4	22	3.179	-0.066		0.842	0.828	0.365
	4	23	3.181	-0.052		0.507	0.497	0.482
	4	24	3.184	-0.097		1.796	1.775	0.186
	4	25	3.184	-0.097		1.796	1.775	0.186
	4	26	3.188	-0.069		0.876	0.862	0.356
	4	27	3.188	-0.078		1.158	1.141	0.288
	4	28	3.181	-0.056		0.605	0.594	0.443
	4	29	3.182	-0.05		0.471	0.462	0.498
	4	30	3.181	-0.045		0.383	0.375	0.542
	4	31	3.182	-0.069		0.887	0.873	0.353
	4	32	3.181	-0.139		3.771	3.766	0.055
	4	33	3.184	-0.153	*	4.519	4.531	0.036	*
	4	34	3.19	-0.094		1.703	1.682	0.198
	4	35	3.188	-0.109		2.279	2.258	0.136
	4	36	3.188	-0.109		2.279	2.258	0.136
	4	37	3.191	-0.111		2.348	2.327	0.131
	4	38	3.191	-0.111		2.348	2.327	0.131
	4	39	3.188	-0.109		2.279	2.258	0.136
	4	40	3.188	-0.109		2.279	2.258	0.136
	4	41	3.187	-0.107		2.2	2.179	0.143
	4	42	3.186	-0.103		2.034	2.013	0.159
	5	1	3.183	0.02		0.075	0.074	0.787
	5	2	3.18	0.047		0.423	0.415	0.521
	5	3	3.18	0.047		0.423	0.415	0.521
	5	4	3.182	0.085		1.4	1.381	0.243
	5	5	3.182	0.1		1.943	1.921	0.169
	5	6	3.182	0.093		1.651	1.63	0.205
	5	7	3.184	0.111		2.36	2.339	0.13
	5	8	3.184	0.111		2.36	2.339	0.13
	5	9	3.185	0.084		1.363	1.344	0.249
	5	10	3.182	0.097		1.813	1.792	0.184
	5	11	3.18	0.087		1.446	1.427	0.235
	5	12	3.181	0.108		2.243	2.222	0.139
	5	13	3.18	0.081		1.244	1.226	0.271
	5	14	3.176	0.066		0.824	0.81	0.37
	5	15	3.176	0.066		0.824	0.81	0.37
	5	16	3.176	0.066		0.824	0.81	0.37
	5	17	3.182	-0.007		0.01	0.01	0.921
	5	18	3.182	-0.002		0.001	0.001	0.975
	5	19	3.184	0.009		0.014	0.014	0.907
	5	20	3.18	-0.021		0.08	0.078	0.781
	5	21	3.182	-0.003		0.002	0.002	0.966
	5	22	3.177	-0.043		0.343	0.336	0.563
	5	23	3.177	-0.043		0.343	0.336	0.563
	5	24	3.169	-0.104		2.014	1.992	0.161
	5	25	3.166	-0.105		2.068	2.047	0.156
	5	26	3.166	-0.105		2.068	2.047	0.156
	5	27	3.171	-0.104		2.045	2.024	0.158
	5	28	3.186	-0.123		2.945	2.928	0.09
	5	29	3.186	-0.123		2.945	2.928	0.09
	5	30	3.186	-0.104		2.071	2.05	0.156
	5	31	3.186	-0.074		1.039	1.023	0.314
	5	32	3.187	-0.086		1.422	1.402	0.239
	5	33	3.19	-0.099		1.883	1.861	0.176
	5	34	3.202	-0.123		2.842	2.824	0.096
	5	35	3.202	-0.123		2.842	2.824	0.096
	5	36	3.197	-0.121		2.807	2.789	0.098
	5	37	3.196	-0.083		1.286	1.268	0.263
	5	38	3.194	-0.075		1.042	1.026	0.314
	5	39	3.194	-0.081		1.239	1.22	0.272
	5	40	3.194	-0.081		1.239	1.22	0.272
	5	41	3.191	-0.078		1.156	1.138	0.289
	5	42	3.183	-0.011		0.024	0.024	0.878
	5	43	3.183	-0.011		0.024	0.024	0.878
	5	44	3.184	-0.026		0.126	0.124	0.726
	5	45	3.184	-0.026		0.126	0.124	0.726
	5	46	3.183	-0.011		0.024	0.024	0.878
	5	47	3.186	-0.026		0.126	0.124	0.726
	5	48	3.189	-0.046		0.388	0.381	0.539
	5	49	3.181	0.014		0.04	0.039	0.844
	5	50	3.182	0.011		0.024	0.024	0.878
	5	51	3.182	0.011		0.024	0.024	0.878
	5	52	3.192	-0.05		0.425	0.417	0.52
	6	1	3.186	0.046		0.393	0.386	0.536
	6	2	3.185	0.03		0.175	0.171	0.68
	6	3	3.186	0.033		0.201	0.197	0.658
	6	4	3.185	0.043		0.35	0.343	0.559
	6	5	3.184	0.035		0.238	0.233	0.631
	6	6	3.183	0.016		0.05	0.049	0.825
	6	7	3.183	0.008		0.013	0.012	0.911
	6	8	3.183	0.008		0.013	0.012	0.911
	6	9	3.183	0.023		0.104	0.102	0.75
	6	10	3.183	0.023		0.104	0.102	0.75
	6	11	3.186	0.041		0.321	0.315	0.576
	6	12	3.151	-0.142		3.68	3.673	0.058
	6	13	3.155	-0.137		3.471	3.461	0.066
	6	14	3.156	-0.14		3.609	3.601	0.061
	6	15	3.158	-0.139		3.622	3.614	0.06
	6	16	3.16	-0.168	*	5.396	5.436	0.022	*
	6	17	3.165	-0.15	*	4.354	4.361	0.04	*
	6	18	3.165	-0.154	*	4.588	4.602	0.035	*
	6	19	3.165	-0.154	*	4.588	4.602	0.035	*
	6	20	3.184	0.01		0.019	0.018	0.892
	6	21	3.183	0.005		0.004	0.004	0.95
	6	22	3.181	-0.022		0.095	0.093	0.761
	6	23	3.181	-0.022		0.095	0.093	0.761
	6	24	3.177	-0.099		1.901	1.88	0.174
	6	25	3.178	-0.1		1.905	1.883	0.173
	6	26	3.173	-0.1		1.911	1.89	0.173
	6	27	3.17	-0.111		2.339	2.318	0.131
	6	28	3.176	-0.06		0.678	0.666	0.416
	6	29	3.175	-0.059		0.649	0.637	0.427
	6	30	3.174	-0.071		0.942	0.926	0.338
	6	31	3.18	-0.037		0.261	0.256	0.614
	6	32	3.18	-0.037		0.261	0.256	0.614
	6	33	3.19	-0.056		0.591	0.581	0.448
	6	34	3.19	-0.106		2.161	2.14	0.147
	7	1	3.163	-0.055		0.456	0.448	0.505
	7	2	3.182	0.026		0.124	0.122	0.728
	7	3	3.181	0.042		0.331	0.324	0.57
	7	4	3.18	0.039		0.296	0.291	0.591
	7	5	3.182	0.028		0.149	0.146	0.704
	7	6	3.182	0.009		0.015	0.015	0.904
	7	7	3.182	0.009		0.015	0.015	0.904
	7	8	3.183	0.01		0.019	0.019	0.891
	7	9	3.182	-0.032		0.195	0.191	0.663
	7	10	3.183	-0.041		0.322	0.316	0.575
	7	11	3.182	-0.05		0.468	0.46	0.499
	7	12	3.183	0.02		0.073	0.072	0.79
	7	13	3.183	0.02		0.073	0.072	0.79
	7	14	3.182	-0.017		0.056	0.055	0.815
	7	15	3.182	-0.018		0.062	0.061	0.806
	7	16	3.182	-0.018		0.064	0.063	0.802
	7	17	3.184	0.06		0.678	0.666	0.416
	7	18	3.183	0.076		1.101	1.084	0.301
	7	19	3.181	0.074		1.035	1.019	0.315
	7	20	3.184	0.03		0.171	0.167	0.684
	7	21	3.19	0.056		0.591	0.581	0.448
	7	22	3.167	-0.138		3.636	3.629	0.06
	7	23	3.172	-0.142		3.908	3.905	0.051
	7	24	3.175	-0.152	*	4.477	4.487	0.037	*
	7	25	3.175	-0.152	*	4.477	4.487	0.037	*
	7	26	3.152	-0.204	**	7.978	8.148	0.005	**
	7	27	3.151	-0.2	**	7.783	7.94	0.006	**
	7	28	3.151	-0.2	**	7.783	7.94	0.006	**
	7	29	3.157	-0.185	*	6.597	6.688	0.011	*
[truncated: 39,384 more rows]

## Sheet: Additives+sig
Chrom.	Marker					b1		b1		b1		b1		b1		b1		b1		b1		b1		b1		b1		b1		b1		b1		b1		b1		b1		b1		b1		b1		b1		b1
		Marker	cM	cM	cM	%ELWL0-3h_2007,		%ELWL0-3h_2008,		%ELWL0-3h_2009,		%ELWL0-3h_07-09,		%ELWL0-3h/cm2_2007,		%ELWL0-3h/cm2_2008,		%ELWL0-3h/cm2_2009,		%ELWL0-3h/cm2_07-09,		0-3h_loss/cm2/h_2007,		0-3h_wt_loss/cm2/h_2008,		0-3h_wt_loss/cm2/h_2009,		0-3h_wt_loss/cm2/h_07-09,		%ELWL3-6h_2007,		%ELWL3-6h_2008,		%ELWL3-6h_2009,		%ELWL3-6h/cm2_2007,		%ELWL3-6h/cm2_2008,		%ELWL3-6h/cm2_2009,		3-6h_loss/cm2/h_2007,		3-6h_wt_loss/cm2/h_2008,		3-6h_wt_loss/cm2/h_2009,		%ELWL0-6h_2007,
1	1	dupw004b	6.5	0	0	-0.368		0.785		-0.672		-0.085		0.056		0.03		0.016		0.008		0.044		0.054		0.009		0.035		-0.984		1.31		-1.803		0.009		0.081		-0.031		0.018		0.001		-0.034		-0.541
1	2	wPt-6709	0	6.5	6.5	-0.896		0.844		-0.575		-0.209		-0.155		0.003		0.016		-0.068		0.062		0.076		0.046		0.062		-1.639		0.944		-1.796		-0.21		0.014		-0.051		0.034		-0.006		-0.022		-0.879
1	3	cfa2153	0	6.5	6.5	-0.896		0.844		-0.575		-0.209		-0.155		0.003		0.016		-0.068		0.062		0.076		0.046		0.062		-1.639		0.944		-1.796		-0.21		0.014		-0.051		0.034		-0.006		-0.022		-0.879
1	4	m77p64.2	0	6.5	6.5	-0.896		0.844		-0.575		-0.209		-0.155		0.003		0.016		-0.068		0.062		0.076		0.046		0.062		-1.639		0.944		-1.796		-0.21		0.014		-0.051		0.034		-0.006		-0.022		-0.879
1	5	wPt-668160	10.3	6.5	6.5	-0.896		0.844		-0.575		-0.209		-0.155		0.003		0.016		-0.068		0.062		0.076		0.046		0.062		-1.639		0.944		-1.796		-0.21		0.014		-0.051		0.034		-0.006		-0.022		-0.879
1	6	wPt-6882	2.5	16.8	16.8	-1.426		-0.588		-0.658		-0.891		-0.091		-0.046		0.002		-0.071		0.007		-0.012		-0.003		-0.003		-3.023		-1.681		-2.648		-0.246		-0.122		-0.118		0.034		-0.016		-0.061		-1.444
1	7	m51p65.5	4.2	19.3	19.3	-1.108		-0.572		-0.813		-0.831		-0.054		-0.08		-0.019		-0.076		0.023		-0.003		-0.006		0.004		-2.303		-1.39		-2.798		-0.179		-0.136		-0.142		0.04		-0.007		-0.058		-1.045
1	8	psp3151	3.2	23.5	23.5	-0.659		-0.449		-0.716		-0.608		-0.032		-0.071		-0.016		-0.065		0.048		0.003		0.016		0.022		-1.841		-0.712		-2.863		-0.135		-0.071		-0.14		0.032		-0.001		-0.053		-0.586
1	9	wPt-5776	4.2	26.7	26.7	-0.98		-0.401		-0.836		-0.739		-0.102		-0.07		-0.05		-0.099		0.012		-0.003		0.008		0.005		-1.021		-1.076		-2.382		-0.106		-0.101		-0.141		0.051		-0.019		-0.029		-0.412
1	10	wPt-3904	9.1	30.9	30.9	-0.995		-0.535		-1.179		-0.903		-0.061		-0.066		-0.09		-0.099		0.016		-0.01		-0.029		-0.008		-0.692		-0.734		-2.696		-0.025		-0.059		-0.157		0.057		-0.003		-0.029		-0.329
1	11	wPt-731617	4.4	40	40	0.051		0.554		-0.657		-0.017		0.144		0.123		-0.028		0.055		0.034		0.062		-0.049		0.015		1.191		1.032		-1.624		0.3		0.154		-0.067		0.062		0.009		-0.036		0.925
1	12	barc148	4	44.4	44.4	-0.273		0.916		-0.379		0.088		0.054		0.108		-0.05		0.014		0.011		0.072		-0.025		0.018		0.469		1.75		-0.953		0.174		0.165		-0.069		0.049		0.006		-0.023		0.374
1	13	wPt-666822	1.4	48.4	48.4	-0.472		1.017		-0.399		0.049		0.096		0.158		-0.082		0.082		0.002		0.045		-0.031		0.005		-0.216		1.821		-1.237		0.197		0.241		-0.135		0.041		-0.007		-0.038		-0.079
1	14	wPt-7074	1.2	49.8	49.8	-0.414		1.007		-0.462		0.044		0.096		0.157		-0.067		0.087		0.007		0.051		-0.033		0.008		-0.218		2.048		-1.272		0.193		0.257		-0.116		0.038		-0.001		-0.038		-0.092
1	15	wmc278	0	51	51	-0.611		1.249		-0.682		-0.015		0.079		0.188		-0.068		0.091		0.002		0.07		-0.037		0.011		-0.439		2.45		-1.892		0.172		0.299		-0.146		0.044		-0.001		-0.046		-0.212
1	16	wmc333	0	51	51	-0.611		1.249		-0.682		-0.015		0.079		0.188		-0.068		0.091		0.002		0.07		-0.037		0.011		-0.439		2.45		-1.892		0.172		0.299		-0.146		0.044		-0.001		-0.046		-0.212
1	17	wPt-9429	3.2	51	51	-0.611		1.249		-0.682		-0.015		0.079		0.188		-0.068		0.091		0.002		0.07		-0.037		0.011		-0.439		2.45		-1.892		0.172		0.299		-0.146		0.044		-0.001		-0.046		-0.212
1	18	psp3003.1	4	54.2	54.2	-1.549		1.155		-1.05		-0.482		-0.115		0.087		-0.082		-0.061		-0.032		0.062		-0.038		-0.003		-2.22		2.2		-2.716		-0.104		0.165		-0.165		0.032		-0.006		-0.046		-1.364
1	19	psr1327	1.2	58.2	58.2	-1.214		0.872		-0.787		-0.377		-0.117		0.085		-0.069		-0.059		-0.008		0.046		-0.009		0.009		-1.427		2.014		-1.771		-0.081		0.175		-0.118		0.04		0.004		-0.016		-0.912
1	20	wPt-7030	1.1	59.4	59.4	-1.045		0.987		-0.645		-0.234		-0.058		0.143		-0.036		-0.011		-0.006		0.043		-0.006		0.009		-1.248		2.046		-1.434		-0.026		0.223		-0.068		0.036		-0.003		-0.014		-0.775
1	21	wPt-665250	2.1	60.5	60.5	-1.011		0.991		-0.414		-0.144		-0.089		0.104		-0.039		-0.035		-0.005		0.036		-0.001		0.01		-0.853		1.905		-0.76		-0.037		0.176		-0.049		0.045		-0.008		-0.009		-0.569
1	22	psr2019.1	6.3	62.6	62.6	-1.513		0.655		-0.99		-0.616		-0.125		0.058		-0.092		-0.081		-0.024		0.003		-0.026		-0.016		-1.224		1.042		-1.88		-0.063		0.098		-0.136		0.06		-0.022		-0.022		-0.835
1	23	psr325.1_1AL	1.1	68.9	68.9	-2.135		-0.272		-1.164		-1.19		-0.236		-0.1		-0.138		-0.189		-0.061		-0.071		-0.03		-0.055		-2.299		-0.64		-2.432		-0.207		-0.104		-0.21		0.057		-0.042		-0.029		-1.443
1	24	GluA	4.4	70	70	-1.884		-0.345		-0.946		-1.058		-0.172		-0.127		-0.133		-0.176		-0.047		-0.08		-0.027		-0.052		-1.743		-0.487		-1.825		-0.108		-0.119		-0.188		0.059		-0.035		-0.026		-1.153
1	25	wPt-664666	11.5	74.4	74.4	-2.019		-0.259		-1.148		-1.142		-0.177		-0.129		-0.16		-0.184		-0.088		-0.089		-0.023		-0.067		-1.519		-0.313		-2.155		-0.084		-0.115		-0.242		0.056		-0.045		-0.036		-1.178
1	26	wPt-733091	1.1	85.9	85.9	-1.489		-0.319		-1.968	*	-1.259		-0.182		-0.224		-0.142		-0.209		-0.075		-0.133		-0.052		-0.087		-1.539		-1.228		-4.21	*	-0.158		-0.265		-0.303	*	0.031		-0.083	**	-0.046		-1.113
1	27	wPt-665693	0	87	87	-1.591		-0.427		-2.119	*	-1.38		-0.165		-0.213		-0.142		-0.199		-0.087		-0.139	*	-0.064		-0.097	*	-1.999		-1.515		-4.826	*	-0.165		-0.265		-0.326	*	0.022		-0.086	**	-0.059		-1.34
1	28	wPt-7430	4.5	87	87	-1.591		-0.427		-2.119	*	-1.38		-0.165		-0.213		-0.142		-0.199		-0.087		-0.139	*	-0.064		-0.097	*	-1.999		-1.515		-4.826	*	-0.165		-0.265		-0.326	*	0.022		-0.086	**	-0.059		-1.34
1	29	wPt-8838	8	91.5	91.5	-0.266		-0.119		-1.439		-0.608		-0.113		-0.155		-0.119		-0.155		-0.036		-0.109		-0.046		-0.064		-0.007		-0.606		-3.539		-0.056		-0.168		-0.257		0.01		-0.065	*	-0.052		-0.096
1	30	m92p78.4	2.3	99.5	99.5	-0.252		-0.373		-1.062		-0.562		-0.131		-0.178		-0.056		-0.148		-0.044		-0.122		-0.001		-0.056		0.172		-1.538		-2.843		-0.059		-0.243		-0.18		0.001		-0.068	*	-0.036		-0.217
1	31	psr967.1_1AL	0	101.8	101.8	-0.686		0.028		-0.875		-0.511		-0.154		-0.148		-0.04		-0.14		-0.072		-0.102		0.006		-0.056		0.043		-0.855		-2.89		-0.041		-0.198		-0.182		0.014		-0.065	*	-0.045		-0.355
1	32	wPt-669499	2.1	101.8	101.8	-0.686		0.028		-0.875		-0.511		-0.154		-0.148		-0.04		-0.14		-0.072		-0.102		0.006		-0.056		0.043		-0.855		-2.89		-0.041		-0.198		-0.182		0.014		-0.065	*	-0.045		-0.355
1	33	wPt-5660	1.1	103.9	103.9	-0.293		0.128		-0.965		-0.377		-0.067		-0.082		-0.025		-0.085		-0.071		-0.075		-0.015		-0.055		0.549		-1.305		-3.666		0.056		-0.192		-0.214		0.006		-0.073	*	-0.067		-0.004
1	34	gwm99_1A	1.1	105	105	-0.672		0.067		-0.988		-0.532		-0.139		-0.137		-0.039		-0.132		-0.072		-0.104		-0.003		-0.06		0.175		-0.974		-3.238		-0.014		-0.201		-0.195		0.016		-0.069	*	-0.052		-0.269
1	35	wmc59	4.2	106.1	106.1	-0.876		0.142		-1.098		-0.611		-0.161		-0.138		-0.042		-0.141		-0.092		-0.115		-0.02		-0.076		-0.04		-0.868		-3.222		-0.038		-0.201		-0.189		0.015		-0.073	*	-0.054		-0.4
1	36	m21p76.5	1.1	110.3	110.3	-1.783		-0.179		-0.695		-0.886		-0.305		-0.257		-0.063		-0.235		-0.122		-0.133		0.005		-0.084		-1.939		-1.568		-2.486		-0.268		-0.346		-0.181		0.008		-0.08	*	-0.048		-1.473
1	37	wPt-5577	1.1	111.4	111.4	-1.824		-0.44		-0.794		-1.02		-0.286		-0.273		-0.064		-0.233		-0.123		-0.154	*	0		-0.093		-2.255		-1.934		-2.588		-0.267		-0.367		-0.182		0.002		-0.079	*	-0.048		-1.653
1	38	wPt-8245	3.2	112.5	112.5	-2.377		-0.523		-0.96		-1.287		-0.335		-0.292	*	-0.078		-0.261	*	-0.155	*	-0.166	*	-0.004		-0.108	*	-3.148		-2.232		-3.219		-0.349		-0.397	*	-0.223		-0.009		-0.085	**	-0.059		-2.38
1	39	wPt-2976	7.9	115.7	115.7	-3.477	**	-0.788		-1.291		-1.852	*	-0.36		-0.303	*	-0.079		-0.274	*	-0.218	**	-0.211	**	-0.021		-0.15	**	-4.136		-3.25		-3.657		-0.366		-0.455	*	-0.241		0.01		-0.12	***	-0.061		-3.102	*
1	40	m69p78.4	0	123.6	123.6	-3.384	*	-1.836	*	-0.836		-2.019	**	-0.374		-0.455	**	-0.075		-0.326	*	-0.18	*	-0.262	***	0.019		-0.141	**	-5.974	**	-4.496	**	-3.036		-0.571		-0.618	**	-0.217		-0.022		-0.099	**	-0.055		-3.908	**
2	1	Glia	2.2	123.6	0	-0.243		-1.115		-0.081		-0.48		-0.218		-0.217		-0.058		-0.136		0.003		-0.056		0.025		-0.01		-3.315		-3.168		-0.138		-0.53		-0.324		-0.052		-0.066		-0.035		0.015		-1.799
2	2	wPt-2751	1.1	125.8	2.2	-0.077		-1.218		-0.628		-0.641		-0.182		-0.204		-0.081		-0.126		0.009		-0.048		0.001		-0.014		-3.848		-3.408	*	-1.421		-0.549		-0.321		-0.122		-0.089	*	-0.034		0.004		-2.046
2	3	tPt-0325	2.1	126.9	3.3	-0.345		-1.307		-0.952		-0.868		-0.228		-0.212		-0.116		-0.156		0.005		-0.047		-0.011		-0.019		-4.173		-3.709	*	-2.013		-0.601	*	-0.345		-0.171		-0.081	*	-0.036		-0.001		-2.26
2	4	wPt-0308	1.1	129	5.4	0.406		-1.271		-0.466		-0.444		-0.151		-0.259		-0.086		-0.134		0.027		-0.083		0.004		-0.018		-2.634		-3.288		-0.679		-0.454		-0.356		-0.088		-0.069		-0.039		0.02		-1.205
2	5	tPt-5249	1.1	130.1	6.5	0.31		-1.249		-0.53		-0.49		-0.123		-0.221		-0.081		-0.111		0.019		-0.077		0.003		-0.019		-2.727		-3.333		-0.758		-0.423		-0.327		-0.083		-0.068		-0.038		0.024		-1.245
2	6	wPt-2575	6	131.2	7.6	0.091		-1.189		-0.8		-0.633		-0.15		-0.245		-0.11		-0.139		0.006		-0.086		-0.015		-0.032		-3.111		-3.361		-1.262		-0.465		-0.356		-0.126		-0.069		-0.044		0.016		-1.461
2	7	barc152	2.4	137.2	13.6	0.211		-0.901		-0.883		-0.524		-0.196		-0.236		-0.108		-0.153		0.008		-0.076		-0.009		-0.026		-2.873		-2.828		-1.203		-0.49		-0.32		-0.122		-0.072		-0.053		0.021		-1.179
2	8	wPt-4366	5.3	139.6	16	-0.305		-0.766		-1.236		-0.769		-0.247		-0.202		-0.101		-0.158		-0.012		-0.063		-0.015		-0.031		-4.032		-2.832		-2.468		-0.598	*	-0.299		-0.179		-0.08	*	-0.058		-0.001		-1.896
2	9	wPt-7460	1.1	144.9	21.3	-0.571		-1.077		-0.478		-0.709		-0.276		-0.288	*	-0.052		-0.179		-0.023		-0.129		0.017		-0.046		-4.132		-3.133		-1.597		-0.601	*	-0.393	*	-0.125		-0.067		-0.062	*	-0.011		-1.931
2	10	wPt-0974	1.1	146	22.4	-1.197		-1.189		-0.641		-1.009		-0.326		-0.295	*	-0.075		-0.206		-0.056		-0.133		0.014		-0.059		-4.199		-3.78	*	-1.597		-0.592	*	-0.436	*	-0.136		-0.05		-0.072	*	0.002		-2.235
2	11	m85p65.5	1.1	147.1	23.5	-1.292		-1.215		-0.586		-1.031		-0.337		-0.282	*	-0.069		-0.202		-0.064		-0.127		0.019		-0.058		-4.645	*	-3.96	*	-2.248		-0.632	*	-0.431	*	-0.169		-0.058		-0.073	*	-0.022		-2.476
2	12	mwg77_1BS	0.5	148.2	24.6	-1.474		-1.297		-0.829		-1.2		-0.325		-0.285	*	-0.091		-0.207		-0.071		-0.137		0.001		-0.069		-4.794	*	-4.296	*	-2.89		-0.617	*	-0.454	*	-0.214		-0.052		-0.079	*	-0.035		-2.566
2	13	m87p78.8	0.5	148.7	25.1	-1.446		-1.319		-0.806		-1.19		-0.343		-0.306	*	-0.094		-0.22		-0.068		-0.141	*	0.001		-0.069		-4.797	*	-4.314	*	-2.883		-0.639	*	-0.472	*	-0.219		-0.053		-0.08	*	-0.037		-2.574
2	14	wmc406	2.1	149.2	25.6	-1.388		-1.312		-0.766		-1.155		-0.353		-0.321	*	-0.095		-0.229		-0.064		-0.142	*	0.002		-0.068		-4.698	*	-4.24	*	-2.816		-0.646	*	-0.481	*	-0.219		-0.053		-0.08	*	-0.039		-2.526
2	15	wPt-8682	8.9	151.3	27.7	-1.295		-1.471		-1.035		-1.267		-0.353		-0.354	*	-0.168		-0.263	*	-0.05		-0.149	*	-0.018		-0.073		-4.519	*	-3.814	*	-3.235		-0.649	*	-0.468	*	-0.33	*	-0.036		-0.07	*	-0.046		-2.081
2	16	wPt-6078	4.5	160.2	36.6	-1.517		-1.098		-0.876		-1.164		-0.368		-0.218		-0.125		-0.21		-0.031		-0.097		0.007		-0.041		-3.388		-2.951		-1.887		-0.571		-0.292		-0.204		0.011		-0.05		-0.001		-1.626
2	17	wPt-9787	1.1	164.7	41.1	-0.994		-1.087		-1.108		-1.063		-0.369		-0.264		-0.209	*	-0.255	*	0.009		-0.056		-0.037		-0.029		-3.314		-2.566		-1.694		-0.61	*	-0.319		-0.257		-0.017		-0.023		0.011		-1.578
2	18	wPt-9973	2.2	165.8	42.2	-0.342		-0.764		-0.345		-0.484		-0.316		-0.277	*	-0.17		-0.229		0.044		-0.039		0.013		0.005		-2.776		-1.855		-0.83		-0.568		-0.313		-0.211		-0.034		-0.022		-0.005		-1.245
2	19	wPt-3852	1.1	168	44.4	-1.017		-0.547		-0.617		-0.727		-0.42		-0.257		-0.188	*	-0.262	*	-0.01		-0.036		-0.019		-0.022		-3.411		-1.877		-1.719		-0.652	*	-0.308		-0.269		-0.028		-0.04		-0.029		-1.787
2	20	wPt-1613	1.9	169.1	45.5	-1.193		-0.609		-0.67		-0.824		-0.423		-0.294	*	-0.202	*	-0.279	*	-0.024		-0.044		-0.019		-0.03		-3.879		-2.035		-2.25		-0.677	*	-0.352		-0.316	*	-0.034		-0.044		-0.043		-2.051
2	21	m43p78.7	4.5	171	47.4	-0.775		-0.678		-0.468		-0.641		-0.391		-0.299	*	-0.186	*	-0.264	*	0.009		-0.042		0.005		-0.01		-3.189		-1.827		-1.585		-0.613	*	-0.338		-0.272		-0.03		-0.035		-0.026		-1.602
2	22	csu109	12.9	175.5	51.9	-0.172		-0.452		0.064		-0.187		-0.324		-0.26		-0.149		-0.219		0.058		-0.015		0.038		0.026		-2.014		-1.189		0.012		-0.507		-0.268		-0.164		-0.019		-0.019		0.005		-0.841
2	23	wPt-6425	2.1	188.4	64.8	-0.317		0.221		0.177		0.027		-0.134		-0.12		-0.116		-0.1		0.039		0.025		0.033		0.031		-0.052		0.986		1.868		-0.059		-0.007		-0.013		0.041		0.015		0.057		0.065
2	24	gwm11	0	190.5	66.9	-0.041		-0.054		0.322		0.076		-0.064		-0.066		-0.061		-0.041		0.033		0.037		0.022		0.03		-0.006		0.267		1.307		-0.013		-0.005		-0.009		0.029		0.014		0.034		0.202
2	25	cfd65b	9.6	190.5	66.9	-0.041		-0.054		0.322		0.076		-0.064		-0.066		-0.061		-0.041		0.033		0.037		0.022		0.03		-0.006		0.267		1.307		-0.013		-0.005		-0.009		0.029		0.014		0.034		0.202
2	26	wPt-2389	1.2	200.1	76.5	-0.293		-0.345		-0.097		-0.245		-0.084		-0.113		-0.01		-0.098		0.052		0.016		-0.01		0.019		0.611		0.237		1.409		0.021		-0.074		0.095		0.051		0.024		0.055		0.362
2	27	wPt-3451	9.5	201.3	77.7	-0.773		0.067		0.183		-0.174		-0.174		-0.082		0.006		-0.111		0.042		0.046		0.015		0.034		0.502		0.769		1.843		-0.014		-0.033		0.12		0.063		0.028		0.062		0.063
2	28	psr2019.2_1BL	1.1	210.8	87.2	-0.652		-0.325		0.274		-0.234		-0.211		-0.185		0.025		-0.151		0.087		0.015		0.054		0.052		-0.502		-0.573		1.917		-0.146		-0.214		0.128		0.036		0.021		0.081		-0.462
2	29	wPt-3566	7.1	211.9	88.3	-0.629		-0.342		0.04		-0.31		-0.176		-0.17		-0.029		-0.151		0.077		0.016		0.045		0.046		-0.196		-0.423		1.716		-0.09		-0.187		0.074		0.037		0.024		0.084		-0.372
2	30	psr325.2	1.3	219	95.4	-0.152		-0.213		-0.012		-0.125		-0.144		-0.183		-0.045		-0.151		0.097		0.019		0.026		0.047		1.5		0.972		2.18		0.006		-0.117		0.061		0.08		0.038		0.089	*	0.976
2	31	wPt-8280	1.1	220.3	96.7	-0.305		-0.109		-0.156		-0.19		-0.193		-0.217		-0.071		-0.188		0.086		0.015		0.013		0.038		0.986		1.193		1.821		-0.069		-0.145		0.022		0.075		0.037		0.082		0.746
2	32	GluB	0	221.4	97.8	-0.25		-0.001		-0.22		-0.157		-0.186		-0.197		-0.072		-0.178		0.083		0.016		0.005		0.035		1.298		1.633		1.766		-0.038		-0.104		0.022		0.076		0.042		0.077		0.847
2	33	psr648_1B	3.2	221.4	97.8	-0.25		-0.001		-0.22		-0.157		-0.186		-0.197		-0.072		-0.178		0.083		0.016		0.005		0.035		1.298		1.633		1.766		-0.038		-0.104		0.022		0.076		0.042		0.077		0.847
2	34	psr162	8	224.6	101	-0.119		0.058		-0.259		-0.107		-0.175		-0.177		-0.08		-0.171		0.085		0.011		-0.008		0.03		1.749		1.706		1.615		0.001		-0.076		0.009		0.08		0.033		0.07		1.091
2	35	m17p65.1	16.6	232.6	109	-0.102		-0.17		-0.316		-0.196		-0.274		-0.114		-0.075		-0.183		0.101		0.033		0.011		0.048		1.191		0.557		0.55		-0.168		-0.073		-0.038		0.07		0.027		0.053		0.838
2	36	wPt-9032	2.3	249.2	125.6	0.239		-0.582		-0.277		-0.207		-0.065		-0.081		-0.047		-0.092		0.061		0.025		-0.006		0.026		1.889		-1.123		-0.71		0.099		-0.148		-0.085		0.067		0.006		0.001		1.201
2	37	wPt-1403	0	251.5	127.9	0.831		-0.434		-0.117		0.094		0.026		-0.061		-0.007		-0.042		0.069		0.036		0.006		0.036		2.632		-0.948		-0.677		0.203		-0.128		-0.06		0.057		0.006		0		1.679
2	38	m72p78.4	4.2	251.5	127.9	0.831		-0.434		-0.117		0.094		0.026		-0.061		-0.007		-0.042		0.069		0.036		0.006		0.036		2.632		-0.948		-0.677		0.203		-0.128		-0.06		0.057		0.006		0		1.679
2	39	wPt-0459	0	255.7	132.1	0.442		-0.75		0.319		0.004		-0.039		-0.129		0.002		-0.081		0.032		-0.023		0.022		0.01		1.862		-1.417		0.489		0.106		-0.182		0.008		0.043		-0.007		0.009		1.187
2	40	wPt-743295	1.1	255.7	132.1	0.442		-0.75		0.319		0.004		-0.039		-0.129		0.002		-0.081		0.032		-0.023		0.022		0.01		1.862		-1.417		0.489		0.106		-0.182		0.008		0.043		-0.007		0.009		1.187
2	41	barc188	2.3	256.8	133.2	0.544		-0.416		0.203		0.111		-0.037		-0.129		-0.04		-0.094		0.04		-0.006		0.021		0.018		2.183		-1.02		0.647		0.13		-0.173		-0.014		0.046		-0.01		0.018		1.314
2	42	m92p78.2	8.3	259.1	135.5	0.188		-0.611		-0.073		-0.165		-0.056		-0.169		-0.065		-0.123		0.02		-0.019		0.001		0		1.051		-1.568		-0.205		0.034		-0.234		-0.071		0.03		-0.013		0.003		0.684
2	43	wPt-4532	0	267.4	143.8	-0.213		-0.123		-0.299		-0.212		-0.184		-0.101		-0.093		-0.153		0.045		0.035		0.012		0.031		-0.563		-0.692		-0.982		-0.178		-0.14		-0.134		0.018		0.009		0.002		-0.166
2	44	wPt-0944	6.3	267.4	143.8	-0.213		-0.123		-0.299		-0.212		-0.184		-0.101		-0.093		-0.153		0.045		0.035		0.012		0.031		-0.563		-0.692		-0.982		-0.178		-0.14		-0.134		0.018		0.009		0.002		-0.166
2	45	m67p77.5_1B	2.1	273.7	150.1	-0.832		-0.059		0.401		-0.163		-0.274		-0.011		0.007		-0.118		0.011		0.068		0.055		0.045		-0.837		-0.785		-0.403		-0.246		-0.068		-0.049		0.018		0.012		0.001		-0.613
2	46	m51p65.3_1B	15.2	275.8	152.2	-0.797		-0.123		0.515		-0.135		-0.285		-0.049		0.018		-0.129		0.001		0.054		0.061		0.039		-1.317		-0.861		-0.908		-0.302		-0.107		-0.071		-0.002		0.009		-0.022		-0.875
2	47	wPt-9028	0	291	167.4	-0.498		0.018		0.35		-0.044		-0.193		-0.001		0.023		-0.086		-0.038		0.039		0.016		0.006		-0.359		-1.088		-0.963		-0.18		-0.103		-0.073		-0.015		-0.013		-0.031		-0.5
2	48	wPt-667092	0	291	167.4	-0.498		0.018		0.35		-0.044		-0.193		-0.001		0.023		-0.086		-0.038		0.039		0.016		0.006		-0.359		-1.088		-0.963		-0.18		-0.103		-0.073		-0.015		-0.013		-0.031		-0.5
3	1	wPt-730758	22.3	291	0	1.262		-0.615		1.321		0.656		0.208		0.043		0.235	**	0.133		0.011		-0.043		0.088		0.018		0.522		-0.872		-0.51		0.148		0.043		0.162		-0.068		0.003		-0.064		0.012
3	2	wmc432	10.8	313.3	22.3	-1.682		-0.68		0.154		-0.736		-0.047		0.034		0.137		0.012		-0.184	*	-0.142	*	-0.034		-0.12	*	-3.292		-1.396		-1.37		-0.181		-0.001		0.091		-0.073		-0.055		-0.055		-2.652
3	3	wPt-3738	2.8	324.1	33.1	-0.554		-0.551		0.741		-0.121		-0.041		-0.017		0.108		-0.01		-0.127		-0.107		-0.022		-0.085		-1.791		-0.87		1.248		-0.161		-0.036		0.189		-0.076		-0.032		-0.013		-1.511
3	4	m60p64.7_1D	1.4	326.9	35.9	-0.516		-0.568		0.605		-0.159		-0.011		-0.036		0.067		-0.02		-0.138		-0.112		-0.049		-0.1	*	-0.698		-0.616		1.167		-0.037		-0.035		0.149		-0.049		-0.032		-0.012		-0.802
3	5	wPt-731994	4.2	328.3	37.3	-0.972		-0.532		0.329		-0.391		-0.089		-0.014		0.053		-0.042		-0.161	*	-0.105		-0.053		-0.106	*	-1.253		-0.97		0.562		-0.128		-0.035		0.121		-0.044		-0.042		-0.011		-1.177
3	6	wPt-7946	3.2	332.5	41.5	-1.732		-0.68		-0.049		-0.82		-0.165		0.005		0.054		-0.062		-0.169	*	-0.102		-0.049		-0.106	*	-2.329		-0.945		-0.589		-0.235		-0.007		0.042		-0.021		-0.035		-0.024		-1.694
3	7	wPt-4942	2.1	335.7	44.7	-1.35		-0.514		0.003		-0.62		-0.194		0.001		0.034		-0.08		-0.148	*	-0.072		-0.054		-0.091		-1.394		0.284		-0.139		-0.218		0.052		0.053		-0.016		0.002		-0.012		-1.202
3	8	wPt-9664	1.1	337.8	46.8	-1.131		-0.329		0.281		-0.393		-0.068		0.06		0.021		0.027		-0.153	*	-0.076		-0.043		-0.091		-1.422		0.664		-0.052		-0.093		0.149		0.005		-0.025		-0.001		-0.029		-1.177
3	9	m39p78.7_1D	0.6	338.9	47.9	-1.025		0.006		0.164		-0.285		-0.066		0.059		-0.021		0.014		-0.145	*	-0.059		-0.044		-0.082		-1.093		1.058		0.107		-0.068		0.157		-0.017		-0.023		-0.003		-0.02		-1.044
3	10	wPt-671990	0.6	339.5	48.5	-0.838		0.039		0.176		-0.207		-0.028		0.088		-0.015		0.038		-0.146	*	-0.045		-0.052		-0.081		-0.888		0.922		-0.089		-0.031		0.165		-0.026		-0.028		-0.005		-0.027		-0.904
3	11	wPt-2206	1.1	340.1	49.1	-0.631		0.072		0.184		-0.125		0.01		0.115		-0.008		0.062		-0.144	*	-0.03		-0.058		-0.077		-0.662		0.765		-0.285		0.008		0.17		-0.034		-0.032		-0.006		-0.034		-0.743
3	12	wPt-732102	2.3	341.2	50.2	-0.472		0.039		-0.12		-0.184		0.017		0.1		-0.032		0.052		-0.139		-0.024		-0.077		-0.08		-0.748		0.536		-0.931		-0.009		0.14		-0.086		-0.043		-0.008		-0.041		-0.762
3	13	wPt-6461	14.7	343.5	52.5	-0.61		-0.241		-0.013		-0.288		0.02		0.103		-0.009		0.061		-0.154	*	-0.045		-0.082		-0.093		-0.918		0.04		-1.092		-0.013		0.124		-0.087		-0.04		-0.011		-0.05		-0.783
3	14	m83p65.3	1.1	358.2	67.2	-0.179		0.379		0.369		0.19		0.178		0.191		0.035		0.156		-0.107		0.012		-0.069		-0.055		0.168		1.783		0.828		0.202		0.301		0.064		-0.022		0.01		-0.018		0.053
3	15	wPt-5503	3.2	359.3	68.3	-0.478		0.339		0.534		0.132		0.119		0.161		0.029		0.124		-0.117		0.01		-0.054		-0.054		-0.71		1.454		1.007		0.105		0.256		0.051		-0.033		0.004		-0.016		-0.468
3	16	wPt-4671	5.8	362.5	71.5	-0.88		0.339		0.514		-0.009		0.049		0.106		-0.02		0.066		-0.144	*	-0.002		-0.04		-0.062		-1.351		0.972		1.217		0.012		0.163		0.019		-0.029		-0.01		-0.002		-0.781
3	17	cfd65a	1.9	368.3	77.3	-0.706		0.348		1.055		0.233		0.09		0.091		-0.001		0.082		-0.126		-0.011		-0.022		-0.053		0.176		1.36		3.229		0.143		0.167		0.137		0.023		0.001		0.033		0.161
3	18	wmc429	5.4	370.2	79.2	-0.593		0.33		0.89		0.209		0.112		0.079		-0.009		0.082		-0.115		-0.019		-0.031		-0.055		0.826		1.55		3.75		0.209		0.165		0.168		0.037		0.004		0.058		0.515
3	19	wPt-6316	18.3	375.6	84.6	-0.396		-0.554		-0.102		-0.351		0.345		0.017		-0.032		0.132		-0.075		-0.046		-0.054		-0.059		1.357		0.54		1.99		0.521		0.086		0.092		0.048		0.032		0.067		0.839
3	20	wmc179.1	1.3	393.9	102.9	0.828		-0.561		-0.92		-0.218		0.49	*	0.079		-0.082		0.187		0.026		0.025		-0.07		-0.007		1.41		0.004		0.209		0.566		0.096		-0.009		0.023		0.05		0.044		1.145
3	21	gwm642_1D	2.9	395.2	104.2	1.181		-0.631		-0.706		-0.052		0.551	*	0.093		-0.056		0.222		0.043		0.027		-0.062		0.002		1.571		0.059		0.417		0.615	*	0.119		0.018		0.014		0.054		0.04		1.342
3	22	wPt-3743	0	398.1	107.1	1.31		-1.028		-0.76		-0.159		0.543	*	0.076		-0.036		0.218		0.044		0.01		-0.064		-0.004		1.82		-0.471		-0.195		0.611	*	0.089		0.001		0.014		0.058		0.028		1.51
3	23	GluD_1DL	1.1	398.1	107.1	1.31		-1.028		-0.76		-0.159		0.543	*	0.076		-0.036		0.218		0.044		0.01		-0.064		-0.004		1.82		-0.471		-0.195		0.611	*	0.089		0.001		0.014		0.058		0.028		1.51
3	24	wPt-732602	6.7	399.2	108.2	1.368		-1.041		-0.59		-0.088		0.543	*	0.07		-0.027		0.22		0.033		0.002		-0.063		-0.01		1.609		-0.603		0.08		0.583	*	0.076		0.019		0		0.051		0.026		1.425
3	25	cfd27	2.3	405.9	114.9	0.478		-1.243		-0.38		-0.382		0.448	*	0.077		-0.029		0.19		0.014		-0.016		-0.056		-0.02		-0.837		-1.256		-0.242		0.375		0.058		-0.022		-0.022		0.042		0.004		0.008
3	26	wPt-734057	1.1	408.2	117.2	1.024		-0.972		-0.304		-0.084		0.511	*	0.135		-0.004		0.238		0.054		0.003		-0.053		0		-0.721		-0.274		0.079		0.392		0.165		0.018		-0.027		0.055		0.009		0.353
3	27	wPt-734081	5.7	409.3	118.3	1.089		-1.138		-0.382		-0.144		0.508	*	0.14		-0.013		0.236		0.064		0.006		-0.054		0.005		-0.879		-0.472		-0.103		0.369		0.169		0.002		-0.032		0.061		0.007		0.259
3	28	m68p78.3	0	415	124	0.804		-0.8		0.281		0.095		0.4		0.158		0.104		0.243		0.075		0.017		0.013		0.034		-1.238		-0.27		1.503		0.26		0.177		0.176		-0.028		0.057		0.047		-0.164
3	29	wPt-6059	1.1	415	124	0.804		-0.8		0.281		0.095		0.4		0.158		0.104		0.243		0.075		0.017		0.013		0.034		-1.238		-0.27		1.503		0.26		0.177		0.176		-0.028		0.057		0.047		-0.164
3	30	wPt-732556	16.3	416.1	125.1	0.892		-0.458		0.159		0.197		0.399		0.158		0.061		0.229		0.082		0.034		0.012		0.042		-0.935		0.131		1.63		0.281		0.185		0.151		-0.025		0.055		0.055		-0.048
3	31	wPt-729826	22.3	432.4	141.4	0.754		0.072		-0.843		-0.006		0.35		0.18		0.025		0.21		0.079		0.033		-0.03		0.027		-0.33		0.63		-1.008		0.29		0.219		0.037		-0.004		0.026		0.012		0.134
3	32	wPt-664888	6	454.7	163.7	-0.29		0.546		-0.006		0.083		0.064		0.135		0.034		0.1		0.024		0.061		0.039		0.042		-1.026		1.839		-1.393		0.053		0.24		-0.021		0		0.042		-0.022		-0.463
3	33	wPt-667395	1.2	460.7	169.7	0.559		0.373		-0.254		0.226		0.164		0.152		0.003		0.129		0.092		0.056		0.04		0.063		0.244		1.335		-2.197		0.197		0.232		-0.084		0.005		0.046		-0.027		0.361
3	34	wPt-7421	1.1	461.9	170.9	0.274		0.283		-0.594		-0.012		0.113		0.144		-0.033		0.097		0.088		0.057		0.028		0.058		-0.131		1.014		-2.842		0.138		0.206		-0.137		0.012		0.045		-0.033		0.12
3	35	wPt-1685	2.3	463	172	-0.096		0.251		-0.547		-0.131		0.085		0.137		-0.002		0.096		0.051		0.046		0.049		0.049		-0.753		0.428		-3.02		0.089		0.16		-0.136		0.009		0.025		-0.039		-0.213
3	36	m65p64.3	7.3	465.3	174.3	-0.54		0.061		-0.567		-0.349		-0.037		0.044		-0.045		0.01		0.042		0.042		0.06		0.048		-1.77		-0.027		-3.184		-0.068		0.056		-0.199		0.003		0.024		-0.037		-0.84
3	37	m59p78.0	0	472.6	181.6	-1.028		-0.785		-0.735		-0.849		-0.069		0.028		-0.022		-0.001		0.052		0.004		0.034		0.03		-2.81		-1.038		-3.381		-0.15		0.035		-0.158		0.011		0.03		-0.028		-1.335
4	1	wPt-3611	3.2	472.6	0	-0.674		0.151		0.616		0.031		-0.243		0.001		-0.011		-0.11		-0.027		0.03		0.057		0.021		0.124		0.435		1.329		-0.218		0.037		0.074		0.023		0.005		0.014		-0.193
4	2	wPt-3744	1.4	475.8	3.2	-0.885		0.076		0.827		0.006		-0.213		0.044		-0.009		-0.086		-0.039		0.044		0.067		0.025		-0.527		-0.057		1.516		-0.214		0.045		0.07		0.016		0.006		0.015		-0.512
4	3	wPt-8328	4.5	477.2	4.6	-0.673		0.32		1.186		0.278		-0.184		0.077		0.019		-0.055		-0.03		0.066		0.078		0.039		-0.599		0.363		1.983		-0.203		0.086		0.105		0.004		0.012		0.015		-0.509
4	4	barc124b	0	481.7	9.1	-0.935		0.108		1.261		0.145		-0.226		0.077		0.046		-0.06		-0.045		0.054		0.092		0.034		-0.8		-0.224		2.132		-0.228		0.06		0.134		0.014		0.008		0.024		-0.649
4	5	gwm210.2	2.1	481.7	9.1	-0.935		0.108		1.261		0.145		-0.226		0.077		0.046		-0.06		-0.045		0.054		0.092		0.034		-0.8		-0.224		2.132		-0.228		0.06		0.134		0.014		0.008		0.024		-0.649
4	6	wPt-4197	5.1	483.8	11.2	-0.305		0.334		1.033		0.354		-0.162		0.067		-0.031		-0.067		-0.016		0.072		0.065		0.041		0.498		0.657		2.013		-0.11		0.101		0.061		0.027		0.019		0.024		0.3
4	7	m87p78.3	22.4	488.9	16.3	-0.171		0.055		1.029		0.304		-0.114		0.052		-0.033		-0.057		-0.028		0.044		0.039		0.019		0.888		0.207		2.42		-0.054		0.063		0.087		0.025		0.018		0.026		0.507
4	8	m92p78.10	4.5	511.3	38.7	1.101		-0.601		0.387		0.296		0.087		0.04		-0.121		-0.024		0.046		0.058		-0.006		0.032		0.699		-1.363		0.372		0.017		-0.052		-0.1		0.004		0.024		-0.027		0.906
4	9	psr332	4.2	515.8	43.2	0.805		-0.415		0.761		0.384		0.085		0.076		-0.059		0.007		0.05		0.086		0.024		0.052		-0.366		-1.17		0.739		-0.034		-0.01		-0.03		-0.007		0.029		-0.023		0.335
4	10	wmc177	4.2	520	47.4	0.88		-0.569		0.85		0.387		0.081		0.057		-0.058		0		0.048		0.089		0.017		0.05		0.089		-1.65		0.619		-0.004		-0.05		-0.051		-0.007		0.028		-0.036		0.499
4	11	m43p78.9	0	524.2	51.6	1.292		-0.388		1.545		0.816		0.078		0.039		0.049		0.029		0.079		0.098		0.051		0.075		0.556		-1.031		2.045		-0.004		-0.036		0.098		-0.009		0.035		-0.02		0.831
4	12	wPt-6711	6	524.2	51.6	1.292		-0.388		1.545		0.816		0.078		0.039		0.049		0.029		0.079		0.098		0.051		0.075		0.556		-1.031		2.045		-0.004		-0.036		0.098		-0.009		0.035		-0.02		0.831
4	13	wPt-5029	3.5	530.2	57.6	1.715		0.13		1.841		1.228		0.125		0.065		0.067		0.059		0.103		0.139	*	0.076		0.105	*	0.769		0.088		2.457		0.044		0.029		0.116		-0.032		0.044		-0.016		0.822
4	14	wPt-743211	0	533.7	61.1	1.367		-0.096		1.58		0.951		0.08		0.035		0.03		0.023		0.103		0.112		0.061		0.091		0.51		-0.262		2.226		0.005		-0.001		0.083		-0.02		0.035		-0.016		0.615
4	15	m85p65.8_2A	6.9	533.7	61.1	1.367		-0.096		1.58		0.951		0.08		0.035		0.03		0.023		0.103		0.112		0.061		0.091		0.51		-0.262		2.226		0.005		-0.001		0.083		-0.02		0.035		-0.016		0.615
4	16	m83p65.2_2A	7.6	540.6	68	1.117		-0.516		0.681		0.427		0.122		0.011		0.005		0.019		0.078		0.085		0.025		0.062		0.318		-0.538		1.139		0.053		-0.017		0.038		-0.029		0.043		0.003		0.606
4	17	wmc453a	3.5	548.2	75.6	0.583		-1.186		1.029		0.142		0.188		0.002		0.053		0.054		0.033		0.022		0.067		0.04		-1.309		-2.412		0.962		0.029		-0.09		0.049		-0.049		0.012		-0.009		-0.17
4	18	wPt-9320	4.2	551.7	79.1	-0.118		-1.437		0.23		-0.442		0.159		0.049		0.028		0.054		-0.011		0.008		0.01		0.002		-1.566		-2.745		-0.063		0.044		-0.041		0.02		-0.03		0.017		-0.002		-0.489
4	19	gwm122	1.1	555.9	83.3	0.279		-1.805	*	0.477		-0.35		0.233		0.078		0.093		0.11		-0.003		-0.024		0.009		-0.007		-2.121		-3.387	*	-0.334		0.045		-0.028		0.061		-0.063		0.011		-0.027		-0.601
4	20	gwm339	1.1	557	84.4	0.057		-1.808	*	0.112		-0.546		0.116		0.067		0.074		0.061		-0.008		-0.017		-0.004		-0.01		-2.686		-3.787	*	-1.139		-0.125		-0.068		0.011		-0.064		0.004		-0.029		-0.891
4	21	wmc246	2.1	558.1	85.5	0.352		-2.182	**	-0.095		-0.642		0.128		-0.007		0.036		0.028		-0.001		-0.051		-0.028		-0.028		-2.777		-4.534	**	-1.891		-0.143		-0.178		-0.069		-0.087	*	0.003		-0.048		-0.888
4	22	gwm558	1.1	560.2	87.6	-0.471		-2.022	*	-0.67		-1.054		-0.004		-0.025		-0.026		-0.042		-0.066		-0.058		-0.084		-0.07		-3.348		-4.909	**	-3.146		-0.24		-0.232		-0.178		-0.074		-0.021		-0.076		-1.411
4	23	psr575.1	10.7	561.3	88.7	-0.5		-2.091	**	-0.911		-1.167		-0.041		-0.051		-0.057		-0.073		-0.052		-0.054		-0.089		-0.065		-3.014		-5.08	**	-3.597		-0.256		-0.265		-0.22		-0.055		-0.018		-0.077		-1.239
4	24	wPt-665330	0	572	99.4	-1.023		-1.223		-1.377		-1.208		-0.266		0.006		-0.095		-0.143		-0.097		-0.043		-0.14	*	-0.094		-4.489	*	-3.942	*	-5.011	*	-0.601	*	-0.184		-0.3	*	-0.081	*	-0.047		-0.117	**	-2.227
4	25	m69p78.9	3.5	572	99.4	-1.023		-1.223		-1.377		-1.208		-0.266		0.006		-0.095		-0.143		-0.097		-0.043		-0.14	*	-0.094		-4.489	*	-3.942	*	-5.011	*	-0.601	*	-0.184		-0.3	*	-0.081	*	-0.047		-0.117	**	-2.227
4	26	barc5	1.8	575.5	102.9	-0.406		-1.29		-1.03		-0.909		-0.111		-0.031		-0.089		-0.104		-0.069		-0.062		-0.136	*	-0.089		-2.977		-3.353		-3.319		-0.346		-0.182		-0.219		-0.071		-0.033		-0.089	*	-1.389
4	27	m60p64.6_2A	14.3	577.3	104.7	-0.224		-1.184		-0.656		-0.688		-0.028		-0.002		-0.052		-0.054		-0.078		-0.066		-0.123	*	-0.09		-2.932		-2.922		-2.513		-0.256		-0.131		-0.157		-0.088	*	-0.031		-0.084		-1.35
4	28	wPt-7024	1.3	591.6	119	0.23		-1.182		-0.746		-0.566		0.028		0.005		-0.024		-0.021		-0.056		-0.042		-0.13	*	-0.077		-1.315		-2.108		-1.857		-0.102		-0.07		-0.087		-0.061		-0.006		-0.055		-0.409
4	29	gwm294	1.1	592.9	120.3	0.377		-1.274		-0.826		-0.574		0.193		-0.005		-0.02		0.031		-0.05		-0.046		-0.129	*	-0.075		-0.668		-2.155		-1.96		0.152		-0.078		-0.084		-0.052		-0.001		-0.051		-0.081
4	30	wmc170b	7.6	594	121.4	0.496		-0.926		-0.783		-0.404		0.234		0.038		-0.006		0.065		-0.045		-0.023		-0.132	*	-0.067		-0.633		-1.503		-1.644		0.189		-0.018		-0.055		-0.059		0.008		-0.047		-0.072
4	31	wmc181	8.9	601.6	129	-0.429		-0.772		-1.436		-0.879		0.067		-0.039		-0.116		-0.054		-0.069		0		-0.153	**	-0.074		-0.953		-1.773		-1.939		0.059		-0.133		-0.166		-0.027		0		-0.021		-0.541
4	32	GS2_463fxrt	1.4	610.5	137.9	-0.941		-1.099		-1.697		-1.246		0.089		-0.002		-0.102		-0.029		-0.139		-0.063		-0.182	**	-0.128	**	-0.545		-3.034		-2.028		0.151		-0.169		-0.16		-0.007		-0.042		-0.022		-0.432
4	33	psp2151.3	9.3	611.9	139.3	-1.198		-1.419		-1.63		-1.415		0.027		-0.054		-0.124		-0.075		-0.153	*	-0.087		-0.176	**	-0.139	**	-1.079		-3.429	*	-2.08		0.073		-0.225		-0.19		-0.009		-0.044		-0.023		-0.722
4	34	gwm356	3.2	621.2	148.6	-0.564		-0.966		-0.313		-0.614		-0.017		-0.132		-0.107		-0.112		-0.094		-0.041		-0.081		-0.073		1.375		-1.162		0.892		0.171		-0.188		-0.076		0.031		-0.001		0.01		0.562
4	35	m43p78.8_2A	0	624.4	151.8	-0.729		-1.062		0.041		-0.583		-0.016		-0.097		-0.097		-0.096		-0.109		-0.092		-0.075		-0.093		1.68		-0.825		1.269		0.209		-0.127		-0.068		0.046		0.003		-0.005		0.68
4	36	cfd50b	1.1	624.4	151.8	-0.729		-1.062		0.041		-0.583		-0.016		-0.097		-0.097		-0.096		-0.109		-0.092		-0.075		-0.093		1.68		-0.825		1.269		0.209		-0.127		-0.068		0.046		0.003		-0.005		0.68
4	37	wPt-6687	0	625.5	152.9	-0.767		-1.272		0.122		-0.639		-0.055		-0.119		-0.086		-0.113		-0.111		-0.104		-0.062		-0.093		1.798		-1.12		1.562		0.176		-0.155		-0.043		0.052		0.003		0.005		0.77
4	38	wPt-4861	1.1	625.5	152.9	-0.767		-1.272		0.122		-0.639		-0.055		-0.119		-0.086		-0.113		-0.111		-0.104		-0.062		-0.093		1.798		-1.12		1.562		0.176		-0.155		-0.043		0.052		0.003		0.005		0.77
4	39	wPt-9793	0	626.6	154	-0.729		-1.062		0.041		-0.583		-0.016		-0.097		-0.097		-0.096		-0.109		-0.092		-0.075		-0.093		1.68		-0.825		1.269		0.209		-0.127		-0.068		0.046		0.003		-0.005		0.68
4	40	m71p78.7	0.5	626.6	154	-0.729		-1.062		0.041		-0.583		-0.016		-0.097		-0.097		-0.096		-0.109		-0.092		-0.075		-0.093		1.68		-0.825		1.269		0.209		-0.127		-0.068		0.046		0.003		-0.005		0.68
4	41	gwm311.2	0.7	627.1	154.5	-0.845		-1.027		0.067		-0.601		-0.015		-0.094		-0.093		-0.093		-0.107		-0.083		-0.072		-0.088		1.463		-0.791		1.127		0.204		-0.124		-0.072		0.048		0.006		-0.009		0.566
4	42	m87p78.6	0	627.8	155.2	-0.987		-0.953		0.101		-0.613		-0.014		-0.089		-0.084		-0.088		-0.103		-0.069		-0.065		-0.079		1.112		-0.725		0.901		0.189		-0.118		-0.076		0.051		0.01		-0.015		0.386
5	1	gwm210.1	3.2	627.8	0	0.734		0.831		0.764		0.776		0.12		0.096		-0.009		0.094		0.02		-0.015		0.045		0.017		-0.072		-0.135		-0.324		0.109		0.031		-0.1		-0.067		-0.049		-0.042		-0.483
5	2	barc124c	0	631	3.2	1.134		0.754		0.746		0.878		0.176		0.081		-0.007		0.107		0.047		-0.022		0.038		0.022		-0.471		-0.284		-0.933		0.083		0.01		-0.135		-0.08		-0.05		-0.064		-0.371
5	3	wPt-0100	2.7	631	3.2	1.134		0.754		0.746		0.878		0.176		0.081		-0.007		0.107		0.047		-0.022		0.038		0.022		-0.471		-0.284		-0.933		0.083		0.01		-0.135		-0.08		-0.05		-0.064		-0.371
5	4	wPt-8058	2.6	633.7	5.9	2.151		0.902		1.118		1.39		0.284		0.111		0.03		0.166		0.085		-0.003		0.052		0.045		0.923		0.347		0.364		0.23		0.07		-0.045		-0.081	*	-0.038		-0.042		0.626
5	5	wPt-4613	2.1	636.3	8.5	2.564		0.565		0.869		1.333		0.428		0.092		0.028		0.206		0.1		-0.01		0.033		0.04		0.735		-0.116		-0.403		0.308		0.043		-0.071		-0.091	*	-0.035		-0.059		0.759
5	6	m59p78.1_2B	1.1	638.4	10.6	2.542		0.355		0.782		1.226		0.568	**	0.042		0.021		0.234		0.093		-0.038		0.034		0.029		0.839		-0.449		-0.622		0.502		-0.017		-0.085		-0.09	*	-0.039		-0.06		0.794
5	7	m68p78.3b_2B	0	639.5	11.7	2.915	*	0.241		0.882		1.346		0.619	**	0.039		0.035		0.256	*	0.111		-0.037		0.027		0.033		1.827		-0.432		0.081		0.599	*	-0.01		-0.037		-0.076		-0.032		-0.048		1.439
5	8	wPt-9859	1.1	639.5	11.7	2.915	*	0.241		0.882		1.346		0.619	**	0.039		0.035		0.256	*	0.111		-0.037		0.027		0.033		1.827		-0.432		0.081		0.599	*	-0.01		-0.037		-0.076		-0.032		-0.048		1.439
5	9	wPt-3949	10.8	640.6	12.8	2.452		0.045		1.096		1.198		0.598	**	0.038		0.047		0.253	*	0.084		-0.056		0.025		0.017		1.361		-0.866		0.674		0.579		-0.023		0.001		-0.068		-0.036		-0.042		1.136
5	10	wmc243a	3.2	651.4	23.6	3.418	**	-0.367		1.285		1.445		0.627	**	0.066		0.052		0.272	*	0.097		-0.05		0.007		0.017		2.464		-1.418		0.037		0.608	*	0		-0.039		-0.09	*	-0.024		-0.078		1.956
5	11	tPt-4627	3.2	654.6	26.8	2.918	*	-0.53		0.731		1.04		0.6	**	0.026		-0.006		0.231		0.087		-0.071		-0.008		0.002		1.911		-1.347		-0.48		0.584	*	-0.024		-0.115		-0.076		-0.021		-0.069		1.659
5	12	wmc25b	1.1	657.8	30	3.608	**	-0.154		0.656		1.37		0.687	**	0.047		-0.032		0.258	*	0.108		-0.036		-0.027		0.014		3.542		-0.256		-0.374		0.744	*	0.048		-0.133		-0.062		-0.017		-0.068		2.768	*
5	13	wmc257	24.7	658.9	31.1	3.221	*	-0.212		0.559		1.189		0.663	**	0.057		-0.023		0.256	*	0.081		-0.041		-0.038		0		2.767		-0.665		-0.789		0.681	*	0.027		-0.145		-0.073		-0.024		-0.078		2.233
5	14	wPt-7619	0	683.6	55.8	2.514		0.244		1.107		1.288		0.749	***	0.19		0.106		0.37	**	0.066		-0.01		-0.021		0.011		1.112		0.262		-0.14		0.679	*	0.198		0.028		-0.072		-0.02		-0.085		1.451
5	15	m86p65.1_2B	0	683.6	55.8	2.514		0.244		1.107		1.288		0.749	***	0.19		0.106		0.37	**	0.066		-0.01		-0.021		0.011		1.112		0.262		-0.14		0.679	*	0.198		0.028		-0.072		-0.02		-0.085		1.451
5	16	wPt-8072	27.8	683.6	55.8	2.514		0.244		1.107		1.288		0.749	***	0.19		0.106		0.37	**	0.066		-0.01		-0.021		0.011		1.112		0.262		-0.14		0.679	*	0.198		0.028		-0.072		-0.02		-0.085		1.451
5	17	gwm429	1.1	711.4	83.6	0.697		0.149		-0.44		0.135		0.362		0.207		-0.037		0.205		-0.007		0.032		-0.108		-0.028		1.819		0.318		-0.716		0.503		0.248		-0.042		0.034		-0.014		-0.017		1.249
5	18	wPt-5556	1.1	712.5	84.7	0.822		0.504		-0.398		0.309		0.404		0.253		-0.022		0.24		-0.002		0.055		-0.112		-0.021		1.865		0.984		-0.399		0.543		0.31		-0.013		0.028		-0.006		-0.013		1.265
5	19	wPt-666389	2.1	713.6	85.8	1.084		0.671		-0.218		0.513		0.432		0.282	*	-0.012		0.263	*	0.009		0.069		-0.105		-0.01		2.558		1.378		0.091		0.61	*	0.354		0.016		0.034		-0.001		-0.006		1.664
5	20	gwm148	1.1	715.7	87.9	0.809		0.421		-0.193		0.346		0.393		0.254		0		0.243		-0.021		0.043		-0.1		-0.026		1.966		0.787		0.06		0.539		0.297		0.022		0.027		-0.009		-0.005		1.383
5	21	m71p78.1	2.1	716.8	89	1.158		0.495		-0.005		0.549		0.433		0.254		0.002		0.258	*	-0.003		0.05		-0.094		-0.016		2.918		1.208		0.791		0.631	*	0.324		0.062		0.041		-0.001		0.009		1.981
5	22	barc7	0	718.9	91.1	0.648		0.292		-0.067		0.291		0.398		0.248		0.007		0.246		-0.043		0.034		-0.098		-0.036		1.83		0.478		0.204		0.546		0.29		0.039		0.03		-0.014		-0.01		1.33
5	23	psr593	4	718.9	91.1	0.648		0.292		-0.067		0.291		0.398		0.248		0.007		0.246		-0.043		0.034		-0.098		-0.036		1.83		0.478		0.204		0.546		0.29		0.039		0.03		-0.014		-0.01		1.33
5	24	m87p78.5	1.3	722.9	95.1	-0.131		-0.322		-0.215		-0.223		0.298		0.178		-0.001		0.187		-0.104		-0.002		-0.085		-0.064		0.187		-1.184		-0.955		0.354		0.152		-0.044		0.021		-0.039		-0.04		0.49
5	25	wmc474	0	724.2	96.4	-0.174		-0.374		-0.066		-0.205		0.273		0.166		-0.003		0.174		-0.105		0.002		-0.074		-0.059		-0.106		-1.139		-0.65		0.302		0.151		-0.036		0.016		-0.036		-0.036		0.327
5	26	psr154	2.1	724.2	96.4	-0.174		-0.374		-0.066		-0.205		0.273		0.166		-0.003		0.174		-0.105		0.002		-0.074		-0.059		-0.106		-1.139		-0.65		0.302		0.151		-0.036		0.016		-0.036		-0.036		0.327
5	27	psr146	9.6	726.3	98.5	-0.364		-0.51		-0.236		-0.37		0.209		0.113		-0.032		0.124		-0.104		-0.014		-0.068		-0.062		0.174		-1.344		-0.472		0.269		0.095		-0.053		0.034		-0.04		-0.022		0.4
5	28	wPt-0335	0	735.9	108.1	-0.675		-1.754	*	-0.46		-0.963		0.125		-0.011		-0.034		0.05		-0.123		-0.113		-0.089		-0.109	*	-0.893		-4.026	*	-2.058		0.091		-0.123		-0.135		0.017		-0.058		-0.059		-0.157
5	29	wmc477	2.1	735.9	108.1	-0.675		-1.754	*	-0.46		-0.963		0.125		-0.011		-0.034		0.05		-0.123		-0.113		-0.089		-0.109	*	-0.893		-4.026	*	-2.058		0.091		-0.123		-0.135		0.017		-0.058		-0.059		-0.157
5	30	gwm55	5.3	738	110.2	-0.344		-1.524		-0.77		-0.88		0.137		0.012		-0.02		0.067		-0.104		-0.112		-0.104		-0.107	*	-0.391		-3.505	*	-2.596		0.12		-0.072		-0.136		0.011		-0.061		-0.065		0.048
5	31	barc128a	10.7	743.3	115.5	-0.462		-1.938	*	-1.59		-1.33		0.107		-0.015		-0.071		0.03		-0.074		-0.08		-0.12	*	-0.092		-0.511		-4.296	*	-3.308		0.087		-0.149		-0.202		0.022		-0.042		-0.038		0.066
5	32	barc101a	1.1	754	126.2	-0.399		-0.982		-2.531	**	-1.304		0.212		0.005		-0.142		0.049		-0.086		-0.03		-0.165	**	-0.094		0.592		-2.62		-3.868		0.285		-0.085		-0.254		0.041		-0.051		-0.022		0.61
5	33	psr1870	4.2	755.1	127.3	-0.669		-1.167		-2.561	**	-1.466	*	0.15		-0.02		-0.157		0.014		-0.099		-0.042		-0.17	**	-0.104	*	-0.02		-3.081		-4.054		0.201		-0.128		-0.279		0.036		-0.056		-0.026		0.246
5	34	psr331.2	0	759.3	131.5	-1.266		-1.445		-2.219	*	-1.643	*	0.023		-0.048		-0.158		-0.039		-0.123		-0.053		-0.133	*	-0.103	*	-0.437		-3.192		-3.255		0.07		-0.141		-0.261		0.046		-0.043		-0.012		-0.189
5	35	wPt-0189	2.1	759.3	131.5	-1.266		-1.445		-2.219	*	-1.643	*	0.023		-0.048		-0.158		-0.039		-0.123		-0.053		-0.133	*	-0.103	*	-0.437		-3.192		-3.255		0.07		-0.141		-0.261		0.046		-0.043		-0.012		-0.189
5	36	wPt-0489	2.1	761.4	133.6	-1.192		-1.608	*	-1.91		-1.57	*	0.024		-0.063		-0.137		-0.036		-0.121		-0.067		-0.113		-0.101	*	-0.498		-3.386	*	-2.752		0.057		-0.16		-0.228		0.042		-0.045		-0.008		-0.21
5	37	wPt-7305	2.1	763.5	135.7	-0.281		-1.244		-1.313		-0.946		0.106		-0.069		-0.094		0.002		-0.083		-0.038		-0.061		-0.061		0.354		-2.841		-2.456		0.131		-0.162		-0.209		0.023		-0.046		-0.029		0.337
5	38	wmc360	1.1	765.6	137.8	-0.194		-0.867		-1.343		-0.801		0.158		0.004		-0.074		0.051		-0.075		-0.019		-0.062		-0.052		0.699		-1.973		-2.263		0.213		-0.058		-0.178		0.029		-0.034		-0.018		0.507
5	39	m86p65.2_2B	0	766.7	138.9	-0.087		-0.856		-1.674		-0.873		0.173		-0.009		-0.085		0.048		-0.081		-0.022		-0.08		-0.061		0.849		-2.171		-2.893		0.232		-0.086		-0.204		0.021		-0.042		-0.021		0.563
5	40	wPt-0694	10.4	766.7	138.9	-0.087		-0.856		-1.674		-0.873		0.173		-0.009		-0.085		0.048		-0.081		-0.022		-0.08		-0.061		0.849		-2.171		-2.893		0.232		-0.086		-0.204		0.021		-0.042		-0.021		0.563
5	41	wPt-667945	5.6	777.1	149.3	-0.17		-1.14		-2.136	*	-1.149		0.085		-0.096		-0.092		-0.062		-0.078		-0.065		-0.115		-0.086		1.664		-2.232		-3.943		0.21		-0.188		-0.191		0.028		-0.029		-0.026		0.669
5	42	wPt-4210	0	782.7	154.9	0.792		-1.005		-2.047	*	-0.753		0.14		-0.087		-0.087		-0.037		-0.011		-0.052		-0.121	*	-0.062		1.331		-1.398		-4.089		0.145		-0.122		-0.199		-0.007		-0.018		-0.048		0.775
5	43	m71p77.10	2.1	782.7	154.9	0.792		-1.005		-2.047	*	-0.753		0.14		-0.087		-0.087		-0.037		-0.011		-0.052		-0.121	*	-0.062		1.331		-1.398		-4.089		0.145		-0.122		-0.199		-0.007		-0.018		-0.048		0.775
5	44	m65p64.5	0	784.8	157	0.382		-1.402		-1.947	*	-0.989		0.043		-0.16		-0.107		-0.101		-0.026		-0.078		-0.103		-0.069		0.462		-2.381		-4.266	*	0.016		-0.227		-0.243		-0.011		-0.032		-0.05		0.27
5	45	wPt-1394	4.2	784.8	157	0.382		-1.402		-1.947	*	-0.989		0.043		-0.16		-0.107		-0.101		-0.026		-0.078		-0.103		-0.069		0.462		-2.381		-4.266	*	0.016		-0.227		-0.243		-0.011		-0.032		-0.05		0.27
5	46	wPt-2397	8.5	789	161.2	0.84		-1.485		-1.63		-0.758		0.077		-0.192		-0.087		-0.093		-0.011		-0.125		-0.082		-0.073		1.013		-2.872		-4.003		0.067		-0.267		-0.22		-0.019		-0.054		-0.05		0.57
5	47	m77p64.11_2B	1.1	797.5	169.7	0.463		-1.17		-1.462		-0.723		0.11		-0.039		-0.103		0.012		-0.026		-0.107		-0.061		-0.065		-0.141		-2.831		-4.504	*	0.033		-0.112		-0.303	*	-0.027		-0.058		-0.076		-0.147
5	48	wPt-3632	4.2	798.6	170.8	0.083		-1.215		-1.66		-0.931		0.054		-0.053		-0.118		-0.017		-0.046		-0.115		-0.07		-0.077		-0.393		-3.028		-4.79	*	-0.018		-0.137		-0.326	*	-0.019		-0.062		-0.076		-0.378
5	49	wPt-6643	1.1	802.8	175	0.689		-1.503		-1.027		-0.614		0.163		-0.072		-0.063		0.032		0.014		-0.124		-0.019		-0.043		0.065		-2.547		-2.928		0.074		-0.092		-0.18		-0.018		-0.033		-0.038		0.133
5	50	m67p77.7	0	803.9	176.1	0.721		-1.514		-0.949		-0.581		0.153		-0.099		-0.068		0.018		0.011		-0.12		-0.023		-0.044		-0.236		-2.727		-2.786		0.031		-0.132		-0.18		-0.03		-0.037		-0.044		-0.024
5	51	wPt-0049	9.8	803.9	176.1	0.721		-1.514		-0.949		-0.581		0.153		-0.099		-0.068		0.018		0.011		-0.12		-0.023		-0.044		-0.236		-2.727		-2.786		0.031		-0.132		-0.18		-0.03		-0.037		-0.044		-0.024
5	52	gwm111.2	0	813.7	185.9	-0.015		-1.621		-1.347		-0.994		0.092		0.006		-0.06		0.035		-0.05		-0.144		-0.07		-0.088		-0.162		-3.244		-3.83		0.06		-0.061		-0.21		0.005		-0.055		-0.062		-0.067
6	1	barc124a	2.1	813.7	0	0.2		0.74		-0.381		0.186		0.171		0.146		0.061		0.103		0.046		0.108		-0.017		0.046		0.893		0.796		-0.455		0.301		0.15		0.081		0.024		-0.001		0.021		0.51
6	2	wPt-666395	1.1	815.8	2.1	-0.176		0.921		-0.503		0.08		0.113		0.17		0.042		0.085		0.03		0.107		-0.014		0.041		0.388		1.025		-0.721		0.234		0.178		0.057		0.018		-0.004		0.019		-0.018
6	3	wPt-1006	2.2	816.9	3.2	-0.124		0.927		-0.537		0.088		0.14		0.186		0.055		0.104		0.033		0.115		-0.012		0.046		0.492		1.042		-1.042		0.267		0.195		0.061		0.016		-0.002		0.012		-0.01
6	4	cfd51a	6.5	819.1	5.4	-0.106		1.03		-0.907		0.005		0.103		0.148		0.03		0.07		0.043		0.106		-0.011		0.047		0.086		1.109		-2.126		0.196		0.157		-0.011		0		-0.011		0		-0.34
6	5	wmc111	2.2	825.6	11.9	-1.264		0.987		-1.527		-0.602		-0.077		0.103		-0.012		-0.019		0.035		0.126		-0.014		0.05		-2.787		0.777		-3.145		-0.12		0.101		-0.082		-0.012		-0.009		0.001		-1.979
6	6	wmc25a	1.1	827.8	14.1	-1.656		1.012		-1.352		-0.666		-0.137		0.119		0.008		-0.027		0.016		0.139	*	0.007		0.055		-2.941		0.962		-3.173		-0.151		0.124		-0.075		0.002		0		-0.002		-2.124
6	7	gwm261	0	828.9	15.2	-1.83		0.685		-1.289		-0.812		-0.194		0.064		-0.014		-0.071		0.008		0.114		0.013		0.045		-3.4		0.545		-3.195		-0.226		0.066		-0.103		-0.001		-0.003		-0.002		-2.357
6	8	wPt-742806	5.3	828.9	15.2	-1.83		0.685		-1.289		-0.812		-0.194		0.064		-0.014		-0.071		0.008		0.114		0.013		0.045		-3.4		0.545		-3.195		-0.226		0.066		-0.103		-0.001		-0.003		-0.002		-2.357
6	9	wmc112	0	834.2	20.5	-0.965		0.323		-1.395		-0.679		-0.07		0.032		-0.046		-0.052		0.023		0.094		0.011		0.042		-2.697		0.62		-2.493		-0.146		0.064		-0.117		-0.014		0.008		0.018		-1.718
6	10	cfd53	2.2	834.2	20.5	-0.965		0.323		-1.395		-0.679		-0.07		0.032		-0.046		-0.052		0.023		0.094		0.011		0.042		-2.697		0.62		-2.493		-0.146		0.064		-0.117		-0.014		0.008		0.018		-1.718
6	11	wPt-731961	42.3	836.4	22.7	-0.408		0.106		-1.429		-0.577		-0.032		-0.015		-0.075		-0.063		0.041		0.073		-0.006		0.035		-2.106		0.255		-2.775		-0.1		-0.004		-0.168		-0.031		0.012		0.007		-1.324
6	12	wmc453d	5.3	878.7	65	-1.684		-1.168		-2.032	*	-1.628	*	-0.098		-0.008		-0.202	*	-0.07		-0.142		-0.041		-0.091		-0.091		-3.272		-2.236		-2.373		-0.196		-0.082		-0.249		-0.022		-0.021		0.034		-2.001
6	13	wPt-797974	0.8	884	70.3	-1.402		-0.899		-1.759		-1.353		-0.069		-0.006		-0.205	*	-0.061		-0.137		-0.028		-0.09		-0.085		-2.44		-1.504		-1.468		-0.121		-0.053		-0.203		-0.013		-0.016		0.037		-1.474
6	14	wPt-0330	0.4	884.8	71.1	-1.436		-0.929		-1.768		-1.378		-0.079		-0.016		-0.205	*	-0.068		-0.14		-0.029		-0.089		-0.086		-2.139		-1.531		-1.504		-0.105		-0.062		-0.207		-0.005		-0.014		0.038		-1.322
6	15	wPt-797071	4	885.2	71.5	-1.432		-0.93		-1.747		-1.369		-0.083		-0.02		-0.202	*	-0.071		-0.139		-0.029		-0.086		-0.085		-1.96		-1.521		-1.499		-0.096		-0.066		-0.206		0		-0.013		0.038		-1.228
6	16	gwm102	1.3	889.2	75.5	-2.156		-0.873		-2.288	*	-1.773	*	-0.264		-0.119		-0.229	*	-0.213		-0.168	*	-0.027		-0.11		-0.101	*	-2.869		-1.82		-2.659		-0.312		-0.209		-0.256		0.005		-0.023		0.032		-1.793
6	17	m72p78.4a_2D	2.1	890.5	76.8	-1.865		-1.156		-2.438	*	-1.819	*	-0.271		-0.178		-0.236	**	-0.25		-0.15	*	-0.052		-0.118	*	-0.107	*	-2.67		-2.413		-2.465		-0.347		-0.292		-0.236		-0.002		-0.031		0.045		-1.605
6	18	wPt-665644	0	892.6	78.9	-1.726		-0.718		-2.448	*	-1.631	*	-0.248		-0.126		-0.228	*	-0.222		-0.154	*	-0.031		-0.127	*	-0.104	*	-2.379		-1.611		-2.193		-0.312		-0.223		-0.209		-0.003		-0.023		0.048		-1.381
6	19	cfd11	10.7	892.6	78.9	-1.726		-0.718		-2.448	*	-1.631	*	-0.248		-0.126		-0.228	*	-0.222		-0.154	*	-0.031		-0.127	*	-0.104	*	-2.379		-1.611		-2.193		-0.312		-0.223		-0.209		-0.003		-0.023		0.048		-1.381
6	20	wmc18	4.2	903.3	89.6	0.68		-0.937		-2.144	*	-0.8		0.088		-0.125		-0.191	*	-0.098		0.01		-0.021		-0.09		-0.035		1.935		-0.977		0.509		0.176		-0.172		-0.03		0.04		0.02		0.125	**	1.67
6	21	gwm30.1	3.2	907.5	93.8	0.666		-0.836		-1.308		-0.492		0.049		-0.074		-0.143		-0.079		0.005		-0.023		-0.065		-0.028		1.778		-1.026		1.806		0.127		-0.118		0.058		0.038		0.014		0.118	**	1.532
6	22	wPt-2761	0	910.7	97	-0.1		-0.74		-1.097		-0.645		-0.172		-0.042		-0.119		-0.134		-0.022		-0.016		-0.049		-0.03		0.796		-0.916		2.486		-0.162		-0.066		0.118		0.054		-0.002		0.129	**	0.896
6	23	wPt-734322	12.9	910.7	97	-0.1		-0.74		-1.097		-0.645		-0.172		-0.042		-0.119		-0.134		-0.022		-0.016		-0.049		-0.03		0.796		-0.916		2.486		-0.162		-0.066		0.118		0.054		-0.002		0.129	**	0.896
6	24	gwm539	4.8	923.6	109.9	-0.543		-0.553		-0.97		-0.688		-0.084		0.008		-0.006		-0.051		-0.099		-0.045		-0.078		-0.074		1.464		-0.745		1.415		0.069		-0.01		0.16		0.062		-0.029		0.072		0.964
6	25	wPt-7466	3.5	928.4	114.7	-0.654		-0.108		-1.003		-0.588		-0.085		0.002		-0.007		-0.054		-0.1		-0.041		-0.073		-0.072		1.504		0.04		1.543		0.084		0.003		0.167		0.064		-0.034		0.079		0.9
6	26	wPt-732882	1.1	931.9	118.2	-0.582		-0.049		-1.004		-0.545		-0.028		0.022		0.018		-0.019		-0.1		-0.084		-0.074		-0.086		1.542		0.213		0.93		0.145		0.026		0.156		0.06		-0.036		0.055		0.9
6	27	cfd73	4.2	933	119.3	-0.717		-0.058		-0.958		-0.577		-0.043		0.036		0.023		-0.017		-0.111		-0.077		-0.069		-0.086		0.993		0.042		0.199		0.095		0.031		0.117		0.05		-0.037		0.03		0.591
6	28	gwm608.1	1.1	937.2	123.5	0.176		0.267		-1.522		-0.36		0.043		0.078		-0.075		-0.007		-0.06		-0.044		-0.104		-0.07		2.687		1.652		-0.476		0.245		0.156		0.024		0.046		-0.006		0.029		1.409
6	29	wPt-6752	7.4	938.3	124.6	0.212		0.476		-1.611		-0.307		0.083		0.099		-0.087		0.01		-0.059		-0.033		-0.118	*	-0.07		2.588		1.955		-0.771		0.28		0.184		-0.002		0.04		-0.006		0.02		1.328
6	30	wPt-731130	2.1	945.7	132	-0.133		0.21		-0.551		-0.158		0.096		0.019		-0.029		0.006		-0.071		-0.028		-0.06		-0.053		1.746		0.996		-0.116		0.236		0.047		0.028		0.043		-0.011		-0.01		0.846
6	31	m51p65.0_2D	0	947.8	134.1	0.386		0.12		-0.41		0.032		0.116		0.013		-0.011		0.016		-0.037		-0.033		-0.061		-0.044		1.45		1.227		-0.335		0.175		0.06		0.021		0.025		-0.003		-0.027		0.983
6	32	wPt-9749	17.5	947.8	134.1	0.386		0.12		-0.41		0.032		0.116		0.013		-0.011		0.016		-0.037		-0.033		-0.061		-0.044		1.45		1.227		-0.335		0.175		0.06		0.021		0.025		-0.003		-0.027		0.983
6	33	cfd50a	5.3	965.3	151.6	-0.762		-0.398		0.214		-0.315		0.123		-0.035		-0.023		0.043		-0.056		-0.129		0.009		-0.059		-2.14		-0.362		0.808		0.008		-0.043		0.026		-0.02		-0.028		-0.005		-1.228
6	34	gwm349	0	970.6	156.9	-1.686		-0.646		-0.128		-0.82		-0.009		-0.035		-0.087		-0.021		-0.106		-0.125		-0.033		-0.088		-3.317		-0.85		0.794		-0.154		-0.049		-0.014		-0.017		-0.02		0.012		-2.059
7	1	wPt-3094	21.1	970.6	0	-1.614		0.571		-1.443		-0.829		-0.214		-0.066		-0.23	*	-0.19		-0.055		0.053		-0.062		-0.022		-0.282		1.067		-0.736		-0.15		-0.044		-0.195		0.091		0.009		0.032		-0.193
7	2	m60p64.5	2.2	991.7	21.1	0.232		-1.014		-1.67		-0.818		-0.163		-0.296	*	-0.284	**	-0.273	*	0.026		-0.082		-0.081		-0.047		0.365		-0.163		-2.291		-0.186		-0.236		-0.316	*	0.03		0.015		-0.019		0.757
7	3	psr345.2	1.1	993.9	23.3	0.651		-0.819		-1.502		-0.557		-0.127		-0.267		-0.286	**	-0.251	*	0.042		-0.075		-0.082		-0.039		1.518		0.474		-1.362		-0.1		-0.183		-0.276		0.041		0.022		-0.004		1.409
7	4	wPt-1464	1.1	995	24.4	0.754		-0.664		-1.347		-0.419		-0.074		-0.204		-0.252	**	-0.202		0.039		-0.073		-0.078		-0.038		1.649		0.596		-1.09		-0.045		-0.125		-0.231		0.038		0.018		-0.005		1.504
7	5	barc12	2.1	996.1	25.5	0.647		-0.777		-1.491		-0.541		-0.058		-0.194		-0.251	**	-0.192		0.028		-0.079		-0.09		-0.048		1.179		0.292		-1.699		-0.053		-0.126		-0.252		0.029		0.015		-0.018		1.268
7	6	wmc11a	0	998.2	27.6	0.536		-0.666		-0.957		-0.362		-0.025		-0.152		-0.197	*	-0.15		0.009		-0.09		-0.067		-0.05		0.995		0.72		-0.584		-0.013		-0.063		-0.157		0.022		0.013		-0.009		1.156
7	7	wPt-0951	7.6	998.2	27.6	0.536		-0.666		-0.957		-0.362		-0.025		-0.152		-0.197	*	-0.15		0.009		-0.09		-0.067		-0.05		0.995		0.72		-0.584		-0.013		-0.063		-0.157		0.022		0.013		-0.009		1.156
7	8	wmc532	7.4	1005.8	35.2	0.062		-0.275		-1.909	*	-0.707		-0.074		-0.132		-0.237	**	-0.171		0.01		-0.054		-0.079		-0.041		0.102		0.799		-1.714		-0.098		-0.089		-0.223		0.024		0.013		0.011		0.559
7	9	wPt-2478	1.2	1013.2	42.6	-0.771		-0.328		-1.583		-0.894		-0.238		-0.297	*	-0.221	*	-0.276	*	-0.032		-0.128		-0.034		-0.065		-1.006		-0.031		-1.489		-0.283		-0.291		-0.213		0.014		-0.024		0.015		-0.537
7	10	wPt-0836	1.3	1014.4	43.8	-0.815		-0.163		-1.507		-0.828		-0.233		-0.3	*	-0.211	*	-0.273	*	-0.041		-0.131		-0.034		-0.069		-0.8		0.13		-1.362		-0.256		-0.296		-0.199		0.019		-0.031		0.015		-0.414
7	11	Stb6	31.5	1015.7	45.1	-0.756		-0.093		-1.165		-0.671		-0.205		-0.26		-0.181	*	-0.24		-0.05		-0.124		-0.021		-0.065		-0.494		0.421		-0.758		-0.207		-0.247		-0.156		0.017		-0.026		0.02		-0.321
7	12	cfa2163a	0	1047.2	76.6	-1.093		0.684		0.648		0.08		-0.367		-0.158		-0.049		-0.215		0.02		0.04		0.118	*	0.06		-0.806		1.527		1.592		-0.332		-0.113		0.006		0.052		0.009		0.035		-0.643
7	13	gwm2	7.4	1047.2	76.6	-1.093		0.684		0.648		0.08		-0.367		-0.158		-0.049		-0.215		0.02		0.04		0.118	*	0.06		-0.806		1.527		1.592		-0.332		-0.113		0.006		0.052		0.009		0.035		-0.643
7	14	cfa2234	0.7	1054.6	84	-1.744		0.87		0.649		-0.075		-0.246		-0.082		-0.059		-0.104		-0.017		0.02		0.104		0.036		-0.847		1.102		2.184		-0.177		-0.059		-0.003		0.09	*	-0.02		0.031		-0.865
7	15	tPt-1143	0.4	1055.3	84.7	-1.99		0.84		0.636		-0.172		-0.291		-0.118		-0.068		-0.133		-0.018		0.002		0.113		0.033		-1.071		1.322		2.476		-0.218		-0.066		0.009		0.097	*	-0.018		0.04		-1.033
7	16	rPt-9057	16.3	1055.7	85.1	-2.1		0.81		0.618		-0.224		-0.312		-0.137		-0.073		-0.148		-0.018		-0.009		0.116	*	0.03		-1.183		1.428		2.605		-0.239		-0.069		0.016		0.1	*	-0.017		0.045		-1.113
7	17	cfa2262	10.8	1072	101.4	0.294		-0.345		-1.012		-0.355		0.036		-0.232		-0.184	*	-0.1		0.06		-0.053		0.01		0.005		0.058		-0.227		-1.176		-0.012		-0.212		-0.254		0.032		-0.007		-0.003		0.336
7	18	tPt-2603	1.3	1082.8	112.2	0.329		-0.798		-1.798		-0.756		0.032		-0.257		-0.272	**	-0.14		0.076		-0.101		-0.07		-0.032		0.855		-1.233		-1.631		0.059		-0.268		-0.295	*	0.046		-0.022		0.008		0.64
7	19	wPt-734079	7.7	1084.1	113.5	0.344		-0.908		-1.769		-0.778		0.018		-0.273		-0.269	**	-0.15		0.074		-0.106		-0.065		-0.033		1.397		-1.377		-1.6		0.086		-0.286		-0.295	*	0.058		-0.019		0.012		0.919
7	20	wPt-3133	9.3	1091.8	121.2	0.226		-0.868		-1.455		-0.699		0.084		-0.251		-0.247	**	-0.111		0.03		-0.12		-0.091		-0.061		1.39		-1.371		-1.52		0.15		-0.275		-0.281		0.047		-0.022		-0.019		0.897
7	21	cfa2193	18.3	1101.1	130.5	0.651		-0.559		-1.363		-0.424		0.098		-0.188		-0.271	**	-0.091		0.056		-0.051		-0.075		-0.024		1.418		-0.561		-1.406		0.131		-0.179		-0.297	*	0.029		-0.003		-0.016		0.96
7	22	m69p78.3	2.1	1119.4	148.8	-2.739	*	-1.236		-3.259	***	-2.412	***	-0.293		-0.142		-0.336	***	-0.228		-0.138		-0.04		-0.148	*	-0.109	*	-3.914		-3.862	*	-6.141	**	-0.432		-0.327		-0.556	***	0.017		-0.041		-0.053		-2.535
7	23	gwm480	1.1	1121.5	150.9	-2.875	*	-1.668	*	-3.056	**	-2.533	***	-0.3		-0.161		-0.29	***	-0.222		-0.142		-0.058		-0.138	*	-0.113	*	-4.525	*	-4.674	**	-6.208	**	-0.484		-0.373		-0.529	***	0.013		-0.044		-0.058		-2.749	*
7	24	wmc388a	0	1122.6	152	-2.935	*	-1.497		-2.97	**	-2.467	***	-0.297		-0.165		-0.279	**	-0.22		-0.152	*	-0.061		-0.137	*	-0.117	*	-4.356		-4.465	**	-6.011	**	-0.461		-0.376	*	-0.511	***	0.018		-0.05		-0.056		-2.649
7	25	tPt-0202	9.8	1122.6	152	-2.935	*	-1.497		-2.97	**	-2.467	***	-0.297		-0.165		-0.279	**	-0.22		-0.152	*	-0.061		-0.137	*	-0.117	*	-4.356		-4.465	**	-6.011	**	-0.461		-0.376	*	-0.511	***	0.018		-0.05		-0.056		-2.649
7	26	wPt-4398	7.2	1132.4	161.8	-3.254	*	-2.067	*	-2.645	**	-2.655	***	-0.336		-0.128		-0.224	*	-0.199		-0.204	**	-0.103		-0.131	*	-0.146	**	-4.168		-5	**	-5.756	**	-0.456		-0.324		-0.459	**	0.013		-0.057		-0.064		-2.617
7	27	psr1203.1	0	1139.6	169	-4.096	**	-2.004	*	-2.507	*	-2.869	****	-0.437		-0.052		-0.182	*	-0.193		-0.2	**	-0.101		-0.1		-0.133	**	-5.329	*	-4.761	**	-5.813	**	-0.542		-0.224		-0.423	**	0.029		-0.042		-0.055		-3.358	*
7	28	wPt-9160	1.1	1139.6	169	-4.096	**	-2.004	*	-2.507	*	-2.869	****	-0.437		-0.052		-0.182	*	-0.193		-0.2	**	-0.101		-0.1		-0.133	**	-5.329	*	-4.761	**	-5.813	**	-0.542		-0.224		-0.423	**	0.029		-0.042		-0.055		-3.358	*
7	29	wPt-8741	1.1	1140.7	170.1	-4.106	**	-2.064	**	-2.746	**	-2.972	****	-0.471	*	-0.079		-0.213	*	-0.224		-0.185	*	-0.096		-0.105		-0.127	**	-4.97	*	-4.91	**	-6.255	**	-0.556		-0.256		-0.464	**	0.047		-0.038		-0.056		-3.172	*
7	30	wPt-8203	3.3	1141.8	171.2	-3.641	**	-2.466	**	-2.994	**	-3.034	****	-0.386		-0.11		-0.227	*	-0.211		-0.175	*	-0.125		-0.127	*	-0.141	**	-4.896	*	-5.431	**	-6.654	**	-0.527		-0.296		-0.487	***	0.035		-0.042		-0.063		-2.894	*
7	31	wPt-2813	11.6	1145.1	174.5	-4.149	**	-2.307	**	-2.818	**	-3.092	****	-0.473	*	-0.133		-0.215	*	-0.245		-0.196	**	-0.135		-0.103		-0.144	**	-5.751	**	-5.982	***	-6.336	**	-0.641	*	-0.368		-0.464	**	0.026		-0.063		-0.057		-3.657	**
7	32	wPt-733571	0	1156.7	186.1	-4.226	**	-2.281	**	-3.114	**	-3.207	****	-0.558	*	-0.242		-0.302	**	-0.337	*	-0.16	*	-0.101		-0.113		-0.124	*	-7.149	**	-5.594	**	-6.856	**	-0.831	**	-0.46	*	-0.553	***	-0.002		-0.029		-0.057		-4.475	**
8	1	wPt-7341	25.1	1156.7	0	2.841		-0.759		-1.506		0.192		0.402		-0.093		-0.161		0.067		0.171	*	-0.028		-0.061		0.027		3.39		0.475		-4.156		0.463		0.013		-0.311		-0.003		0.053		-0.044		2.839
8	2	m92p78.3	5.4	1181.8	25.1	1.549		0.175		-0.863		0.287		0.314		0.142		0.001		0.177		0.127		0.033		-0.032		0.043		0.844		1.249		-2.691		0.308		0.261		-0.078		-0.016		0.05		-0.019		0.989
8	3	m21p76.3	0	1187.2	30.5	0.476		0.102		-0.888		-0.104		0.301		0.145		0.005		0.178		0.044		-0.012		-0.045		-0.004		0.665		0.669		-1.829		0.394		0.231		-0.025		0.002		0.02		-0.001		0.436
8	4	m43p78.11	1.1	1187.2	30.5	0.476		0.102		-0.888		-0.104		0.301		0.145		0.005		0.178		0.044		-0.012		-0.045		-0.004		0.665		0.669		-1.829		0.394		0.231		-0.025		0.002		0.02		-0.001		0.436
8	5	gwm533	0	1188.3	31.6	0.533		0.117		-0.88		-0.077		0.333		0.165		0.023		0.201		0.044		-0.005		-0.041		0		0.712		0.711		-2.07		0.428		0.253		-0.014		-0.004		0.021		-0.008		0.416
8	6	wPt-3260	1.1	1188.3	31.6	0.533		0.117		-0.88		-0.077		0.333		0.165		0.023		0.201		0.044		-0.005		-0.041		0		0.712		0.711		-2.07		0.428		0.253		-0.014		-0.004		0.021		-0.008		0.416
8	7	wPt-0302	1.7	1189.4	32.7	0.08		0.028		-1.036		-0.309		0.274		0.127		0.01		0.164		0.028		-0.032		-0.042		-0.015		-0.165		0.345		-2.56		0.337		0.201		-0.049		-0.011		0.008		-0.014		-0.222
8	8	wPt-3536	1.7	1191.1	34.4	0.388		-0.08		-1.296		-0.329		0.342		0.113		-0.031		0.171		0.034		-0.044		-0.058		-0.022		0.261		0.283		-3.067		0.413		0.187		-0.108		-0.021		0.012		-0.02		0.007
8	9	gwm493	4.7	1192.8	36.1	0.676		-0.185		-1.478		-0.329		0.389		0.093		-0.07		0.167		0.038		-0.054		-0.071		-0.029		0.677		0.203		-3.388		0.465		0.162		-0.162		-0.029		0.015		-0.026		0.24
8	10	wPt-1682	1.2	1197.5	40.8	-0.11		-0.339		-2.188	*	-0.879		0.304		0.027		-0.113		0.103		0.007		-0.072		-0.115		-0.059		-0.767		-0.761		-4.071		0.323		0.022		-0.215		-0.025		-0.003		-0.021		-0.505
8	11	wPt-4842	9.8	1198.7	42	0.174		-0.246		-1.875		-0.649		0.355		0.037		-0.078		0.135		0.011		-0.073		-0.104		-0.055		-0.389		-0.459		-3.527		0.384		0.047		-0.168		-0.032		-0.002		-0.016		-0.262
8	12	wPt-11261	1.2	1208.5	51.8	0.16		-0.263		-1.736		-0.613		0.315		-0.029		-0.13		0.085		0.012		-0.104		-0.094		-0.062		-0.604		-0.287		-3.257		0.325		-0.012		-0.244		-0.031		-0.009		-0.019		-0.259
8	13	m69p78.5	2.1	1209.7	53	0.823		-0.148		-1.548		-0.291		0.364		-0.021		-0.104		0.112		0.045		-0.099		-0.09		-0.047		-0.509		0.362		-3.254		0.312		0.031		-0.233		-0.049		0.001		-0.033		0.074
8	14	psr567.2	5.3	1211.8	55.1	0.359		-0.399		-1.957	*	-0.666		0.343		-0.053		-0.135		0.082		0.026		-0.121		-0.115		-0.069		-1.356		-0.392		-4.359	*	0.256		-0.035		-0.304	*	-0.048		-0.009		-0.053		-0.422
8	15	wPt-5836	0	1217.1	60.4	-0.094		-0.285		-2.159	*	-0.846		0.263		-0.093		-0.135		0.04		-0.005		-0.124		-0.128	*	-0.085		-2.652		-0.832		-4.805	*	0.091		-0.118		-0.324	*	-0.07		-0.034		-0.058		-1.212
8	16	blt4.1	9.6	1217.1	60.4	-0.094		-0.285		-2.159	*	-0.846		0.263		-0.093		-0.135		0.04		-0.005		-0.124		-0.128	*	-0.085		-2.652		-0.832		-4.805	*	0.091		-0.118		-0.324	*	-0.07		-0.034		-0.058		-1.212
8	17	wPt-8140	2.1	1226.7	70	-1.616		-0.506		-1.476		-1.2		0.05		-0.161		-0.134		-0.051		-0.107		-0.141	*	-0.081		-0.108	*	-5.906	**	-2.287		-5.064	*	-0.257		-0.274		-0.405	**	-0.087	*	-0.061		-0.096	*	-2.932	*
8	18	wPt-8356	1.1	1228.8	72.1	-1.498		-0.679		-1.684		-1.287		-0.036		-0.243		-0.121		-0.154		-0.087		-0.135		-0.089		-0.103	*	-5.587	*	-2.595		-5.218	*	-0.338		-0.396	*	-0.369	*	-0.076		-0.058		-0.085		-2.56
8	19	wPt-3046	1.1	1229.9	73.2	-1.607		-1.016		-1.553		-1.392		-0.04		-0.241		-0.077		-0.14		-0.095		-0.152	*	-0.086		-0.11	*	-5.916	**	-2.986		-5.366	*	-0.364		-0.401	*	-0.345	*	-0.078		-0.055		-0.095	*	-2.698
8	20	wPt-10948	1.1	1231	74.3	-2.016		-1.064		-1.646		-1.575	*	-0.068		-0.229		-0.067		-0.142		-0.123		-0.156	*	-0.097		-0.124	*	-6.716	**	-3.386		-5.781	**	-0.432		-0.421	*	-0.357	*	-0.089	*	-0.063		-0.105	*	-3.261	*
8	21	wPt-6239	8.5	1232.1	75.4	-2.15		-1.231		-1.828		-1.736	*	-0.126		-0.297	*	-0.104		-0.196		-0.123		-0.159	*	-0.101		-0.127	**	-6.936	**	-3.537	*	-6.136	**	-0.497		-0.484	*	-0.409	**	-0.087	*	-0.059		-0.106	*	-3.405	*
8	22	wPt-0371	0	1240.6	83.9	-2.239		-2.032	*	-1.987	*	-2.086	**	-0.22		-0.361	*	-0.169		-0.272	*	-0.091		-0.165	*	-0.075		-0.109	*	-6.298	**	-4.49	**	-6.508	**	-0.545		-0.559	**	-0.486	***	-0.048		-0.03		-0.093	*	-3.022	*
8	23	rPt-8896	3.2	1240.6	83.9	-2.239		-2.032	*	-1.987	*	-2.086	**	-0.22		-0.361	*	-0.169		-0.272	*	-0.091		-0.165	*	-0.075		-0.109	*	-6.298	**	-4.49	**	-6.508	**	-0.545		-0.559	**	-0.486	***	-0.048		-0.03		-0.093	*	-3.022	*
8	24	wmc231	1.1	1243.8	87.1	-2.409		-1.962	*	-2.16	*	-2.177	**	-0.281		-0.382	**	-0.197	*	-0.309	*	-0.095		-0.162	*	-0.072		-0.109	*	-5.998	**	-4.473	**	-6.725	**	-0.571		-0.578	**	-0.52	***	-0.03		-0.037		-0.09	*	-2.897	*
8	25	barc68	1.1	1244.9	88.2	-2.543		-1.643	*	-1.492		-1.893	*	-0.307		-0.313	*	-0.159		-0.283	*	-0.108		-0.147	*	-0.057		-0.103	*	-6.364	**	-3.905	*	-5.88	**	-0.609	*	-0.482	*	-0.46	**	-0.032		-0.037		-0.104	*	-3.156	*
8	26	wPt-4209	1.1	1246	89.3	-2.718	*	-1.655	*	-1.444		-1.939	**	-0.319		-0.308	*	-0.154		-0.283	*	-0.114		-0.15	*	-0.056		-0.106	*	-6.678	**	-4.022	*	-5.87	**	-0.632	*	-0.482	*	-0.455	**	-0.033		-0.042		-0.107	*	-3.367	*
8	27	wPt-1225	4.2	1247.1	90.4	-3.237	*	-1.542		-1.328		-2.036	**	-0.379		-0.297	*	-0.118		-0.288	*	-0.135		-0.151	*	-0.03		-0.104	*	-7.634	***	-4.498	**	-5.577	**	-0.724	*	-0.513	**	-0.403	**	-0.044		-0.055		-0.097	*	-4.178	**
8	28	gwm285	5.3	1251.3	94.6	-3.77	**	-1.357		-1.325		-2.151	**	-0.4		-0.272		-0.12		-0.287	*	-0.158	*	-0.141	*	-0.032		-0.109	*	-8.008	***	-3.992	*	-5.431	**	-0.729	*	-0.456	*	-0.393	**	-0.046		-0.05		-0.095	*	-4.695	***
8	29	wPt-4048	3.2	1256.6	99.9	-3.391	*	-1.699	*	-2.579	**	-2.557	***	-0.316		-0.359	*	-0.194	*	-0.312	*	-0.122		-0.164	*	-0.072		-0.118	*	-7.103	**	-4.75	**	-7.248	***	-0.621	*	-0.583	**	-0.507	***	-0.03		-0.052		-0.092	*	-4.018	**
8	30	wmc1	4.2	1259.8	103.1	-3.329	*	-1.459		-2.642	**	-2.476	***	-0.257		-0.283	*	-0.19	*	-0.266	*	-0.139		-0.128		-0.089		-0.118	*	-7.319	***	-5.131	**	-8.082	****	-0.593	*	-0.572	**	-0.559	****	-0.049		-0.063	*	-0.115	**	-4.235	**
8	31	psp3144_3B	1.1	1264	107.3	-2.706	*	-1.367		-2.651	**	-2.241	**	-0.179		-0.354	*	-0.258	**	-0.286	*	-0.098		-0.117		-0.098		-0.104	*	-6.163	**	-4.385	**	-7.91	***	-0.459		-0.592	**	-0.624	****	-0.038		-0.05		-0.115	**	-3.398	*
8	32	wPt-7786	3.2	1265.1	108.4	-2.994	*	-0.992		-2.438	*	-2.142	**	-0.19		-0.279	*	-0.219	*	-0.252	*	-0.104		-0.082		-0.074		-0.086		-6.062	**	-3.633	*	-7.142	***	-0.439		-0.481	*	-0.543	***	-0.015		-0.049		-0.096	*	-3.395	*
8	33	wmc418	9.6	1268.3	111.6	-2.003		-0.435		-2.755	**	-1.731	*	-0.087		-0.218		-0.239	**	-0.205		-0.034		-0.028		-0.098		-0.053		-4.53	*	-2.212		-7.53	***	-0.301		-0.366		-0.554	***	-0.018		-0.024		-0.096	*	-2.536
8	34	wPt-7254	3.2	1277.9	121.2	-1.13		-0.193		-2.156	*	-1.16		-0.068		-0.227		-0.198	*	-0.187		0.008		-0.016		-0.085		-0.03		-3.371		-1.675		-6.229	**	-0.233		-0.341		-0.425	**	-0.046		-0.011		-0.082		-2.118
8	35	psp3112.1	0	1281.1	124.4	-1.87		-0.766		-1.959	*	-1.532	*	-0.171		-0.259		-0.134		-0.212		-0.026		-0.056		-0.054		-0.045		-4.681	*	-3.199		-6.388	**	-0.386		-0.441	*	-0.379	**	-0.053		-0.03		-0.085		-3.06	*
8	36	wPt-1171	1.1	1281.1	124.4	-1.87		-0.766		-1.959	*	-1.532	*	-0.171		-0.259		-0.134		-0.212		-0.026		-0.056		-0.054		-0.045		-4.681	*	-3.199		-6.388	**	-0.386		-0.441	*	-0.379	**	-0.053		-0.03		-0.085		-3.06	*
8	37	wPt-10546	2.1	1282.2	125.5	-1.808		-0.612		-1.892		-1.437		-0.163		-0.254		-0.143		-0.21		-0.013		-0.038		-0.052		-0.034		-4.349		-2.687		-6.072	**	-0.353		-0.407	*	-0.371	*	-0.047		-0.02		-0.081		-2.949	*
8	38	m67p77.3	7.4	1284.3	127.6	-1.834		-0.445		-2.01	*	-1.43		-0.124		-0.187		-0.128		-0.17		-0.003		-0.015		-0.049		-0.022		-4.188		-2.329		-6.061	**	-0.294		-0.326		-0.337	*	-0.037		-0.015		-0.071		-2.894	*
8	39	wPt-5358	1.6	1291.7	135	-1.783		-0.648		-2.383	*	-1.605	*	-0.117		-0.251		-0.171		-0.203		-0.001		-0.022		-0.059		-0.027		-4.292		-2.511		-6.958	***	-0.28		-0.401	*	-0.426	**	-0.049		0.005		-0.074		-3.049	*
8	40	m60p64.13_3B	4.7	1293.3	136.6	-1.904		-0.464		-2.622	**	-1.663	*	-0.126		-0.227		-0.172		-0.2		-0.001		-0.005		-0.064		-0.023		-4.73	*	-2.096		-7.779	***	-0.321		-0.362		-0.467	**	-0.05		0.009		-0.088	*	-3.232	*
8	41	m86p65.4_3B	0	1298	141.3	-2.432		-0.646		-2.479	**	-1.852	*	-0.192		-0.204		-0.162		-0.209		-0.051		-0.016		-0.095		-0.053		-5.239	*	-2.429		-7.724	***	-0.382		-0.347		-0.469	**	-0.04		0.003		-0.108	*	-3.551	**
8	42	m92p78.5	1.2	1298	141.3	-2.432		-0.646		-2.479	**	-1.852	*	-0.192		-0.204		-0.162		-0.209		-0.051		-0.016		-0.095		-0.053		-5.239	*	-2.429		-7.724	***	-0.382		-0.347		-0.469	**	-0.04		0.003		-0.108	*	-3.551	**
8	43	wPt-4222	17.4	1299.2	142.5	-3.022	*	-0.769		-2.656	**	-2.149	**	-0.233		-0.211		-0.185	*	-0.233		-0.082		-0.02		-0.099		-0.066		-5.233	*	-3.085		-7.724	***	-0.359		-0.391	*	-0.478	**	-0.023		-0.006		-0.095	*	-3.816	**
8	44	barc84	3.2	1316.6	159.9	0.034		0.015		-1.145		-0.365		0.231		-0.127		-0.042		-0.001		-0.007		0.013		-0.051		-0.016		-0.858		-1.326		-3.28		0.17		-0.243		-0.181		-0.051		-0.007		-0.06		-0.992
8	45	psr1205	4.2	1319.8	163.1	-0.777		0.445		-0.595		-0.309		0.113		-0.073		-0.009		-0.013		-0.063		0.02		-0.055		-0.033		-2.234		-0.66		-2.544		0.005		-0.163		-0.125		-0.055		-0.017		-0.08		-1.915
8	46	wmc326	6.3	1324	167.3	-0.735		0.145		-0.895		-0.495		0.044		-0.134		-0.057		-0.072		-0.074		-0.005		-0.057		-0.046		-2.091		-0.863		-3.867		-0.051		-0.209		-0.261		-0.067		-0.017		-0.106	*	-1.781
8	47	barc77	3.2	1330.3	173.6	0.096		0.753		-0.417		0.144		0.293		0.086		-0.044		0.137		-0.036		0.042		-0.039		-0.012		0.509		1.449		-2.23		0.365		0.166		-0.189		-0.011		0.01		-0.075		0.005
8	48	wPt-0021	5.3	1333.5	176.8	-0.014		0.72		0.165		0.29		0.263		0.129		-0.004		0.155		-0.04		0.047		-0.002		0.001		0.505		1.521		-1.308		0.355		0.222		-0.128		-0.002		0.014		-0.075		0.009
8	49	wPt-5261	2.1	1338.8	182.1	-0.287		0.349		0.22		0.094		0.073		0.064		-0.006		0.07		-0.038		0.049		0.021		0.01		-0.175		0.965		-1.051		0.119		0.145		-0.125		-0.003		0.02		-0.05		-0.382
8	50	wPt-0367	1.1	1340.9	184.2	-0.283		0.189		0.417		0.108		0.068		0.045		0.001		0.064		-0.034		0.052		0.044		0.02		-0.18		0.802		-0.784		0.113		0.125		-0.118		-0.003		0.026		-0.045		-0.398
8	51	wPt-1870	1.1	1342	185.3	0.012		-0.184		0.21		0.013		0.08		-0.03		-0.038		0.031		-0.028		0.018		0.02		0.002		-0.268		0.059		-1.542		0.095		0.015		-0.199		-0.025		0.025		-0.064		-0.395
8	52	psr858.1	15.2	1343.1	186.4	0.391		-0.123		0.237		0.168		0.153		0.025		-0.024		0.078		-0.027		0.047		0.008		0.008		0.103		-0.266		-1.948		0.165		0.025		-0.216		-0.036		0.022		-0.078		-0.129
8	53	wPt-10758	1.1	1358.3	201.6	2.343		0.822		2.076	*	1.747	*	0.371		0.191		0.126		0.256	*	0.07		0.084		0.07		0.074		4.447	*	2.733		1.747		0.599	*	0.356		0.094		0.008		0.044		-0.049		2.613
8	54	wPt-7614	2.1	1359.4	202.7	2.506		0.93		2.351	*	1.929	**	0.358		0.194		0.138		0.256	*	0.067		0.087		0.081		0.077		4.817	*	2.833		2.113		0.599	*	0.361		0.109		0.006		0.042		-0.052		2.827	*
8	55	gwm340	2.4	1361.5	204.8	2.12		0.659		2.314	*	1.698	*	0.28		0.143		0.136		0.212		0.065		0.078		0.089		0.077		3.761		2.127		1.578		0.469		0.282		0.077		0.001		0.036		-0.059		2.255
8	56	m17p65.2	0	1363.9	207.2	2.474		1.191		2.483	*	2.049	**	0.299		0.171		0.121		0.224		0.085		0.103		0.103		0.096	*	4.626	*	2.743		2.291		0.539		0.32		0.096		0.007		0.029		-0.043		2.687
9	1	wPt-10291	0	1363.9	0	-1.939		1.354		1.121		0.179		-0.288		0.138		0.107		-0.033		-0.135		0.049		0.031		-0.018		-1.212		1.225		2.164		-0.252		0.068		0.148		0.039		-0.023		0.003		-1.108
9	2	wPt-666738	17.2	1363.9	0	-1.939		1.354		1.121		0.179		-0.288		0.138		0.107		-0.033		-0.135		0.049		0.031		-0.018		-1.212		1.225		2.164		-0.252		0.068		0.148		0.039		-0.023		0.003		-1.108
9	3	wPt-3426a	2.5	1381.1	17.2	-1.575		1.547		0.224		0.065		-0.172		0.275		0.088		0.044		-0.058		0.114		0.018		0.025		-0.386		2.312		1.379		-0.092		0.283		0.144		0.065		0.009		0.033		-0.59
9	4	wPt-740665	2.7	1383.6	19.7	-1.112		1.707	*	0.129		0.241		-0.133		0.283		0.061		0.049		-0.022		0.131		-0.003		0.036		0.46		2.973		1.356		-0.022		0.324		0.137		0.069		0.025		0.037		-0.114
9	5	wPt-741521	1.3	1386.3	22.4	-0.775		1.583		-0.067		0.247		-0.118		0.254		0.054		0.042		-0.018		0.124		-0.005		0.034		1.139		2.636		0.583		0.018		0.28		0.093		0.069		0.023		0.027		0.297
9	6	wPt-671693	1.3	1387.6	23.7	-1.084		1.531		0.089		0.179		-0.178		0.222		0.047		0.009		-0.028		0.121		0.011		0.035		0.241		2.295		0.737		-0.08		0.233		0.078		0.058		0.017		0.029		-0.232
9	7	wPt-1516	0	1388.9	25	-0.983		1.467		0.23		0.238		-0.128		0.246		0.048		0.033		-0.026		0.13		0.009		0.038		0.333		2.1		0.885		-0.031		0.243		0.078		0.057		0.021		0.025		-0.125
9	8	cfd35	1.2	1388.9	25	-0.983		1.467		0.23		0.238		-0.128		0.246		0.048		0.033		-0.026		0.13		0.009		0.038		0.333		2.1		0.885		-0.031		0.243		0.078		0.057		0.021		0.025		-0.125
9	9	gwm161	10.6	1390.1	26.2	-1.012		1.256		0.307		0.183		-0.166		0.226		0.06		0.018		-0.027		0.119		0.023		0.039		0.456		1.802		1.146		-0.062		0.216		0.104		0.063		0.022		0.034		-0.036
9	10	dupw173	2.1	1400.7	36.8	-0.695		2.13	**	0.9		0.778		0.023		0.426	**	0.123		0.215		-0.038		0.179	*	0.018		0.053		0.92		3.886	*	2.067		0.188		0.533	**	0.193		0.055		0.037		0.017		0.206
9	11	wPt-4569	44.9	1402.8	38.9	-0.78		1.872	*	0.547		0.546		0.18		0.395	**	0.103		0.25	*	-0.045		0.167	*	0.003		0.042		0.984		3.662	*	1.365		0.401		0.504	**	0.154		0.057		0.045		0.011		0.209
9	12	wPt-732092	2.1	1447.7	83.8	0.376		0.617		0.359		0.45		0.342		0.227		0.117		0.249		0.017		0.004		0.02		0.014		0.41		2.187		-1.56		0.422		0.343		-0.006		-0.022		0.032		-0.071		0.117
9	13	wPt-741507	1.1	1449.8	85.9	1.045		0.532		0.596		0.724		0.418		0.239		0.129		0.284	*	0.051		0		0.031		0.028		1.079		2.035		-1.209		0.505		0.361		0.024		-0.031		0.031		-0.07		0.626
9	14	wPt-731357	1.1	1450.9	87	1.021		0.461		0.352		0.611		0.383		0.214		0.099		0.253	*	0.066		0.004		0.026		0.033		1.423		1.866		-1.682		0.491		0.33		-0.019		-0.012		0.035		-0.072		0.804
9	15	wmc533	2.1	1452	88.1	1.204		0.578		0.644		0.808		0.374		0.219		0.111		0.256	*	0.064		0.008		0.037		0.037		1.83		1.993		-1.313		0.497		0.339		-0.002		-0.014		0.032		-0.076		1.039
9	16	gwm341	1.3	1454.1	90.2	1.14		0.965		0.361		0.822		0.385		0.328	*	0.108		0.294	*	0.079		0.077		0.021		0.059		1.187		2.494		-1.7		0.464		0.437	*	-0.015		-0.023		0.051		-0.082		0.71
9	17	gwm191b	4	1455.4	91.5	1.301		0.95		0.653		0.968		0.403		0.258		0.126		0.284	*	0.068		0.029		0.033		0.044		1.837		2.709		-1.026		0.523		0.398	*	0.028		-0.02		0.04		-0.071		1.019
9	18	wmc375	0	1459.4	95.5	1.331		1.572	*	0.606		1.169		0.352		0.283	*	0.08		0.26	*	0.064		0.075		0.033		0.058		2.315		3.88	*	-0.366		0.509		0.461	*	0.027		-0.012		0.048		-0.048		1.222
9	19	gwm52	31.9	1459.4	95.5	1.331		1.572	*	0.606		1.169		0.352		0.283	*	0.08		0.26	*	0.064		0.075		0.033		0.058		2.315		3.88	*	-0.366		0.509		0.461	*	0.027		-0.012		0.048		-0.048		1.222
9	20	wPt-669482	4.4	1491.3	127.4	0.877		0.391		-0.037		0.411		0.099		-0.092		0.058		-0.008		0.113		0.007		0.013		0.045		4.05		2.125		2.203		0.386		0.002		0.214		0.091	*	0.041		0.073		2.163
9	21	gwm645	7.4	1495.7	131.8	0.483		0.791		-0.203		0.357		0.102		-0.038		0.085		0.021		0.083		0.033		0.04		0.052		3.558		2.231		1.154		0.386		0.038		0.172		0.094	*	0.024		0.055		1.815
9	22	gwm383	0	1503.1	139.2	0.446		0.766		0.291		0.501		0.158		0.003		0.095		0.057		0.071		0.077		0.07		0.073		4.388	*	1.664		2.045		0.53		0.025		0.23		0.11	**	0.035		0.077		2.097
9	23	gwm664	12.3	1503.1	139.2	0.446		0.766		0.291		0.501		0.158		0.003		0.095		0.057		0.071		0.077		0.07		0.073		4.388	*	1.664		2.045		0.53		0.025		0.23		0.11	**	0.035		0.077		2.097
9	24	m49p78.5	18.1	1515.4	151.5	0.693		1.866	*	1.277		1.279		0.153		0.098		0.134		0.1		0.075		0.116		0.104		0.099	*	3.783		3.997	*	3.396		0.459		0.221		0.321	*	0.073		0.038		0.073		1.953
9	25	m83p65.9	22	1533.5	169.6	2.882	*	1.542		0.725		1.716	*	0.392		0.141		0.097		0.182		0.136		0.113		0.05		0.098	*	6.403	**	3.164		2.467		0.727	*	0.232		0.268		0.048		0.022		0.047		3.758	**
9	26	m43p78.13a	2.6	1555.5	191.6	1.766		0.979		1.383		1.376		0.234		0.138		0.082		0.17		0.063		0.055		0.051		0.056		4.618	*	2.897		3.934		0.493		0.283		0.249		0.053		0.017		0.06		2.854	*
9	27	psr858.2	3.5	1558.1	194.2	1.994		0.922		1.469		1.462		0.282		0.165		0.081		0.198		0.069		0.054		0.046		0.056		4.968	*	2.728		4.321	*	0.545		0.302		0.264		0.055		0.017		0.066		3.141	*
9	28	wPt-7705	2.3	1561.6	197.7	1.758		0.922		1.735		1.472	*	0.208		0.132		0.077		0.162		0.059		0.045		0.055		0.053		4.842	*	2.809		5.37	*	0.479		0.265		0.311	*	0.074		0.018		0.085		3.324	*
9	29	wPt-730886	5.8	1563.9	200	1.839		0.886		1.883		1.536	*	0.158		0.118		0.056		0.133		0.065		0.055		0.064		0.062		5.72	*	2.91		6.18	**	0.483		0.259		0.316	*	0.091	*	0.03		0.105	*	3.78	**
9	30	wPt-6909	0	1569.7	205.8	0.228		0.884		1.759		0.957		-0.076		0.13		0.062		0.06		0.015		0.061		0.072		0.05		3.296		2.544		5.129	*	0.196		0.246		0.266		0.088	*	0.025		0.084		2.017
9	31	m59p78.3	4.7	1569.7	205.8	0.228		0.884		1.759		0.957		-0.076		0.13		0.062		0.06		0.015		0.061		0.072		0.05		3.296		2.544		5.129	*	0.196		0.246		0.266		0.088	*	0.025		0.084		2.017
9	32	wPt-730935	0	1574.4	210.5	0.019		0.227		1.332		0.526		-0.198		0.005		0.061		-0.071		0.03		0.032		0.053		0.039		2.579		1.531		3.566		0.016		0.079		0.221		0.083	*	0.031		0.059		1.604
10	1	psr392.1	17.9	1574.4	0	-0.482		1.42		1.051		0.663		-0.32		0.055		-0.014		-0.13		0.036		0.148	*	0.047		0.078		1.086		3.004		2.389		-0.28		0.153		0.082		0.074		0.058		0.039		0.63
10	2	wPt-664749	1.1	1592.3	17.9	0.022		1.764	*	0.75		0.845		-0.091		0.21		0.042		0.029		0.01		0.128		0.024		0.055		0.278		3.234		1.077		-0.13		0.307		0.091		0.002		0.026		0.014		0.049
10	3	psr392.3_4AS	1.1	1593.4	19	-0.355		1.692	*	0.736		0.691		-0.163		0.155		0.029		-0.017		0.009		0.099		0.037		0.049		-0.101		3.534	*	1.504		-0.2		0.296		0.11		0.012		0.029		0.028		-0.22
10	4	psr160.1_4AS	2.1	1594.5	20.1	0.021		1.583	*	0.837		0.814		-0.111		0.152		0.043		0.005		0.027		0.1		0.029		0.053		0.892		3.559	*	2.213		-0.103		0.304		0.158		0.026		0.036		0.041		0.428
10	5	wPt-4620	1.1	1596.6	22.2	-0.541		1.142		0.496		0.366		-0.218		0.085		0.001		-0.068		0.003		0.066		0.019		0.03		0.09		2.578		1.591		-0.224		0.206		0.095		0.03		0.023		0.037		-0.092
10	6	wmc313	3.2	1597.7	23.3	-0.8		1.248		0.556		0.334		-0.217		0.093		0.014		-0.06		0.009		0.089		0.029		0.043		-0.468		2.674		1.221		-0.244		0.215		0.087		0.035		0.031		0.027		-0.382
10	7	wPt-9418	0	1600.9	26.5	-0.368		1.284		0.6		0.505		-0.188		0.081		0.034		-0.049		0.033		0.099		0.024		0.053		0.555		2.914		1.176		-0.158		0.218		0.123		0.041		0.04		0.022		0.079
10	8	wmc219	2.1	1600.9	26.5	-0.368		1.284		0.6		0.505		-0.188		0.081		0.034		-0.049		0.033		0.099		0.024		0.053		0.555		2.914		1.176		-0.158		0.218		0.123		0.041		0.04		0.022		0.079
10	9	psr573_4AS	1.1	1603	28.6	-0.17		1.211		0.764		0.602		-0.207		0.074		0.051		-0.052		0.048		0.1		0.045		0.065		1.504		3.001		1.571		-0.108		0.222		0.15		0.059		0.047		0.033		0.597
10	10	wPt-5935	1.1	1604.1	29.7	-0.506		0.852		0.67		0.339		-0.25		0.022		0.039		-0.088		0.033		0.068		0.037		0.047		1.001		2.316		1.329		-0.165		0.155		0.131		0.059		0.035		0.029		0.247
10	11	m68p78.y	2.1	1605.2	30.8	-0.244		0.948		0.992		0.565		-0.204		0.031		0.074		-0.058		0.037		0.068		0.049		0.052		1.346		2.634		1.918		-0.111		0.18		0.18		0.052		0.036		0.034		0.47
10	12	barc78	1.1	1607.3	32.9	-0.46		0.993		0.601		0.378		-0.224		0.119		0.062		-0.04		0.05		0.109		0.042		0.067		0.985		2.657		1.097		-0.138		0.256		0.139		0.062		0.049		0.03		0.298
10	13	gwm160	1.1	1608.4	34	-0.641		1.033		0.662		0.351		-0.239		0.109		0.062		-0.048		0.043		0.106		0.043		0.065		0.608		2.975		1.611		-0.169		0.27		0.169		0.06		0.052		0.04		0.066
10	14	wPt-3349	1.1	1609.5	35.1	-0.222		0.864		0.634		0.425		-0.174		0.098		0.076		-0.025		0.068		0.095		0.043		0.069		1.207		2.663		1.511		-0.09		0.251		0.18		0.064		0.052		0.037		0.519
10	15	psr490.2	2.1	1610.6	36.2	-0.187		1.07		0.556		0.479		-0.135		0.119		0.065		-0.008		0.07		0.107		0.03		0.069		1.097		2.957		1.225		-0.057		0.279		0.155		0.058		0.051		0.027		0.433
10	16	wPt-8275	2.1	1612.7	38.3	-0.338		0.975		0.56		0.399		-0.161		0.12		0.073		-0.013		0.07		0.099		0.032		0.067		0.337		2.826		0.829		-0.133		0.276		0.146		0.049		0.049		0.017		0.061
10	17	wPt-2903	1.1	1614.8	40.4	-0.556		0.91		0.537		0.297		-0.189		0.069		0.048		-0.048		0.054		0.083		0.029		0.056		-0.209		2.641		0.591		-0.188		0.214		0.094		0.045		0.044		0.01		-0.198
10	18	wmc232	15.2	1615.9	41.5	-0.435		0.955		0.676		0.399		-0.212		0.069		0.041		-0.058		0.058		0.093		0.041		0.065		0.311		2.974		1.159		-0.186		0.234		0.106		0.051		0.055		0.023		0.067
10	19	wmc262	4.2	1631.1	56.7	-0.433		0.807		1.592		0.655		-0.18		0.068		0.092		-0.028		0.062		0.099		0.112		0.091		1.751		2.182		3.035		-0.026		0.184		0.194		0.092	*	0.037		0.042		0.733
10	20	wPt-6997	0	1635.3	60.9	0.146		0.037		0.601		0.261		-0.024		-0.01		0.043		-0.019		0.054		0.042		0.05		0.048		1.644		0.308		1.738		0.052		0.01		0.112		0.071		0.012		0.04		0.958
10	21	wg232.7_4A	1.1	1635.3	60.9	0.146		0.037		0.601		0.261		-0.024		-0.01		0.043		-0.019		0.054		0.042		0.05		0.048		1.644		0.308		1.738		0.052		0.01		0.112		0.071		0.012		0.04		0.958
10	22	wmc283.2	2.1	1636.4	62	0.003		0.076		0.893		0.324		-0.028		0.006		0.066		-0.008		0.05		0.036		0.067		0.05		1.782		0.56		2.396		0.075		0.041		0.165		0.082	*	0.014		0.047		1.011
10	23	psr466.2_4A	10.2	1638.5	64.1	0.212		-0.013		0.595		0.265		-0.023		-0.012		0.063		-0.012		0.061		0.047		0.052		0.053		1.615		0.459		1.779		0.044		0.023		0.137		0.068		0.018		0.04		0.928
10	24	wmc258_4A	5.7	1648.7	74.3	-1.679		0.63		0.485		-0.188		-0.369		0.005		0.015		-0.138		-0.029		0.061		0.048		0.027		-1.142		1.69		1.108		-0.342		0.086		0.057		0.046		0.018		0.027		-1.007
10	25	wmc468	9.6	1654.4	80	-1.559		0.282		1.209		-0.023		-0.381		-0.077		0.029		-0.165		-0.029		-0.012		0.071		0.011		-0.841		1.796		2.899		-0.33		0.056		0.148		0.041		0.013		0.051		-0.879
10	26	wPt-667474	2.6	1664	89.6	-1.025		0.102		0.942		0.006		-0.333		-0.161		-0.001		-0.186		-0.023		-0.053		0.033		-0.013		-1.922		1.263		1.849		-0.435		-0.062		0.07		-0.024		-0.002		0.017		-1.322
10	27	gwm269.2	4.8	1666.6	92.2	-1.025		0.087		1.675		0.246		-0.237		-0.139		0.041		-0.134		-0.024		-0.061		0.072		-0.004		-1.707		1.681		3.264		-0.296		-0.008		0.15		-0.016		0.008		0.02		-1.194
10	28	dupw004a	5.3	1671.4	97	-1.204		-0.321		1.096		-0.143		-0.274		-0.2		-0.013		-0.183		-0.027		-0.062		0.084		-0.001		-1.466		0.961		2.854		-0.32		-0.106		0.055		0.011		0.012		0.045		-0.786
10	29	wPt-3638	3.2	1676.7	102.3	-1.046		-0.939		0.79		-0.398		-0.313		-0.318	*	-0.047		-0.248		-0.016		-0.107		0.06		-0.02		-1.887		-0.468		2.603		-0.441		-0.286		0.024		-0.009		-0.008		0.047		-0.987
10	30	gwm397b	3.2	1679.9	105.5	-0.758		-0.495		0.896		-0.119		-0.278		-0.235		-0.031		-0.202		-0.011		-0.067		0.065		-0.004		-1.527		0.523		2.196		-0.398		-0.174		0.011		-0.017		0.01		0.025		-0.779
10	31	psr593.2	14.8	1683.1	108.7	-0.899		-0.544		1.305		-0.046		-0.318		-0.288	*	0.037		-0.21		-0.009		-0.075		0.092		0.003		-1.791		0.405		3.069		-0.444		-0.23		0.107		-0.014		0.01		0.037		-0.927
10	32	gwm30.2	3.5	1697.9	123.5	0.043		-1.41		1.358		-0.003		-0.363		-0.44	**	-0.005		-0.29	*	0.103		-0.07		0.128	*	0.054		-1.944		-0.677		2.314		-0.562		-0.384		0.028		-0.023		0.043		0.025		-0.729
10	33	wmc420	1.1	1701.4	127	0.511		-1.313		1.798		0.332		-0.299		-0.393	**	0.043		-0.236		0.133		-0.057		0.154	**	0.077		-0.801		-0.196		3.254		-0.429		-0.314		0.122		-0.004		0.053		0.035		0.066
10	34	wPt-798213	1.1	1702.5	128.1	0.722		-1.552		2.004	*	0.391		-0.285		-0.431	**	0.042		-0.244		0.139		-0.077		0.156	**	0.073		-0.539		-0.558		3.895		-0.409		-0.36		0.151		-0.009		0.053		0.044		0.214
10	35	psr927.2_4AL	2.1	1703.6	129.2	0.836		-1.027		2.055	*	0.621		-0.281		-0.409	**	0.037		-0.238		0.135		-0.048		0.159	**	0.082		0.058		0.072		4.585	*	-0.366		-0.333		0.18		-0.004		0.041		0.062		0.511
10	36	m77p64.6a_4A	1.1	1705.7	131.3	1.408		-0.911		1.742		0.746		-0.04		-0.361	*	0.056		-0.136		0.16	*	-0.041		0.14	*	0.087		1.281		0.372		3.924		-0.017		-0.269		0.177		-0.004		0.045		0.054		1.125
10	37	mwg58_4AL	1.1	1706.8	132.4	1.332		-0.854		1.738		0.739		-0.041		-0.357	*	0.036		-0.142		0.153	*	-0.045		0.136	*	0.082		1.311		0.22		3.865		-0.009		-0.281		0.151		0		0.039		0.053		1.153
10	38	cfd24	1.1	1707.9	133.5	1.125		-0.683		1.897		0.78		-0.04		-0.342	*	0.047		-0.132		0.146	*	-0.04		0.141	*	0.083		0.816		0.487		4.413	*	-0.028		-0.259		0.185		-0.002		0.036		0.06		0.884
10	39	gwm165.3	15.2	1709	134.6	0.918		-0.462		1.702		0.72		-0.057		-0.308	*	0.049		-0.126		0.14		-0.021		0.139	*	0.086		0.549		0.827		3.794		-0.052		-0.216		0.157		0.003		0.036		0.052		0.734
10	40	wmc179.3	1.1	1724.2	149.8	-1.666		-0.543		0.826		-0.461		-0.16		-0.275		0.001		-0.119		-0.046		-0.077		0.095		-0.009		-3.048		-1.539		2.041		-0.238		-0.303		0.015		-0.016		-0.038		0.029		-2.121
10	41	psp3028_4A	0	1725.3	150.9	-1.825		-0.673		0.835		-0.554		-0.186		-0.316	*	-0.01		-0.144		-0.059		-0.101		0.095		-0.021		-3.517		-1.826		2.002		-0.295		-0.356		0.002		-0.021		-0.046		0.025		-2.369
11	1	psp3065	4.3	1725.3	0	-1.143		0.767		-1.572		-0.649		-0.091		0.12		-0.124		-0.007		-0.04		0.047		-0.083		-0.025		-2.232		0.291		-2.518		-0.198		0.076		-0.17		-0.003		-0.02		0.007		-1.027
11	2	mwg634.1	1.1	1729.6	4.3	-1.25		1.251		-1.495		-0.498		-0.136		0.212		-0.096		0.02		-0.032		0.085		-0.061		-0.002		-1.746		1.543		-2.366		-0.148		0.218		-0.132		0.006		-0.003		0.015		-1.019
11	3	wPt-1046	0	1730.7	5.4	-1.061		1.044		-1.325		-0.447		-0.12		0.181		-0.098		0.015		-0.028		0.067		-0.061		-0.007		-1.497		1.212		-1.803		-0.125		0.179		-0.106		0.001		-0.003		0.023		-0.882
11	4	wPt-9118	26.4	1730.7	5.4	-1.061		1.044		-1.325		-0.447		-0.12		0.181		-0.098		0.015		-0.028		0.067		-0.061		-0.007		-1.497		1.212		-1.803		-0.125		0.179		-0.106		0.001		-0.003		0.023		-0.882
11	5	wPt-1400	1.1	1757.1	31.8	-1.302		-0.192		-2.517	**	-1.337		-0.291		-0.085		-0.154		-0.198		-0.058		-0.103		-0.131	*	-0.097	*	-2.12		-1.239		-5.008	*	-0.363		-0.179		-0.28		-0.018		-0.063	*	-0.038		-1.477
11	6	wPt-9393	1.1	1758.2	32.9	-1.107		-0.081		-2.21	*	-1.132		-0.3		-0.08		-0.142		-0.195		-0.06		-0.099		-0.12	*	-0.092		-1.688		-1.119		-4.574	*	-0.357		-0.17		-0.261		-0.02		-0.066	*	-0.041		-1.226
11	7	blt801_4B	20.9	1759.3	34	-1.295		0.132		-2.374	*	-1.179		-0.315		-0.048		-0.139		-0.189		-0.065		-0.08		-0.119	*	-0.087		-1.935		-0.773		-5.122	*	-0.379		-0.129		-0.286		-0.015		-0.065	*	-0.048		-1.36
11	8	psp3163	8.8	1780.2	54.9	-3.382	*	-0.38		-2.779	**	-2.181	**	-0.774	***	-0.218		-0.235	**	-0.432	***	-0.11		-0.077		-0.035		-0.073		-3.874		-3.027		-6.463	**	-0.819	**	-0.407	*	-0.493	***	0.031		-0.068	*	-0.035		-2.938	*
11	9	Rht-B1	7.2	1789	63.7	-1.772		0.027		-1.947	*	-1.231		-0.558	*	-0.234		-0.18	*	-0.348	**	-0.043		-0.009		-0.004		-0.018		-1.823		-2.724		-4.679	*	-0.583	*	-0.45	*	-0.394	**	0.02		-0.062	*	-0.014		-1.659
11	10	wPt-6149	1.3	1796.2	70.9	-1.515		0.468		-1.245		-0.764		-0.629	**	-0.305	*	-0.166		-0.392	**	-0.031		0.008		0.028		0.003		-2.445		-1.651		-3.736		-0.746	*	-0.485	*	-0.368	*	-0.006		-0.061		-0.036		-1.841
11	11	wPt-733745	0	1797.5	72.2	-1.38		0.573		-1.36		-0.723		-0.625	**	-0.278	*	-0.17		-0.383	**	-0.036		0.01		0.022		-0.001		-2.035		-1.083		-4.024		-0.703	*	-0.418	*	-0.382	**	-0.014		-0.056		-0.039		-1.604
11	12	GSe2	1.1	1797.5	72.2	-1.38		0.573		-1.36		-0.723		-0.625	**	-0.278	*	-0.17		-0.383	**	-0.036		0.01		0.022		-0.001		-2.035		-1.083		-4.024		-0.703	*	-0.418	*	-0.382	**	-0.014		-0.056		-0.039		-1.604
11	13	gwm368	2.1	1798.6	73.3	-1.504		0.224		-1.408		-0.897		-0.667	**	-0.324	*	-0.185	*	-0.418	***	-0.041		-0.013		0.026		-0.008		-2.077		-1.745		-4.355	*	-0.743	*	-0.48	*	-0.413	**	-0.008		-0.065	*	-0.043		-1.618
11	14	m62p64.4_4B	2.1	1800.7	75.4	-1.65		-0.058		-1.375		-1.028		-0.667	**	-0.393	**	-0.186	*	-0.442	***	-0.061		-0.019		0.016		-0.021		-2.772		-2.468		-4.588	*	-0.8	**	-0.577	**	-0.431	**	-0.025		-0.073	*	-0.058		-1.978
11	15	psp3030.2_4B	4.2	1802.8	77.5	-1.802		0.061		-1.136		-0.959		-0.727	***	-0.424	**	-0.174		-0.467	***	-0.05		-0.04		0.042		-0.015		-2.625		-1.949		-3.622		-0.828	**	-0.562	**	-0.372	*	-0.011		-0.073	*	-0.036		-1.955
11	16	gwm513	6.3	1807	81.7	-1.403		0.169		-1.155		-0.796		-0.545	*	-0.392	**	-0.159		-0.39	**	-0.026		-0.016		0.033		-0.002		-1.925		-1.39		-4.003		-0.607	*	-0.501	**	-0.369	*	-0.007		-0.055		-0.054		-1.513
11	17	gwm165.1	4.2	1813.3	88	-0.881		0.958		-0.664		-0.196		-0.357		-0.146		-0.103		-0.177		0.002		0.052		0.061		0.039		-0.494		0.707		-1.99		-0.323		-0.134		-0.232		0.017		-0.032		-0.014		-0.725
11	18	gwm149	2.1	1817.5	92.2	-0.887		0.248		-0.943		-0.527		-0.204		-0.233		-0.144		-0.169		-0.01		-0.036		0.03		-0.005		0.311		0.296		-3.239		-0.057		-0.192		-0.336	*	0.039		-0.035		-0.045		-0.2
11	19	wPt-6209	1.1	1819.6	94.3	-0.726		0.505		-1.036		-0.419		-0.2		-0.202		-0.163		-0.164		-0.006		-0.031		0.015		-0.007		0.484		0.658		-3.333		-0.054		-0.154		-0.362	*	0.039		-0.039		-0.048		-0.007
11	20	barc163	2.1	1820.7	95.4	-0.381		0.542		-1.087		-0.309		-0.177		-0.197		-0.194	*	-0.166		0.03		-0.02		-0.006		0.002		1.078		1.23		-3.175		-0.012		-0.111		-0.365	*	0.042		-0.021		-0.042		0.308
11	21	barc60	9.6	1822.8	97.5	-0.28		0.28		-0.825		-0.275		-0.175		-0.205		-0.154		-0.153		0.042		-0.023		0.015		0.012		0.858		0.938		-2.81		-0.038		-0.117		-0.315	*	0.033		-0.015		-0.039		0.167
11	22	wPt-3326	0	1832.4	107.1	-1.131		-0.367		-1.645		-1.048		-0.299		-0.291	*	-0.157		-0.273	*	0.05		-0.055		0.025		0.007		-0.797		-0.82		-4.96	*	-0.22		-0.305		-0.364	*	0.033		-0.019		-0.051		-1.047
11	23	gwm6.1_4B	4.2	1832.4	107.1	-1.131		-0.367		-1.645		-1.048		-0.299		-0.291	*	-0.157		-0.273	*	0.05		-0.055		0.025		0.007		-0.797		-0.82		-4.96	*	-0.22		-0.305		-0.364	*	0.033		-0.019		-0.051		-1.047
11	24	wmc47	11.8	1836.6	111.3	0.332		-1.051		-1.825		-0.848		0.034		-0.309	*	-0.139		-0.162		0.099		-0.097		0.015		0.005		-0.369		-1.362		-5.175	*	0.001		-0.312		-0.333	*	-0.012		-0.008		-0.052		-0.374
11	25	wPt-0391	6.3	1848.4	123.1	0.807		-0.55		-1.028		-0.257		0.061		-0.152		-0.04		-0.069		0.109		-0.062		0.043		0.029		-0.315		-0.461		-4.005		-0.017		-0.13		-0.177		-0.033		-0.007		-0.045		-0.266
11	26	psr375.4	8.5	1854.7	129.4	0.024		-0.226		-1.209		-0.471		0.059		-0.037		-0.047		-0.034		0.083		-0.014		0.022		0.03		-2.723		-0.883		-4.975	*	-0.149		-0.075		-0.237		-0.062		-0.016		-0.075		-1.66
11	27	m65p64.8_4B	5.4	1863.2	137.9	1.934		-0.175		-0.955		0.268		0.267		-0.013		-0.022		0.051		0.162	*	0.041		0.015		0.071		-0.928		-0.652		-4.129		0.048		-0.053		-0.17		-0.104	*	0.017		-0.054		-0.239
11	28	dupw043	0	1868.6	143.3	2.86	*	-0.118		0.047		0.93		0.436	*	0.063		0.052		0.158		0.194	**	0.073		0.047		0.104	*	0.847		0.196		-2.065		0.285		0.081		-0.022		-0.095	*	0.051		-0.041		0.918
12	1	wPt-4572_4DS	61.9	1868.6	0	-0.627		-1.498		-0.942		-1.022		-0.107		-0.202		-0.116		-0.168		-0.074		-0.097		-0.101		-0.091		1.138		-2.414		0.713		-0.017		-0.289		-0.015		0.044		-0.003		0.054		0.426
12	2	psp3103_4D	1.1	1930.5	61.9	-2.05		0.18		-2.272	*	-1.381		-0.093		0.002		-0.254	*	-0.098		-0.052		0.01		-0.094		-0.046		0.079		0.391		-2.275		0.129		0.02		-0.26		0.105	*	0.014		0.022		-0.639
12	3	wPt-2379	15.1	1931.6	63	-1.87		-0.042		-2.522	*	-1.479		-0.109		-0.021		-0.275	**	-0.118		-0.044		0.004		-0.1		-0.047		0.687		0.059		-3.022		0.145		-0.012		-0.312		0.111	*	0.019		0.014		-0.322
12	4	wmc473	0	1946.7	78.1	-2.577		0.394		-1.905		-1.363		-0.557	*	-0.161		-0.232	*	-0.347	**	-0.088		0.018		-0.089		-0.052		-0.036		-0.446		-2.059		-0.343		-0.229		-0.235		0.102	*	-0.02		0.018		-0.903
12	5	blt101.t7	3.2	1946.7	78.1	-2.577		0.394		-1.905		-1.363		-0.557	*	-0.161		-0.232	*	-0.347	**	-0.088		0.018		-0.089		-0.052		-0.036		-0.446		-2.059		-0.343		-0.229		-0.235		0.102	*	-0.02		0.018		-0.903
12	6	gwm165.2	61.4	1949.9	81.3	-2.51		0.726		-2.082	*	-1.289		-0.546	*	-0.121		-0.231	*	-0.33	*	-0.081		0.037		-0.093		-0.045		-0.032		0.016		-1.907		-0.339		-0.195		-0.224		0.098	*	-0.015		0.033		-0.912
12	7	wPt-669158	0	2011.3	142.7	-0.473		0.823		-0.422		-0.024		0.036		0.218		-0.065		0.087		0.108		0.122		0.004		0.078		-0.33		1.795		-1.29		0.125		0.299		-0.119		0.062		0.057		-0.007		-0.319
12	8	psr375.1_4DL	6.5	2011.3	142.7	-0.473		0.823		-0.422		-0.024		0.036		0.218		-0.065		0.087		0.108		0.122		0.004		0.078		-0.33		1.795		-1.29		0.125		0.299		-0.119		0.062		0.057		-0.007		-0.319
12	9	gwm609	0	2017.8	149.2	0.043		1.602	*	-0.604		0.347		0.04		0.336	*	-0.055		0.132		0.141		0.23	***	-0.012		0.12	*	-0.431		2.818		-1.122		0.052		0.43	*	-0.084		0.052		0.066	*	0.007		-0.035
13	1	wPt-667213	1.2	2017.8	0	-0.983		-0.838		1.25		-0.19		-0.13		-0.163		0.132		-0.082		-0.132		-0.123		0.073		-0.061		-3.338		-2.708		1.7		-0.414		-0.281		0.154		-0.08		-0.091	**	-0.01		-2.175
13	2	wPt-797581	1.1	2019	1.2	-0.801		-0.713		1.216		-0.099		-0.078		-0.154		0.147		-0.056		-0.127		-0.122		0.067		-0.061		-3.316		-2.545		1.596		-0.367		-0.269		0.168		-0.09	*	-0.095	**	-0.014		-2.143
13	3	wPt-798459	2.3	2020.1	2.3	-0.71		-0.879		1.3		-0.096		-0.089		-0.206		0.144		-0.077		-0.135		-0.137		0.066		-0.069		-3.349		-2.883		1.276		-0.391		-0.333		0.138		-0.102	*	-0.098	**	-0.031		-2.172
13	4	wPt-4131	2.3	2022.4	4.6	-1.102		-0.97		1.447		-0.208		-0.1		-0.186		0.155		-0.07		-0.163	*	-0.153	*	0.056		-0.087		-3.454		-2.857		1.848		-0.373		-0.303		0.176		-0.091	*	-0.096	**	-0.028		-2.343
13	5	m92p78.1	2.1	2024.7	6.9	-1.09		-1.027		1.353		-0.255		-0.185		-0.171		0.165		-0.089		-0.153	*	-0.136		0.06		-0.077		-3.586		-3.197		1.571		-0.493		-0.31		0.17		-0.09	*	-0.097	**	-0.022		-2.39
13	6	tPt-7322	3.2	2026.8	9	-1.141		-0.971		1.382		-0.243		-0.181		-0.142		0.169		-0.075		-0.159	*	-0.127		0.059		-0.076		-4.429	*	-3.26		0.927		-0.552		-0.288		0.14		-0.11	**	-0.101	**	-0.048		-2.83	*
13	7	barc117	0	2030	12.2	-0.899		-1.055		1.135		-0.273		-0.111		-0.097		0.176	*	-0.034		-0.14		-0.116		0.058		-0.066		-4.442	*	-3.441	*	-0.053		-0.493		-0.253		0.104		-0.117	**	-0.097	**	-0.057		-2.787	*
13	8	m43p78.4	2.1	2030	12.2	-0.899		-1.055		1.135		-0.273		-0.111		-0.097		0.176	*	-0.034		-0.14		-0.116		0.058		-0.066		-4.442	*	-3.441	*	-0.053		-0.493		-0.253		0.104		-0.117	**	-0.097	**	-0.057		-2.787	*
13	9	barc180	1.1	2032.1	14.3	-0.93		-0.959		1.459		-0.143		-0.136		-0.087		0.194	*	-0.033		-0.151	*	-0.115		0.069		-0.066		-4.424	*	-3.476	*	0.302		-0.519		-0.248		0.124		-0.121	**	-0.105	***	-0.065		-2.812	*
13	10	wPt-2697	4.2	2033.2	15.4	-0.826		-0.765		1.491		-0.033		-0.108		-0.075		0.2	*	-0.018		-0.152	*	-0.106		0.074		-0.062		-4.1		-3.086		0.521		-0.472		-0.22		0.141		-0.12	**	-0.104	***	-0.06		-2.666
13	11	m43p78.10_5A	0	2037.4	19.6	-1.008		-1.208		1		-0.405		-0.144		-0.083		0.152		-0.048		-0.134		-0.095		0.051		-0.059		-5.07	*	-4.032	*	-0.201		-0.568		-0.286		0.072		-0.131	**	-0.09	**	-0.061		-3.152	*
13	12	wPt-5309	4.2	2037.4	19.6	-1.008		-1.208		1		-0.405		-0.144		-0.083		0.152		-0.048		-0.134		-0.095		0.051		-0.059		-5.07	*	-4.032	*	-0.201		-0.568		-0.286		0.072		-0.131	**	-0.09	**	-0.061		-3.152	*
13	13	psr574_5AL	5.3	2041.6	23.8	-1.163		-1.129		0.94		-0.451		-0.202		-0.175		0.108		-0.111		-0.118		-0.075		0.051		-0.048		-5.507	*	-3.588	*	-0.624		-0.636	*	-0.345		0.015		-0.12	**	-0.074	*	-0.069		-3.26	*
13	14	barc141	2.4	2046.9	29.1	-1.866		-0.802		1.27		-0.466		-0.279		-0.153		0.116		-0.128		-0.13		-0.046		0.078		-0.033		-5.163	*	-2.586		0.426		-0.638	*	-0.269		0.068		-0.068		-0.059		-0.05		-3.239	*
13	15	psr150_5AL	5	2049.3	31.5	-2.144		-0.998		1.217		-0.642		-0.351		-0.207		0.081		-0.182		-0.123		-0.059		0.071		-0.037		-5.197	*	-2.793		0.379		-0.701	*	-0.321		0.038		-0.051		-0.056		-0.054		-3.315	*
13	16	psb85_5AL	0	2054.3	36.5	-1.476		-1.055		1.573		-0.319		-0.078		-0.172		0.083		-0.028		-0.098		-0.071		0.104		-0.022		-3.319		-2.56		1.187		-0.269		-0.245		0.047		-0.03		-0.043		-0.041		-2.284
13	17	wPt-9748	3.3	2054.3	36.5	-1.476		-1.055		1.573		-0.319		-0.078		-0.172		0.083		-0.028		-0.098		-0.071		0.104		-0.022		-3.319		-2.56		1.187		-0.269		-0.245		0.047		-0.03		-0.043		-0.041		-2.284
13	18	m85p65.2	17.3	2057.6	39.8	-2.123		-0.522		1.808		-0.279		-0.261		-0.143		0.107		-0.071		-0.1		-0.026		0.144	*	0.007		-3.78		-2.03		1.055		-0.423		-0.218		0.041		-0.014		-0.039		-0.04		-2.677
13	19	gwm639.1	1.1	2074.9	57.1	-1.178		-0.117		1.811		0.172		-0.263		-0.151		0.046		-0.097		-0.034		0.053		0.128	*	0.05		-2.348		-0.759		1.675		-0.353		-0.158		0.016		-0.002		-0.001		-0.021		-1.666
13	20	m71p77.8_5A	1.1	2076	58.2	-1.377		0.095		1.616		0.111		-0.28		-0.12		0.046		-0.093		-0.039		0.071		0.126	*	0.053		-2.614		-0.425		1.076		-0.377		-0.12		-0.013		0.003		-0.001		-0.028		-1.81
13	21	psr911_5AL	1.1	2077.1	59.3	-1.004		0.132		1.804		0.311		-0.224		-0.107		0.06		-0.065		-0.02		0.078		0.134	*	0.065		-2.371		-0.249		1.331		-0.328		-0.096		0.008		-0.005		0.002		-0.029		-1.587
13	22	wPt-9094	1.1	2078.2	60.4	-1.391		-0.115		1.476		-0.01		-0.352		-0.202		0.06		-0.188		-0.029		0.074		0.124	*	0.057		-2.794		-0.801		0.693		-0.476		-0.237		0.008		-0.002		0.001		-0.027		-1.866
13	23	psr806.1_5AL	3.4	2079.3	61.5	-1.182		-0.166		1.751		0.134		-0.326		-0.177		0.09		-0.161		-0.016		0.083		0.142	*	0.07		-2.406		-0.753		1.196		-0.433		-0.206		0.05		0		0.007		-0.019		-1.651
13	24	m43p78.9a_5A	1.9	2082.7	64.9	-0.856		-0.49		1.773		0.142		-0.243		-0.197		0.119		-0.131		0.009		0.062		0.149	*	0.074		-2.477		-0.912		1.766		-0.388		-0.215		0.121		-0.012		0.017		0.003		-1.508
13	25	psr637_5AL	3.2	2084.6	66.8	-0.749		-0.548		1.707		0.136		-0.254		-0.224		0.134		-0.138		0.023		0.046		0.159	**	0.076		-2.545		-0.719		1.854		-0.42		-0.222		0.149		-0.016		0.019		0.014		-1.506
13	26	psr120.1_5AL	2.1	2087.8	70	-0.002		0.07		1.689		0.585		-0.188		-0.117		0.152		-0.075		0.063		0.077		0.171	**	0.104	*	-1.552		0.368		1.892		-0.33		-0.094		0.175		-0.023		0.022		0.016		-0.905
13	27	wPt-668257	1.1	2089.9	72.1	0.22		-0.186		1.628		0.554		-0.139		-0.117		0.152		-0.058		0.069		0.062		0.166	**	0.099	*	-1.652		0.09		1.859		-0.298		-0.096		0.187		-0.039		0.026		0.02		-0.935
13	28	psp3003.2	4.2	2091	73.2	0.562		0.176		1.729		0.822		-0.096		-0.064		0.164		-0.021		0.085		0.094		0.174	**	0.118	*	-1.151		0.782		2.11		-0.241		-0.029		0.207		-0.039		0.038		0.025		-0.585
13	29	psr967.3_5AL	2.1	2095.2	77.4	1.053		-0.022		1.931	*	0.987		-0.016		0.002		0.214	*	0.045		0.124		0.108		0.2	***	0.145	**	0.172		0.812		2.963		-0.078		0.055		0.293	*	-0.025		0.054		0.048		0.075
13	30	wmc388b	2.1	2097.3	79.5	1.737		-0.156		1.784		1.121		0.061		-0.031		0.212	*	0.059		0.179	*	0.1		0.197	***	0.158	***	1.197		0.838		2.959		0.025		0.029		0.299	*	-0.017		0.062		0.056		0.802
13	31	psr2021.1	3.2	2099.4	81.6	1.982		-0.259		1.058		0.927		0.134		-0.079		0.165		0.052		0.199	**	0.099		0.171	**	0.156	**	1.572		0.624		1.904		0.107		-0.037		0.219		-0.02		0.064	*	0.064		1.05
13	32	psr575.2_5AL	6.3	2102.6	84.8	1.223		-0.18		1.035		0.692		0.06		-0.048		0.198	*	0.048		0.183	*	0.108		0.176	**	0.156	**	1.25		0.166		2.427		0.088		-0.04		0.293		0.009		0.053		0.091	*	0.69
13	33	vrn-A1	7.4	2108.9	91.1	1.402		0.002		1.321		0.908		0.052		-0.04		0.156		0.033		0.208	**	0.109		0.177	**	0.165	***	2.195		0.938		3.267		0.144		0.005		0.296	*	0.027		0.069	*	0.105	*	1.175
13	34	psr426.1_5AL	6.3	2116.3	98.5	0.322		0.014		1.301		0.546		-0.207		-0.145		0.107		-0.105		0.119		0.099		0.139	*	0.119	*	0.932		0.341		2.931		-0.137		-0.147		0.211		0.025		0.044		0.072		0.177
13	35	wPt-7255	0	2122.6	104.8	-0.371		0.582		2.06	*	0.757		-0.179		-0.046		0.139		-0.003		0.055		0.089		0.15	**	0.098	*	0.049		0.915		3.777		-0.095		-0.025		0.224		0.026		0.028		0.052		-0.561
13	36	wPt-9834	4.2	2122.6	104.8	-0.371		0.582		2.06	*	0.757		-0.179		-0.046		0.139		-0.003		0.055		0.089		0.15	**	0.098	*	0.049		0.915		3.777		-0.095		-0.025		0.224		0.026		0.028		0.052		-0.561
13	37	m85p65.0	0	2126.8	109	-1.171		0.312		1.866		0.335		-0.306		-0.148		0.121		-0.085		0.008		0.008		0.144	*	0.054		-1.337		0.548		3.848		-0.279		-0.12		0.228		0.023		0.009		0.056		-1.314
13	38	rab16_5AL	2.1	2126.8	109	-1.171		0.312		1.866		0.335		-0.306		-0.148		0.121		-0.085		0.008		0.008		0.144	*	0.054		-1.337		0.548		3.848		-0.279		-0.12		0.228		0.023		0.009		0.056		-1.314
13	39	psr145_5AL	2.1	2128.9	111.1	-1.417		0.402		1.937	*	0.307		-0.322		-0.157		0.101		-0.1		-0.005		0		0.144	*	0.047		-1.676		0.723		4.337	*	-0.303		-0.119		0.234		0.026		0.006		0.066		-1.511
13	40	cfa2163b	9.6	2131	113.2	-0.819		0.699		1.735		0.538		-0.212		-0.102		0.132		-0.034		0.021		0.011		0.121	*	0.052		-1.069		1.21		3.847		-0.181		-0.046		0.249		0.009		0.002		0.052		-1.177
13	41	m60p64.4	18.3	2140.6	122.8	-1.526		1.244		1.786		0.501		-0.286		-0.009		0.158		-0.021		-0.057		0.031		0.136	*	0.038		-0.131		1.479		3.784		-0.114		0.041		0.25		0.044		-0.035		0.052		-0.81
13	42	wPt-1903	1.1	2158.9	141.1	-1.346		0.063		1.103		-0.06		-0.292		0.015		0.094		-0.038		-0.061		-0.025		0.103		0.007		-1.648		-0.5		0.348		-0.243		0.013		0.012		-0.003		-0.041		-0.025		-1.316
13	43	wPt-5231	5.6	2160	142.2	-1.139		0.07		1.471		0.134		-0.176		0.025		0.113		0.01		-0.057		-0.032		0.116	*	0.01		-1.118		-0.098		1.136		-0.075		0.053		0.06		-0.003		-0.033		-0.023		-1.05
13	44	gwm6.2	6.3	2165.6	147.8	-1.075		0.494		1.169		0.196		-0.15		0.119		0.101		0.045		-0.042		-0.013		0.095		0.014		-0.571		0.465		1.312		-0.006		0.155		0.086		0.016		-0.035		-0.008		-0.71
13	45	tPt-6495	14	2171.9	154.1	-2.03		-0.313		-0.005		-0.783		-0.192		0.08		0.014		-0.009		-0.078		-0.051		0.037		-0.03		-1.85		-1.356		-0.74		-0.071		0.05		-0.042		0.039		-0.04		-0.002		-1.365
13	46	psr1_5AL	0	2185.9	168.1	-0.132		-0.656		-0.586		-0.458		-0.051		-0.029		-0.015		-0.008		0.055		-0.042		0.039		0.018		-0.676		-1.348		-1.07		-0.045		-0.053		-0.04		0.023		-0.009		0.028		-0.019
14	1	m72p78.3	4.7	2185.9	0	-0.183		0.926		0.583		0.442		-0.138		0.021		0.024		-0.008		0.004		0.057		0.039		0.032		-0.32		2.036		2.344		-0.164		0.095		0.111		0.012		-0.002		0.016		-0.312
14	2	wPt-1432	1.1	2190.6	4.7	0.649		1.236		1.313		1.066		-0.033		0.067		0.101		0.068		0.041		0.083		0.06		0.06		1.225		2.244		3.904		-0.003		0.122		0.26		0.02		-0.001		0.032		0.514
14	3	gwm234	9.6	2191.7	5.8	1.022		1.27		1.495		1.263		0.023		0.08		0.114		0.096		0.06		0.09		0.068		0.072		1.468		2.415		4.149	*	0.047		0.145		0.28		0.012		0.002		0.031		0.738
14	4	dupw115	5.8	2201.3	15.4	0.223		1.932	*	2.143	*	1.432		-0.073		0.208		0.158		0.12		0.045		0.137		0.114		0.099	*	1.124		2.582		4.481	*	0.005		0.235		0.313	*	0.041		-0.005		0.03		0.55
14	5	wPt-0033	5.9	2207.1	21.2	-0.733		1.938	*	2.037	*	1.081		-0.09		0.218		0.16		0.121		0.002		0.141	*	0.104		0.083		0.399		2.434		4.903	*	0.022		0.232		0.35	*	0.048		-0.006		0.051		-0.292
14	6	wPt-1261	0	2213	27.1	-0.144		1.53		2.05	*	1.146		-0.081		0.145		0.185	*	0.059		0.072		0.145	*	0.13	*	0.116	*	1.381		2.51		5.585	**	0.019		0.166		0.444	**	0.059		0.025		0.086		0.412
14	7	wmc149a	0	2213	27.1	-0.144		1.53		2.05	*	1.146		-0.081		0.145		0.185	*	0.059		0.072		0.145	*	0.13	*	0.116	*	1.381		2.51		5.585	**	0.019		0.166		0.444	**	0.059		0.025		0.086		0.412
14	8	psr170	2.1	2213	27.1	-0.144		1.53		2.05	*	1.146		-0.081		0.145		0.185	*	0.059		0.072		0.145	*	0.13	*	0.116	*	1.381		2.51		5.585	**	0.019		0.166		0.444	**	0.059		0.025		0.086		0.412
14	9	psr304	1.1	2215.1	29.2	-0.217		1.152		1.922	*	0.952		-0.05		0.177		0.229	**	0.094		0.065		0.132		0.125	*	0.107	*	0.713		2.169		4.815	*	0.005		0.196		0.45	**	0.047		0.031		0.074		0.12
14	10	m71p77.13_5B	0	2216.2	30.3	-0.197		1.136		1.693		0.877		-0.016		0.192		0.176	*	0.094		0.055		0.134		0.116	*	0.102	*	1.02		2.323		4.632	*	0.06		0.222		0.398	**	0.047		0.034		0.077		0.21
14	11	wPt-5346	7.4	2216.2	30.3	-0.197		1.136		1.693		0.877		-0.016		0.192		0.176	*	0.094		0.055		0.134		0.116	*	0.102	*	1.02		2.323		4.632	*	0.06		0.222		0.398	**	0.047		0.034		0.077		0.21
14	12	m51p65.4_5B	3.2	2223.6	37.7	-0.127		0.474		1.735		0.694		-0.038		0.13		0.175	*	0.064		0.05		0.114		0.133	*	0.099	*	1.842		1.26		4.913	*	0.074		0.133		0.407	**	0.072		0.044		0.093	*	0.795
14	13	psr326.2	1.1	2226.8	40.9	-0.062		0.416		1.326		0.56		-0.115		0.12		0.147		0.027		0.062		0.12		0.121	*	0.101	*	1.598		0.971		3.928		-0.039		0.114		0.347	*	0.072		0.04		0.088	*	0.814
14	14	wPt-9814	1.1	2227.9	42	-0.035		0.503		1.652		0.706		-0.09		0.161		0.176	*	0.059		0.053		0.128		0.134	*	0.105	*	1.859		1.311		4.574	*	0.005		0.166		0.394	**	0.071		0.046		0.096	*	0.877
14	15	barc109	1.1	2229	43.1	0.311		0.537		1.599		0.816		-0.066		0.166		0.145		0.058		0.088		0.138	*	0.113		0.113	*	2.447		1.877		4.726	*	0.047		0.209		0.391	**	0.073		0.064	*	0.101	*	1.189
14	16	wmc73	3.2	2230.1	44.2	0.842		0.431		1.493		0.922		-0.005		0.157		0.109		0.064		0.11		0.14	*	0.088		0.113	*	3.436		2.373		4.465	*	0.142		0.243		0.341	*	0.084	*	0.077	*	0.092	*	2.018
14	17	wPt-1951	1.1	2233.3	47.4	1.109		0.572		1.471		1.051		0.034		0.207		0.135		0.104		0.133		0.173	*	0.087		0.131	**	3.322		3.023		4.699	*	0.152		0.326		0.384	**	0.071		0.099	**	0.096	*	1.925
14	18	wPt-3289	0	2234.4	48.5	0.833		0.499		1.464		0.932		-0.014		0.168		0.139		0.075		0.13		0.172	*	0.1		0.134	**	2.601		2.711		4.359	*	0.071		0.275		0.366	*	0.067		0.095	**	0.093	*	1.508
14	19	barc74	4.2	2234.4	48.5	0.833		0.499		1.464		0.932		-0.014		0.168		0.139		0.075		0.13		0.172	*	0.1		0.134	**	2.601		2.711		4.359	*	0.071		0.275		0.366	*	0.067		0.095	**	0.093	*	1.508
14	20	wPt-0103	3.2	2238.6	52.7	1.205		0.48		1.931	*	1.206		0.087		0.209		0.18	*	0.136		0.122		0.187	**	0.103		0.137	**	2.79		2.645		4.698	*	0.168		0.307		0.393	**	0.041		0.101	**	0.077		1.654
14	21	tPt-2203	1.1	2241.8	55.9	1.397		0.9		1.883		1.394		0.126		0.23		0.142		0.144		0.13		0.22	**	0.094		0.148	**	2.819		3.41	*	4.798	*	0.194		0.351		0.374	*	0.03		0.111	***	0.078		1.673
14	22	wPt-5514	0	2242.9	57	1.443		1.118		1.815		1.458		0.168		0.253		0.131		0.163		0.133		0.234	***	0.081		0.149	**	2.724		3.733	*	4.536	*	0.23		0.382	*	0.351	*	0.024		0.112	***	0.069		1.596
14	23	wPt-742141	3.2	2242.9	57	1.443		1.118		1.815		1.458		0.168		0.253		0.131		0.163		0.133		0.234	***	0.081		0.149	**	2.724		3.733	*	4.536	*	0.23		0.382	*	0.351	*	0.024		0.112	***	0.069		1.596
14	24	wPt-7418	1.1	2246.1	60.2	2.43		0.948		1.638		1.672	*	0.26		0.222		0.131		0.183		0.202	**	0.228	**	0.072		0.167	***	4.02		3.395		4.46	*	0.351		0.342		0.36	*	0.041		0.113	***	0.07		2.764	*
14	25	psr725	2.5	2247.2	61.3	2.507		1.068		1.586		1.72	*	0.269		0.244		0.131		0.194		0.201	**	0.232	**	0.065		0.166	***	4.385		3.888	*	4.45	*	0.387		0.387	*	0.363	*	0.042		0.12	***	0.066		2.897	*
14	26	gwm499	4.4	2249.7	63.8	2.586		0.744		1.47		1.6	*	0.246		0.212		0.108		0.167		0.205	**	0.215	**	0.069		0.163	***	4.788	*	2.984		3.554		0.387		0.316		0.292		0.05		0.106	***	0.052		3.135	*
14	27	gwm639.2	2.5	2254.1	68.2	2.614		1.433		0.89		1.645	*	0.299		0.265		0.082		0.193		0.223	**	0.258	***	0.035		0.172	***	4.848	*	4.048	*	2.062		0.451		0.401	*	0.214		0.054		0.11	***	0.023		3.139	*
14	28	psp3037	2.1	2256.6	70.7	2.808	*	1.896	*	1.176		1.96	**	0.316		0.206		0.084		0.18		0.203	**	0.233	***	0.044		0.16	***	5.889	**	4.753	**	3.271		0.537		0.371		0.268		0.06		0.086	**	0.049		3.645	**
14	29	psr806.2	8.5	2258.7	72.8	2.897	*	1.545		0.977		1.806	*	0.504	*	0.181		0.087		0.235		0.207	**	0.207	**	0.04		0.151	**	6.138	**	4.324	*	2.982		0.793	**	0.34		0.267		0.06		0.091	**	0.05		3.742	**
14	30	psr120.2	1.1	2267.2	81.3	1.732		0.65		0.678		1.02		0.315		0.058		0.107		0.137		0.122		0.11		0.04		0.091		3.146		2.2		1.741		0.451		0.134		0.208		0.025		0.05		0.027		2.072
14	31	tPt-3719	1.1	2268.3	82.4	2.018		0.285		0.466		0.923		0.326		-0.018		0.068		0.103		0.128		0.076		0.017		0.074		3.012		1.461		0.941		0.429		0.023		0.125		0.001		0.049		0.007		2.047
14	32	wPt-3457	2.2	2269.4	83.5	1.452		0.401		0.57		0.807		0.259		-0.008		0.103		0.095		0.105		0.075		0.043		0.074		1.944		0.961		1.167		0.326		-0.012		0.173		-0.011		0.035		0.016		1.164
14	33	wPt-8393	10.7	2271.6	85.7	0.83		0.295		0.503		0.543		0.188		-0.038		0.086		0.056		0.072		0.065		0.05		0.063		0.777		0.78		0.78		0.204		-0.04		0.138		-0.026		0.032		0.01		0.255
14	34	m65p64.8a	6.1	2282.3	96.4	0.206		-0.043		0.759		0.307		0.014		-0.059		0.098		-0.007		0.06		0.022		0.098		0.06		-1.152		0.494		-0.055		-0.084		-0.014		0.1		-0.053		0.035		-0.016		-0.961
14	35	psr2021.2	1.1	2288.4	102.5	0.077		0.133		0.895		0.369		-0.047		-0.042		0.12		-0.013		0.059		0.028		0.106		0.065		-1.323		0.601		0.003		-0.127		0.001		0.118		-0.053		0.022		-0.016		-1.099
14	36	gwm271	8.4	2289.5	103.6	-0.03		-0.064		0.868		0.258		-0.076		-0.054		0.115		-0.029		0.06		0.018		0.102		0.06		-1.659		0.2		-0.213		-0.175		-0.028		0.101		-0.053		0.021		-0.021		-1.253
14	37	wPt-6014	1.1	2297.9	112	-0.182		0.197		0.754		0.256		-0.092		-0.008		0.086		-0.029		-0.003		0.001		0.056		0.018		-0.241		0.256		0.065		-0.046		0.002		0.079		-0.033		-0.005		-0.025		-0.724
14	38	wPt-5896	0	2299	113.1	0.301		0.29		0.884		0.492		-0.056		0.012		0.096		-0.006		0.022		0.013		0.055		0.03		0.627		0.514		0.608		0.029		0.028		0.113		-0.021		-0.001		-0.017		-0.033
14	39	gwm408	2.1	2299	113.1	0.301		0.29		0.884		0.492		-0.056		0.012		0.096		-0.006		0.022		0.013		0.055		0.03		0.627		0.514		0.608		0.029		0.028		0.113		-0.021		-0.001		-0.017		-0.033
14	40	psr426.2	8.4	2301.1	115.2	0.516		0.548		0.758		0.607		-0.025		0.058		0.09		0.017		0.028		0.026		0.042		0.033		0.9		0.887		0.205		0.063		0.083		0.09		-0.023		-0.003		-0.027		0.17
14	41	wg908.2	1.1	2309.5	123.6	-0.001		1.075		0.834		0.636		0.061		0.102		0.01		0.084		0.001		0.012		0.027		0.014		-0.474		1.511		0.986		0.105		0.179		0.036		-0.036		-0.026		-0.025		-0.72
14	42	bcd221	0	2310.6	124.7	-0.06		1.071		0.863		0.625		0.035		0.086		-0.005		0.064		-0.002		0.004		0.024		0.009		-0.568		1.474		1.291		0.074		0.159		0.03		-0.033		-0.028		-0.018		-0.72
14	43	wPt-1304	2.1	2310.6	124.7	-0.06		1.071		0.863		0.625		0.035		0.086		-0.005		0.064		-0.002		0.004		0.024		0.009		-0.568		1.474		1.291		0.074		0.159		0.03		-0.033		-0.028		-0.018		-0.72
14	44	wPt-9205	1.1	2312.7	126.8	-0.794		0.919		0.024		0.05		-0.005		0.151		-0.042		0.06		-0.028		0.002		-0.025		-0.017		-1.056		1.132		0.784		0.059		0.218		0.017		-0.004		-0.025		0.016		-1.014
14	45	barc140	14	2313.8	127.9	-0.171		1.027		0.185		0.347		0.045		0.157		-0.019		0.086		0.004		0.006		-0.023		-0.004		-0.999		1.768		0.78		0.048		0.26		0.027		-0.021		-0.015		0.003		-0.715
14	46	wPt-7239	0	2327.8	141.9	-1.243		-0.052		-0.29		-0.528		0.026		0.002		0.039		0.044		-0.079		-0.119		-0.06		-0.086		-3.466		-0.636		-1.23		-0.098		0.018		-0.012		-0.037		-0.064	*	-0.048		-2.152
14	47	rsq805.2	3.2	2327.8	141.9	-1.243		-0.052		-0.29		-0.528		0.026		0.002		0.039		0.044		-0.079		-0.119		-0.06		-0.086		-3.466		-0.636		-1.23		-0.098		0.018		-0.012		-0.037		-0.064	*	-0.048		-2.152
14	48	psr557	1.1	2331	145.1	-1.334		0.291		-0.134		-0.393		-0.014		0.003		0.031		0.028		-0.074		-0.075		-0.044		-0.065		-2.67		0.175		-0.752		-0.074		0.044		-0.009		-0.007		-0.053		-0.033		-1.764
14	49	m60p64.3	0	2332.1	146.2	-1.418		0.266		-0.075		-0.409		-0.024		0.017		0.038		0.032		-0.082		-0.067		-0.04		-0.063		-3.091		0.003		-1.403		-0.112		0.05		-0.042		-0.016		-0.054		-0.056		-1.989
14	50	m87p78.1	6.6	2332.1	146.2	-1.418		0.266		-0.075		-0.409		-0.024		0.017		0.038		0.032		-0.082		-0.067		-0.04		-0.063		-3.091		0.003		-1.403		-0.112		0.05		-0.042		-0.016		-0.054		-0.056		-1.989
14	51	tPt-3144	2.2	2338.7	152.8	-0.609		0.918		-0.093		0.072		0.068		0.084		0.043		0.087		-0.027		-0.009		-0.048		-0.029		-2.267		1.113		-0.918		-0.01		0.143		-0.002		-0.013		-0.035		-0.048		-1.24
14	52	wPt-7006	4	2340.9	155	-0.004		1.004		-0.273		0.243		0.12		0.098		0.018		0.101		0.014		0.013		-0.065		-0.013		-1.405		1.552		-1.253		0.063		0.181		-0.025		-0.013		-0.018		-0.047		-0.741
14	53	wPt-4418	8.3	2344.9	159	-0.451		0.993		-0.46		0.027		-0.125		0.158		-0.018		0.027		0.017		0.063		-0.073		0.002		-2.636		1.277		-1.561		-0.302		0.209		-0.072		-0.013		-0.008		-0.054		-1.379
14	54	wPt-0927	2.3	2353.2	167.3	0.031		1.157		-0.62		0.189		-0.027		0.168		0.022		0.076		0.031		0.077		-0.088		0.006		-1.349		1.103		-1.018		-0.133		0.17		0.005		-0.009		-0.014		-0.029		-0.763
14	55	m77p64.3_5B	2.1	2355.5	169.6	-0.076		0.794		-0.362		0.118		-0.047		0.133		0.021		0.058		0.026		0.052		-0.063		0.004		-2.235		0.162		-0.987		-0.215		0.098		-0.003		-0.025		-0.023		-0.033		-1.168
14	56	psr580	10.4	2357.6	171.7	-0.615		0.413		-0.684		-0.296		-0.199		-0.003		0.01		-0.091		0.003		0.024		-0.073		-0.016		-3.098		-0.673		-1.664		-0.417		-0.095		-0.016		-0.027		-0.032		-0.035		-1.679
14	57	wPt-3922	4.5	2368	182.1	-1.894		0.078		-0.44		-0.752		-0.325		0.059		0.043		-0.099		-0.052		-0.014		-0.054		-0.04		-4.2		-0.995		-3.15		-0.494		-0.043		-0.089		-0.006		-0.014		-0.083		-2.615
14	58	wPt-731740	15.1	2372.5	186.6	-1.185		0.124		0.536		-0.175		-0.266		0.052		0.114		-0.057		-0.04		-0.033		-0.025		-0.033		-3.292		-0.969		-1.074		-0.417		-0.05		0.05		-0.025		-0.025		-0.062		-2.035
14	59	psr375.2	1.1	2387.6	201.7	-2.438		0.538		0.279		-0.54		-0.327		0.083		0.115		-0.067		-0.154	*	-0.039		-0.047		-0.079		-5.22	*	-0.792		-2.422		-0.555		-0.016		-0.022		-0.052		-0.054		-0.098	*	-3.464	*
14	60	psr567.3	0	2388.7	202.8	-2.629	*	0.448		0.376		-0.602		-0.351		0.063		0.118		-0.081		-0.17	*	-0.046		-0.041		-0.084		-5.431	*	-0.844		-2.115		-0.582	*	-0.035		-0.007		-0.053		-0.051		-0.093	*	-3.603	**
15	1	m63p78.1b	14.5	2388.7	0	1.375		0.637		1.67		1.227		-0.238		-0.051		0.012		-0.065		0.061		0.004		0.116	*	0.061		0.54		0.972		2.98		-0.366		0.015		0.088		-0.064		-0.019		0.025		0.259
15	2	wmc233	1.2	2403.2	14.5	0.226		1.093		1.332		0.884		-0.238		0.02		0.005		-0.046		0.066		0.036		0.114		0.072		0.074		1.644		3.808		-0.296		0.091		0.164		0.007		-0.021		0.073		0.018
15	3	cfd18	6.7	2404.4	15.7	0.304		1.201		1.279		0.928		-0.227		0.04		0.005		-0.035		0.065		0.038		0.106		0.07		0.405		2.096		3.773		-0.261		0.133		0.166		0.007		-0.016		0.069		0.137
15	4	gwm190	5.9	2411.1	22.4	-0.794		0.607		0.912		0.241		-0.371		-0.077		0.032		-0.162		0.018		0.003		0.079		0.034		-2.642		0.411		2.173		-0.575		-0.082		0.136		-0.026		-0.038		0.04		-1.547
15	5	wPt-4295	6.9	2417	28.3	-0.43		-0.032		0.573		0.037		-0.213		-0.164		0.023		-0.143		-0.005		-0.089		0.045		-0.017		-2.154		-0.267		1.732		-0.433		-0.169		0.116		-0.033		-0.052		0.033		-1.175
15	6	gwm205	3.9	2423.9	35.2	-0.425		-0.204		0.071		-0.186		-0.215		-0.196		-0.043		-0.175		0		-0.071		0.021		-0.017		-2.915		-0.945		1.027		-0.489		-0.252		0.049		-0.037		-0.048		0.026		-1.367
15	7	GS2_463_f3xrt	4	2427.8	39.1	-0.219		-0.31		-0.37		-0.3		-0.211		-0.192		-0.077		-0.185		0.03		-0.06		0.006		-0.009		-2.282		-1.159		0.081		-0.461		-0.256		-0.014		-0.02		-0.041		0.017		-1.002
15	8	cfd81	14.2	2431.8	43.1	0.417		-0.361		-0.371		-0.105		-0.126		-0.167		-0.094		-0.152		0.052		-0.037		-0.01		0.001		-1.454		-0.643		-0.65		-0.382		-0.187		-0.073		-0.022		-0.025		-0.013		-0.24
15	9	barc44	35.7	2446	57.3	1.024		-0.484		-0.143		0.132		-0.013		-0.016		-0.005		-0.035		0.056		0.007		-0.021		0.013		-0.482		0.058		-0.611		-0.246		0.016		-0.002		-0.041		0.006		-0.023		0.296
15	10	cfd8	7.6	2481.7	93	1.834		-0.122		-1.087		0.208		0.02		-0.003		-0.125		-0.01		0.104		0.001		-0.086		0.005		0.138		0.516		-3.69		-0.182		0.074		-0.281		-0.062		0.002		-0.085		0.404
15	11	wPt-2256	3.2	2489.3	100.6	1.192		0.114		-1.393		-0.029		0.036		0.128		-0.063		0.06		0.064		0.032		-0.098		-0.002		0.374		0.555		-2.977		-0.089		0.209		-0.142		-0.033		-0.007		-0.044		0.239
15	12	gwm583	12.9	2492.5	103.8	1.498		0.716		-1.588		0.208		0.047		0.15		-0.113		0.055		0.095		0.072		-0.089		0.025		1.226		1.698		-2.979		-0.024		0.279		-0.178		-0.015		-0.002		-0.033		0.77
15	13	cfd57	2.1	2505.4	116.7	0.099		1.009		-1.429		-0.107		-0.078		0.149		-0.093		0.019		0.061		0.067		-0.04		0.029		-0.439		2.897		-2.098		-0.149		0.339		-0.125		0.002		0.02		-0.001		-0.624
15	14	gwm174	17	2507.5	118.8	0.477		1.566	*	-1.238		0.269		-0.042		0.182		-0.094		0.042		0.07		0.101		-0.033		0.045		0.635		3.695	*	-1.133		-0.055		0.386	*	-0.084		0.009		0.011		0.017		-0.023
15	15	cfd7	3.5	2524.5	135.8	1.702		1.975	*	-0.529		1.049		0.165		0.251		0.022		0.122		0.075		0.17	*	-0.021		0.074		3.197		4.116	*	0.088		0.233		0.386	*	0.072		0.009		0.033		0.021		1.703
15	16	Ibfb	2.2	2528	139.3	2.128		1.848	*	-0.077		1.3		0.22		0.247		0.075		0.159		0.072		0.153	*	0.005		0.076		3.734		3.55	*	1.242		0.307		0.345		0.156		0.009		0.019		0.034		2.253
15	17	cfd3	6.8	2530.2	141.5	2.254		2.262	**	-0.101		1.471	*	0.254		0.288	*	0.081		0.184		0.066		0.161	*	-0.006		0.072		4.094		4.098	*	1.046		0.361		0.395	*	0.152		0.009		0.01		0.025		2.509
15	18	m77p64.8_5D	9.9	2537	148.3	1.928		1.744	*	0.657		1.443		0.412		0.335	*	0.197	*	0.29	*	0.009		0.113		-0.003		0.039		4.82	*	3.426	*	2.525		0.659	*	0.435	*	0.344	*	0.024		0.009		0.031		2.638
15	19	gwm292_5D	4.5	2546.9	158.2	1.506		1.315		1.041		1.287		0.326		0.359	*	0.226	*	0.276	*	-0.028		0.107		0.011		0.029		4.422		2.527		4.111		0.565		0.417	*	0.455	**	0.027		0.014		0.071		2.449
15	20	gwm212	11.8	2551.4	162.7	1.52		1.286		1.189		1.332		0.295		0.378	**	0.239	**	0.276	*	-0.03		0.113		0.014		0.031		4.614	*	2.077		4.49	*	0.543		0.399	*	0.47	**	0.025		0.011		0.08		2.482
15	21	wPt-731945	3.2	2563.2	174.5	0.635		0.776		0.826		0.746		0.027		0.137		0.116		0.063		-0.085		0.03		0.002		-0.018		3.573		1.534		3.282		0.277		0.164		0.263		0.02		-0.012		0.054		1.558
15	22	wmc97	4.4	2566.4	177.7	0.073		0.58		0.766		0.473		-0.058		0.116		0.1		0.022		-0.099		0.014		0.004		-0.028		3.012		1.339		2.926		0.187		0.15		0.23		0.033		-0.019		0.048		1.223
15	23	m62p64.9a	42.4	2570.8	182.1	0.291		0.343		0.491		0.375		0.018		0.118		0.106		0.049		-0.092		-0.015		-0.016		-0.042		2.715		0.528		2.637		0.214		0.112		0.246		0.02		-0.038		0.051		1.204
15	24	m92p78.9	3.2	2613.2	224.5	2.444		0.073		1.985	*	1.501	*	0.332		0.157		0.109		0.222		0.068		0.036		0.112		0.071		3.493		1.21		3.359		0.414		0.27		0.2		-0.002		0.017		0.025		2.537
15	25	barc144	1.1	2616.4	227.7	2.051		-0.181		1.586		1.152		0.321		0.153		0.096		0.213		0.045		0.018		0.099		0.054		3.449		0.498		2.536		0.424		0.236		0.149		0.013		0.002		0.015		2.386
15	26	rPt-3825	1.1	2617.5	228.8	2.028		-0.255		1.347		1.04		0.286		0.127		0.065		0.182		0.06		0.023		0.094		0.058		3.792		0.32		2.085		0.409		0.203		0.107		0.031		0.006		0.014		2.565
15	27	gwm654	1.1	2618.6	229.9	2.475		-0.079		1.181		1.192		0.349		0.176		0.08		0.224		0.082		0.034		0.078		0.064		4.431	*	0.666		1.711		0.491		0.268		0.108		0.025		0.007		0.004		2.902	*
15	28	psr567.1	0	2619.7	231	2.303		-0.051		0.864		1.039		0.32		0.239		0.063		0.229		0.093		0.079		0.067		0.079		3.783		0.5		1.016		0.423		0.305		0.067		0.023		0.016		-0.006		2.583
15	29	wPt-740860	0.9	2619.7	231	2.303		-0.051		0.864		1.039		0.32		0.239		0.063		0.229		0.093		0.079		0.067		0.079		3.783		0.5		1.016		0.423		0.305		0.067		0.023		0.016		-0.006		2.583
15	30	wPt-671936	0.6	2620.6	231.9	2.527		-0.052		0.82		1.098		0.365		0.243		0.069		0.247		0.105		0.076		0.063		0.08		4.545	*	0.701		1.337		0.521		0.322		0.094		0.034		0.02		0.007		3.01	*
15	31	wPt-671762	1.8	2621.2	232.5	2.625		-0.052		0.772		1.115		0.387		0.24		0.071		0.254	*	0.111		0.073		0.059		0.08		4.963	*	0.821		1.526		0.575		0.327		0.111		0.041		0.021		0.015		3.234	*
15	32	m77p64.10_5D	0	2623	234.3	2.924	*	0.047		0.992		1.321		0.47	*	0.304	*	0.114		0.317	*	0.117		0.076		0.058		0.083		5.623	*	0.949		2.204		0.685	*	0.39	*	0.185		0.046		0.021		0.022		3.673	**
16	1	wPt-9687	0	2623	0	-0.026		-0.066		0.542		0.15		-0.071		0.102		0.024		0.041		0.015		0.099		0.08		0.064		-1.084		-0.907		-0.182		-0.19		0.048		-0.053		0.005		-0.006		-0.03		-0.47
16	2	wPt-1664	1.7	2623	0	-0.026		-0.066		0.542		0.15		-0.071		0.102		0.024		0.041		0.015		0.099		0.08		0.064		-1.084		-0.907		-0.182		-0.19		0.048		-0.053		0.005		-0.006		-0.03		-0.47
16	3	wPt-3468	1.5	2624.7	1.7	-0.401		-0.122		0.503		-0.007		-0.142		0.047		0.01		-0.005		0.014		0.07		0.091		0.058		-1.445		-0.576		0.206		-0.257		0.037		-0.037		0.015		-0.002		-0.016		-0.732
16	4	wPt-9075	0	2626.2	3.2	-0.56		-0.24		0.527		-0.091		-0.19		0.041		-0.007		-0.029		0.01		0.07		0.096		0.058		-1.432		-0.721		0.293		-0.298		0.028		-0.052		0.025		0.003		-0.012		-0.742
16	5	psr899.1	4.2	2626.2	3.2	-0.56		-0.24		0.527		-0.091		-0.19		0.041		-0.007		-0.029		0.01		0.07		0.096		0.058		-1.432		-0.721		0.293		-0.298		0.028		-0.052		0.025		0.003		-0.012		-0.742
16	6	gwm334	4.2	2630.4	7.4	-1.133		-0.481		0.431		-0.394		-0.239		0.034		0.06		-0.027		-0.025		0.033		0.111		0.039		-2.326		-1.811		0.446		-0.357		-0.046		0.035		0.018		-0.018		0.007		-1.455
16	7	wPt-3524	3.2	2634.6	11.6	-0.327		-0.036		0.199		-0.055		-0.085		0.144		0.079		0.067		0.006		0.086		0.075		0.055		-1.277		-0.602		0.347		-0.185		0.111		0.062		0.009		0.01		0		-0.745
16	8	wPt-7663	1.1	2637.8	14.8	-0.68		-0.126		-0.191		-0.332		-0.191		0.081		-0.022		-0.023		0.002		0.079		0.068		0.049		-1.791		-0.956		-0.127		-0.296		0.034		-0.04		0.016		0.003		0.004		-1.096
16	9	psr8(cxp3)	1.1	2638.9	15.9	-1.351		-0.036		-0.361		-0.583		-0.196		0.087		-0.015		-0.02		-0.039		0.061		0.059		0.027		-2.146		-1.207		-0.23		-0.278		0.018		-0.041		0.035		-0.021		0.002		-1.408
16	10	wPt-2573	2.1	2640	17	-2.011		-0.36		-1.129		-1.167		-0.249		0.1		-0.055		-0.046		-0.074		0.044		0.008		-0.008		-2.691		-1.901		-1.079		-0.319		0.012		-0.085		0.052		-0.022		0.019		-1.745
16	11	wmc398b	15.2	2642.1	19.1	-1.581		-0.245		-0.684		-0.837		-0.153		0.139		-0.009		0.015		-0.069		0.045		0.021		-0.001		-2.746		-1.523		-0.35		-0.249		0.07		-0.021		0.025		-0.021		0.019		-1.671
16	12	wPt-667844	27.6	2657.3	34.3	-1.03		1.268		0.065		0.101		-0.018		0.429	**	0.148		0.209		-0.058		0.176	*	0.041		0.053		-0.621		0.275		0.503		0.074		0.348		0.177		0.027		-0.006		0.028		-0.736
16	13	wPt-7063	2.2	2684.9	61.9	-3.401	*	0.319		-0.965		-1.349		-0.195		0.279	*	0.045		0.07		-0.168	*	0.035		-0.024		-0.051		-8.123	***	-3.373	*	-6.804	**	-0.485		0.019		-0.304	*	-0.074		-0.07	*	-0.151	***	-5.009	***
16	14	barc3	4.3	2687.1	64.1	-3.327	*	0.143		-0.662		-1.282		-0.143		0.244		0.085		0.088		-0.18	*	0.024		-0.018		-0.057		-8.182	***	-3.592	*	-6.539	**	-0.451		-0.014		-0.271		-0.085	*	-0.072	*	-0.154	***	-4.991	***
16	15	wPt-0902	0	2691.4	68.4	-3.481	**	0.126		-0.336		-1.23		-0.356		0.252		0.149		0.042		-0.185	*	0.009		-0.001		-0.058		-8.766	****	-3.609	*	-6.204	**	-0.746	*	-0.003		-0.213		-0.091	*	-0.082	**	-0.155	***	-5.289	****
16	16	rsq805.1	6.4	2691.4	68.4	-3.481	**	0.126		-0.336		-1.23		-0.356		0.252		0.149		0.042		-0.185	*	0.009		-0.001		-0.058		-8.766	****	-3.609	*	-6.204	**	-0.746	*	-0.003		-0.213		-0.091	*	-0.082	**	-0.155	***	-5.289	****
16	17	wmc256	0	2697.8	74.8	-3.865	**	0.565		0.199		-1.034		-0.437	*	0.304	*	0.181	*	0.042		-0.147	*	0.026		0.076		-0.014		-9.346	****	-1.735		-3.974		-0.851	**	0.167		-0.055		-0.072		-0.057		-0.093	*	-5.619	****
16	18	cfa2164c	9.1	2697.8	74.8	-3.865	**	0.565		0.199		-1.034		-0.437	*	0.304	*	0.181	*	0.042		-0.147	*	0.026		0.076		-0.014		-9.346	****	-1.735		-3.974		-0.851	**	0.167		-0.055		-0.072		-0.057		-0.093	*	-5.619	****
16	19	csb112.1	7.3	2706.9	83.9	-3.478	**	0.637		0.322		-0.84		-0.489	*	0.26		0.119		-0.009		-0.117		0.062		0.084		0.011		-9.569	****	-1.245		-3.878		-0.955	**	0.162		-0.103		-0.086	*	-0.029		-0.088	*	-5.539	****
16	20	wPt-5310	8	2714.2	91.2	-2.775	*	0.675		1.079		-0.341		-0.49	*	0.219		0.155		-0.012		-0.09		0.048		0.109		0.023		-8.488	****	-0.451		-1.725		-0.947	**	0.176		-0.002		-0.085	*	-0.02		-0.065		-4.755	***
16	21	wPt-7572	1.1	2722.2	99.2	-1.725		0.472		1.044		-0.07		-0.329		0.108		0.132		-0.003		-0.057		0.008		0.095		0.016		-5.694	*	-0.105		-0.028		-0.647	*	0.092		0.071		-0.065		-0.016		-0.002		-3.062	*
16	22	wmc417	15.2	2723.3	100.3	-1.667		0.71		1.049		0.031		-0.32		0.119		0.112		-0.002		-0.049		0.02		0.101		0.025		-5.548	*	0.237		-0.059		-0.629	*	0.113		0.048		-0.064		-0.017		-0.002		-3.031	*
16	23	mtd12h	1.1	2738.5	115.5	-0.491		-0.215		0.929		0.074		-0.246		-0.092		0.088		-0.058		-0.017		-0.016		0.064		0.011		-4.012		-1.716		0.501		-0.578		-0.148		0.053		-0.088	*	-0.037		0		-2.077
16	24	wPt-6829	0	2739.6	116.6	-0.753		-0.31		0.605		-0.153		-0.292		-0.101		0.053		-0.088		-0.02		-0.015		0.053		0.006		-4.351		-2.032		-0.088		-0.632	*	-0.173		0.004		-0.082	*	-0.039		-0.005		-2.297
16	25	wPt-8954	2.1	2739.6	116.6	-0.753		-0.31		0.605		-0.153		-0.292		-0.101		0.053		-0.088		-0.02		-0.015		0.053		0.006		-4.351		-2.032		-0.088		-0.632	*	-0.173		0.004		-0.082	*	-0.039		-0.005		-2.297
16	26	wPt-0696	4.2	2741.7	118.7	-0.709		-0.245		0.696		-0.086		-0.234		-0.046		0.028		-0.058		-0.04		-0.006		0.057		0.005		-3.806		-1.555		0.35		-0.535		-0.096		-0.004		-0.083	*	-0.03		0.005		-2.157
16	27	wPt-1642	0	2745.9	122.9	-1.776		-0.156		0.62		-0.437		-0.236		-0.009		0.052		-0.037		-0.105		-0.031		0.062		-0.024		-3.604		-1.952		0.717		-0.415		-0.089		0.034		-0.042		-0.059		0.028		-2.407
16	28	wPt-2216	2.1	2745.9	122.9	-1.776		-0.156		0.62		-0.437		-0.236		-0.009		0.052		-0.037		-0.105		-0.031		0.062		-0.024		-3.604		-1.952		0.717		-0.415		-0.089		0.034		-0.042		-0.059		0.028		-2.407
16	29	m77p64.4	0	2748	125	-2.07		-0.026		0.643		-0.484		-0.288		-0.053		0.034		-0.075		-0.124		-0.016		0.053		-0.028		-3.64		-1.605		1.247		-0.457		-0.126		0.043		-0.033		-0.055		0.035		-2.484
16	30	barc104	0	2748	125	-2.07		-0.026		0.643		-0.484		-0.288		-0.053		0.034		-0.075		-0.124		-0.016		0.053		-0.028		-3.64		-1.605		1.247		-0.457		-0.126		0.043		-0.033		-0.055		0.035		-2.484
16	31	wPt-7204	8.2	2748	125	-2.07		-0.026		0.643		-0.484		-0.288		-0.053		0.034		-0.075		-0.124		-0.016		0.053		-0.028		-3.64		-1.605		1.247		-0.457		-0.126		0.043		-0.033		-0.055		0.035		-2.484
16	32	wPt-6268	0	2756.2	133.2	-1.613		0.057		0.108		-0.483		-0.198		-0.062		-0.019		-0.068		-0.093		-0.02		0.012		-0.033		-2.714		-0.651		0.951		-0.314		-0.068		0.026		-0.029		-0.032		0.041		-2.019
17	1	psr167	4.6	2756.2	0	-0.277		-0.089		0.13		-0.079		-0.144		0.061		-0.044		-0.019		0.053		0.024		0.071		0.05		-1.172		0.264		0.566		-0.282		0.116		-0.038		0.018		0.016		-0.005		-0.513
17	2	wPt-7065	1.3	2760.8	4.6	-0.949		0.414		0.233		-0.1		-0.244		0.08		-0.045		-0.048		0.017		0.041		0.09		0.05		-1.85		1.301		1.014		-0.395		0.164		-0.017		0.022		0.019		0.009		-1.094
17	3	wPt-0073	0	2762.1	5.9	-1.491		0.234		0.426		-0.277		-0.274		0.079		-0.036		-0.055		-0.014		0.022		0.088		0.033		-2.519		0.84		1.45		-0.432		0.146		0.01		0.027		0.013		0.012		-1.531
17	4	psr466.1	1.1	2762.1	5.9	-1.491		0.234		0.426		-0.277		-0.274		0.079		-0.036		-0.055		-0.014		0.022		0.088		0.033		-2.519		0.84		1.45		-0.432		0.146		0.01		0.027		0.013		0.012		-1.531
17	5	wPt-6667	6.4	2763.2	7	-0.93		0.316		0.589		-0.008		-0.224		0.098		-0.022		-0.027		0.017		0.033		0.092		0.048		-1.612		1.132		2.072		-0.349		0.175		0.051		0.037		0.019		0.023		-0.794
17	6	psr136	7.4	2769.6	13.4	-1.798		0.345		0.445		-0.336		-0.36		0.112		-0.018		-0.065		-0.014		0.043		0.099		0.043		-2.228		0.183		1.924		-0.469		0.126		0.065		0.058		-0.004		0.04		-1.355
17	7	m63p78.1	0.6	2777	20.8	-2.997	*	-0.136		-0.547		-1.227		-0.435	*	0.139		-0.065		-0.094		-0.11		-0.031		0.015		-0.041		-4.726	*	-1.577		-2.102		-0.595	*	0.07		-0.158		0.032		-0.049		-0.05		-2.954	*
17	8	m51p65.1_6B	0.5	2777.6	21.4	-2.683	*	-0.078		-0.463		-1.075		-0.412		0.144		-0.053		-0.081		-0.094		-0.029		0.016		-0.035		-4.741	*	-1.241		-2.125		-0.607	*	0.094		-0.154		0.023		-0.044		-0.057		-2.818	*
17	9	wPt-8814	8.5	2778.1	21.9	-2.37		-0.029		-0.382		-0.927		-0.385		0.145		-0.042		-0.068		-0.078		-0.027		0.017		-0.028		-4.658	*	-0.933		-2.083		-0.605	*	0.113		-0.146		0.015		-0.039		-0.062		-2.647
17	10	wPt-7576	0	2786.6	30.4	-1.432		0.571		-0.452		-0.438		-0.341		0.144		-0.026		-0.049		-0.028		0.023		-0.001		-0.001		-4.287		0.338		-2.886		-0.612	*	0.154		-0.184		-0.023		-0.026		-0.093	*	-2.324
17	11	wPt-4858	15.1	2786.6	30.4	-1.432		0.571		-0.452		-0.438		-0.341		0.144		-0.026		-0.049		-0.028		0.023		-0.001		-0.001		-4.287		0.338		-2.886		-0.612	*	0.154		-0.184		-0.023		-0.026		-0.093	*	-2.324
17	12	wmc494	2.2	2801.7	45.5	-0.468		0.662		0.142		0.112		-0.156		0.082		-0.031		-0.01		0.025		0.039		0.012		0.026		-2.036		1.121		-0.611		-0.303		0.138		-0.102		-0.005		-0.007		-0.06		-1.04
17	13	psp3009	3.2	2803.9	47.7	-0.678		0.701		0.117		0.047		-0.156		0.059		-0.03		-0.016		0.01		0.033		0.018		0.021		-2.905		1.221		-1.345		-0.354		0.12		-0.143		-0.019		-0.011		-0.08		-1.507
17	14	wg908.1	2.1	2807.1	50.9	0.065		0.436		-0.211		0.097		0.015		0.008		-0.078		0.007		0.065		0.023		-0.004		0.029		-1.291		1.676		-1.145		-0.096		0.111		-0.152		-0.012		0.016		-0.057		-0.587
17	15	wPt-6247	4.2	2809.2	53	0.663		0.634		-0.192		0.368		0.088		0.062		-0.078		0.051		0.102		0.055		0.014		0.057		-0.108		2.054		-1.083		0.028		0.17		-0.151		-0.002		0.034		-0.046		0.157
17	16	wmc398a	0	2813.4	57.2	0.39		0.739		0.085		0.405		0.147		0.109		0.001		0.113		0.078		0.039		0.045		0.054		-1.135		1.838		-0.288		0.036		0.191		-0.035		-0.034		0.024		-0.032		-0.661
17	17	wPt-3733	3.5	2813.4	57.2	0.39		0.739		0.085		0.405		0.147		0.109		0.001		0.113		0.078		0.039		0.045		0.054		-1.135		1.838		-0.288		0.036		0.191		-0.035		-0.034		0.024		-0.032		-0.661
17	18	gwm325	6	2816.9	60.7	1.712		0.161		0.008		0.628		0.442	*	0.119		0.023		0.222		0.115		0.012		0.036		0.054		0.277		1.295		0.108		0.31		0.203		0.018		-0.052		0.03		-0.022		0.335
17	19	wPt-2424	0	2822.9	66.7	2.741	*	-0.13		0.17		0.927		0.539	*	0.072		0.04		0.242		0.193	**	0.046		0.071		0.102	*	0.866		0.761		0.711		0.364		0.145		0.06		-0.069		0.046		0.004		0.97
17	20	wPt-2000	0	2822.9	66.7	2.741	*	-0.13		0.17		0.927		0.539	*	0.072		0.04		0.242		0.193	**	0.046		0.071		0.102	*	0.866		0.761		0.711		0.364		0.145		0.06		-0.069		0.046		0.004		0.97
17	21	wPt-8560	4.2	2822.9	66.7	2.741	*	-0.13		0.17		0.927		0.539	*	0.072		0.04		0.242		0.193	**	0.046		0.071		0.102	*	0.866		0.761		0.711		0.364		0.145		0.06		-0.069		0.046		0.004		0.97
17	22	gwm191	1.1	2827.1	70.9	2.618	*	-0.067		0.178		0.91		0.544	*	0.131		0.069		0.272	*	0.191	**	0.06		0.084		0.11	*	1.751		1.162		0.981		0.437		0.237		0.123		-0.031		0.043		0.016		1.452
17	23	barc101b	1.1	2828.2	72	2.914	*	0.186		0.494		1.198		0.589	**	0.172		0.097		0.311	*	0.203	**	0.083		0.091		0.124	**	1.941		1.681		1.423		0.475		0.292		0.162		-0.04		0.051		0.016		1.608
17	24	wmc397	0	2829.3	73.1	2.802	*	-0.294		0.426		0.978		0.589	**	0.156		0.101		0.307	*	0.205	**	0.057		0.087		0.115	*	1.385		1.092		0.73		0.439		0.27		0.133		-0.045		0.062		-0.002		1.327
17	25	wPt-5461	4.2	2829.3	73.1	2.802	*	-0.294		0.426		0.978		0.589	**	0.156		0.101		0.307	*	0.205	**	0.057		0.087		0.115	*	1.385		1.092		0.73		0.439		0.27		0.133		-0.045		0.062		-0.002		1.327
17	26	rPt-1040	0	2833.5	77.3	2.42		-0.423		-0.007		0.664		0.526	*	0.139		0.066		0.269	*	0.175	*	0.011		0.075		0.086		0.395		0.342		-1.71		0.33		0.202		-0.031		-0.065		0.042		-0.052		0.632
17	27	wPt-2564	1.1	2833.5	77.3	2.42		-0.423		-0.007		0.664		0.526	*	0.139		0.066		0.269	*	0.175	*	0.011		0.075		0.086		0.395		0.342		-1.71		0.33		0.202		-0.031		-0.065		0.042		-0.052		0.632
17	28	m87p78.5a	1.1	2834.6	78.4	2.203		-0.426		-0.373		0.468		0.41		0.129		0.046		0.221		0.171	*	0.018		0.063		0.083		-0.17		-0.057		-2.521		0.16		0.163		-0.082		-0.066		0.034		-0.055		0.342
17	29	wPt-5037	3.2	2835.7	79.5	2.856	*	-0.511		-0.205		0.713		0.416		0.122		0.04		0.218		0.21	**	0.035		0.071		0.104	*	0.189		0.194		-2.414		0.146		0.178		-0.08		-0.084	*	0.058		-0.053		0.653
17	30	GS1_gln_s1	1.1	2838.9	82.7	2.306		-0.488		-0.162		0.552		0.317		0.128		0.04		0.185		0.199	**	0.035		0.08		0.103	*	-0.204		0.326		-1.519		0.06		0.191		-0.025		-0.062		0.059		-0.022		0.388
17	31	m65p64.1_6B	8.2	2840	83.8	1.922		-0.734		-0.492		0.232		0.19		0.034		0.04		0.063		0.19	**	0.031		0.069		0.095	*	-0.619		-0.223		-2.157		-0.087		0.05		-0.025		-0.059		0.058		-0.02		0.114
17	32	m43p78.13_6B	2.4	2848.2	92	2.501		0.352		-0.132		0.908		0.285		0.169		0.118		0.165		0.187	**	0.105		0.062		0.117	*	1.057		1.687		-1.331		0.115		0.234		0.104		-0.054		0.065	*	-0.018		0.95
17	33	barc178	1.1	2850.6	94.4	2.235		0.155		-0.253		0.712		0.193		0.092		0.07		0.092		0.171	*	0.075		0.051		0.098	*	0.029		1.44		-1.926		-0.028		0.155		0.029		-0.066		0.058		-0.031		0.479
17	34	gwm219	22.4	2851.7	95.5	2.443		0.171		-0.295		0.773		0.207		0.086		0.064		0.092		0.179	*	0.079		0.051		0.102	*	0.398		1.589		-1.912		-0.001		0.157		0.025		-0.064		0.064	*	-0.027		0.729
17	35	dupw124	3.2	2874.1	117.9	4.116	**	0.379		0.502		1.666	*	0.216		0.077		0.086		0.103		0.175	*	0.109		0.002		0.094		5.524	*	2.194		0.214		0.315		0.17		0.107		-0.034		0.065	*	-0.023		3.607	**
17	36	m63p78.3a_6B	0	2877.3	121.1	3.981	**	0.599		0.181		1.587	*	0.162		0.156		0.076		0.109		0.169	*	0.121		-0.007		0.093		4.965	*	2.298		-0.64		0.229		0.241		0.079		-0.041		0.06		-0.031		3.331	*
17	37	wPt-1532	2.5	2877.3	121.1	3.981	**	0.599		0.181		1.587	*	0.162		0.156		0.076		0.109		0.169	*	0.121		-0.007		0.093		4.965	*	2.298		-0.64		0.229		0.241		0.079		-0.041		0.06		-0.031		3.331	*
17	38	gwm608.3	19.4	2879.8	123.6	4.123	**	0.886		0.466		1.825	*	0.189		0.194		0.097		0.137		0.178	*	0.136		0.002		0.104	*	4.961	*	2.952		0.122		0.246		0.306		0.134		-0.043		0.062		-0.024		3.413	*
17	39	wPt-4164	1.1	2899.2	143	5.444	****	1.462		1.662		2.856	****	0.336		0.272		0.146		0.226		0.252	***	0.15	*	0.054		0.151	**	7.739	***	5.336	**	2.868		0.495		0.516	**	0.273		-0.011		0.086	**	0.013		5.443	****
17	40	wPt-8059	1.1	2900.3	144.1	5.053	***	1.427		1.471		2.651	***	0.277		0.258		0.131		0.196		0.233	**	0.143	*	0.046		0.14	**	7.476	***	5.162	**	2.605		0.442		0.492	*	0.252		-0.003		0.083	**	0.014		5.206	***
17	41	wPt-0171	0	2901.4	145.2	4.998	***	1.429		1.504		2.644	***	0.25		0.242		0.118		0.177		0.231	**	0.135		0.043		0.136	**	7.369	***	5.16	**	2.928		0.408		0.475	*	0.249		-0.001		0.081	*	0.021		5.196	***
17	42	wPt-1496	0	2901.4	145.2	4.998	***	1.429		1.504		2.644	***	0.25		0.242		0.118		0.177		0.231	**	0.135		0.043		0.136	**	7.369	***	5.16	**	2.928		0.408		0.475	*	0.249		-0.001		0.081	*	0.021		5.196	***
18	1	cfd49	4.3	2901.4	0	-1.088		-0.281		-1.673		-1.014		0.017		-0.146		-0.081		-0.093		-0.105		-0.014		-0.095		-0.071		-3.538		-1.815		-2.436		-0.197		-0.289		-0.153		-0.042		-0.047		-0.012		-1.666
18	2	psr899.2	17.5	2905.7	4.3	-1.031		0.18		-1.504		-0.785		0.035		-0.115		-0.084		-0.077		-0.116		0.001		-0.105		-0.074		-3.365		-0.682		-1.916		-0.165		-0.206		-0.135		-0.05		-0.042		-0.019		-1.679
18	3	barc173	6.3	2923.2	21.8	-2.533		0.714		-1.738		-1.186		-0.182		-0.026		-0.048		-0.109		-0.191	**	-0.02		-0.096		-0.102	*	-4.351		-0.272		-2.146		-0.343		-0.127		-0.063		-0.027		-0.065	*	-0.001		-2.798	*
18	4	gwm469	19.6	2929.5	28.1	-0.982		0.655		-1.573		-0.633		-0.112		0.031		-0.074		-0.076		-0.122		0.032		-0.111		-0.067		-3.506		-0.572		-2.963		-0.333		-0.117		-0.149		-0.079		-0.036		-0.034		-2.079
18	5	wPt-665166	11.7	2949.1	47.7	-0.456		0.282		-0.657		-0.277		-0.2		0.042		-0.037		-0.089		-0.044		0.038		-0.074		-0.027		-2.105		0.261		-1.023		-0.38		0.002		-0.023		-0.065		0.02		-0.011		-1.595
18	6	wPt-667140	16.4	2960.8	59.4	0.49		0.491		0.111		0.364		0.002		0.182		0.007		0.087		-0.007		0.032		-0.047		-0.008		-1.042		0.796		0.666		-0.118		0.2		0.056		-0.087	*	0.017		0.001		-0.928
18	7	cfd80	9.7	2977.2	75.8	1.127		1.005		-0.045		0.696		0.093		0.247		0.119		0.175		0.002		0.047		-0.038		0.003		-0.308		1.053		0.549		-0.033		0.233		0.137		-0.083	*	-0.016		0.006		-0.087
18	8	cfd76	3.4	2986.9	85.5	0.851		1.051		0.137		0.679		0.038		0.206		0.115		0.142		0.014		0.066		-0.014		0.021		-1.289		1.149		1.745		-0.181		0.188		0.188		-0.068		-0.005		0.042		-0.425
18	9	m63p78.8	8.8	2990.3	88.9	1.026		0.573		0.03		0.543		0.062		0.142		0.105		0.125		0.021		0.027		-0.025		0.007		-0.787		0.258		1.805		-0.135		0.097		0.193		-0.062		-0.008		0.044		-0.119
18	10	barc175	22	2999.1	97.7	0.413		-0.374		0.001		0.013		-0.057		0.007		0.148		0.007		0.044		0.016		0		0.019		-1.682		-1.695		0.559		-0.302		-0.118		0.193		-0.045		0.005		0.019		-0.685
18	11	m69p78.10_6D	39.1	3021.1	119.7	1.235		0.259		-0.582		0.304		0.103		0.125		0.02		0.056		0.025		0.083		-0.025		0.027		2.945		-0.881		-1.297		0.22		0.013		-0.029		0.012		-0.001		-0.011		1.585
18	12	barc21	0	3060.2	158.8	1.135		-0.212		-0.24		0.228		0.23		0.095		-0.041		0.116		-0.006		0.035		-0.08		-0.017		3.628		-0.548		-1.075		0.397		0.061		-0.126		0.038		-0.003		-0.067		2.121
18	13	wPt-6661	1.2	3060.2	158.8	1.135		-0.212		-0.24		0.228		0.23		0.095		-0.041		0.116		-0.006		0.035		-0.08		-0.017		3.628		-0.548		-1.075		0.397		0.061		-0.126		0.038		-0.003		-0.067		2.121
18	14	wPt-734218	1.1	3061.4	160	1.271		-0.019		-0.205		0.349		0.262		0.107		-0.034		0.134		-0.005		0.045		-0.076		-0.013		4.056		-0.127		-0.783		0.453		0.091		-0.105		0.04		0		-0.061		2.335
18	15	wPt-4602	1.2	3062.5	161.1	0.943		-0.062		-0.149		0.244		0.241		0.101		-0.002		0.136		-0.04		0.034		-0.056		-0.021		3.527		-0.697		-0.886		0.416		0.048		-0.098		0.039		-0.018		-0.066		2.065
18	16	wPt-665675	2.4	3063.7	162.3	0.585		-0.131		-0.168		0.095		0.17		0.044		-0.015		0.09		-0.04		0.005		-0.045		-0.027		3.235		-0.356		-0.397		0.352		0.038		-0.076		0.051		-0.014		-0.05		1.853
18	17	wPt-9863	6.3	3066.1	164.7	0.896		-0.313		-0.228		0.118		0.174		0.037		-0.049		0.077		0.001		0.007		-0.072		-0.022		3.713		-0.165		-0.31		0.367		0.056		-0.086		0.056		0.004		-0.047		2.157
18	18	wPt-741831	0	3072.4	171	-0.023		-0.314		0.02		-0.106		0.055		0.051		-0.066		0.035		-0.048		0.017		-0.062		-0.032		2.643		0.198		0.198		0.224		0.101		-0.096		0.056		0.019		-0.044		1.28
19	1	wPt-9641	10.7	3072.4	0	0.02		0.142		-0.727		-0.188		-0.123		0.039		-0.008		-0.069		0.062		0.057		-0.017		0.034		-0.202		1.368		-1.652		-0.219		0.155		-0.028		0.032		0.037		-0.001		0.238
19	2	wPt-666456	9.5	3083.1	10.7	2.617		0.625		0.733		1.325		0.075		0.016		0.032		0.011		0.197	**	0.106		0.058		0.119	*	3.651		3.248		1.707		0.093		0.213		0.122		0.033		0.069	*	0.018		2.805	*
19	3	m39p78.4	1.7	3092.6	20.2	2.273		0.819		1.218		1.436		0.075		0.042		0.094		0.046		0.156	*	0.086		0.119	*	0.119	*	3.584		2.573		2.86		0.126		0.171		0.214		0.035		0.039		0.036		2.507
19	4	m21p76.14	1.8	3094.3	21.9	1.678		0.668		0.643		0.996		-0.002		-0.007		0.045		-0.012		0.14		0.082		0.099		0.106	*	3.189		1.575		2.419		0.071		0.048		0.16		0.052		0.024		0.054		2.159
19	5	wPt-5092	1.2	3096.1	23.7	0.686		0.289		-0.201		0.258		-0.08		0.003		-0.007		-0.051		0.087		0.063		0.047		0.065		2.586		0.543		1.568		0.034		0.021		0.111		0.077		0.018		0.076		1.647
19	6	wPt-8149	4.9	3097.3	24.9	0.419		0.219		-0.2		0.146		-0.127		-0.034		-0.003		-0.078		0.085		0.063		0.06		0.068		1.889		0.253		1.257		-0.045		-0.028		0.096		0.073		0.015		0.074		1.243
19	7	wmc158	0.4	3102.2	29.8	-0.472		-0.123		-0.298		-0.298		-0.204		-0.137		0.029		-0.13		0.044		0.021		0.047		0.036		-0.229		-0.989		0.204		-0.235		-0.182		0.069		0.054		-0.009		0.047		-0.001
19	8	m83p65.4_7A	0.7	3102.6	30.2	-0.556		-0.19		-0.397		-0.381		-0.209		-0.147		0.02		-0.138		0.04		0.018		0.042		0.032		-0.415		-1.066		0.012		-0.251		-0.192		0.056		0.054		-0.008		0.045		-0.103
19	9	psr563.2	0	3103.3	30.9	-0.69		-0.302		-0.559		-0.517		-0.213		-0.16		0.005		-0.149		0.032		0.013		0.032		0.025		-0.732		-1.173		-0.327		-0.273		-0.205		0.031		0.051		-0.005		0.039		-0.278
19	10	m69p78.1	3.2	3103.3	30.9	-0.69		-0.302		-0.559		-0.517		-0.213		-0.16		0.005		-0.149		0.032		0.013		0.032		0.025		-0.732		-1.173		-0.327		-0.273		-0.205		0.031		0.051		-0.005		0.039		-0.278
19	11	psr386.2	0	3106.5	34.1	-1.102		0.102		-0.652		-0.551		-0.298		-0.146		-0.013		-0.18		0.016		0.053		0.038		0.035		-0.203		0.035		0.071		-0.297		-0.143		0.026		0.085	*	0.014		0.059		-0.073
19	12	psr490.3	1.1	3106.5	34.1	-1.102		0.102		-0.652		-0.551		-0.298		-0.146		-0.013		-0.18		0.016		0.053		0.038		0.035		-0.203		0.035		0.071		-0.297		-0.143		0.026		0.085	*	0.014		0.059		-0.073
19	13	gwm635b	7.4	3107.6	35.2	-0.877		0.282		-0.387		-0.328		-0.288		-0.123		0.012		-0.161		0.028		0.061		0.053		0.047		0.304		0.218		0.607		-0.258		-0.12		0.065		0.088	*	0.01		0.067		0.206
19	14	psr558	1.5	3115	42.6	-0.689		0.528		0.263		0.034		-0.265		-0.166		0.044		-0.155		0.022		0.038		0.06		0.039		0.471		0.863		1.922		-0.242		-0.144		0.131		0.071		0.009		0.065		0.271
19	15	wmc479	20.7	3116.5	44.1	-0.644		0.413		0.183		-0.016		-0.108		-0.183		0.048		-0.108		0.024		0.031		0.062		0.038		0.862		0.727		1.799		-0.007		-0.163		0.133		0.078		0.012		0.069		0.45
19	16	wPt-7070	7.4	3137.2	64.8	-2.248		-1.752	*	-0.637		-1.546	*	-0.242		-0.348	*	-0.068		-0.244		-0.055		-0.107		0.022		-0.047		-4.179		-3.818	*	-0.884		-0.4		-0.492	**	-0.1		0.006		-0.01		0.038		-2.531
19	17	wPt-744074	2.1	3144.6	72.2	-3.032	*	-2.349	**	-0.994		-2.125	**	-0.373		-0.374	**	-0.067		-0.295	*	-0.101		-0.192	**	0.018		-0.092		-4.956	*	-4.85	**	-1.43		-0.559		-0.553	**	-0.104		0.016		-0.028		0.049		-3.111	*
19	18	wPt-3883	2.7	3146.7	74.3	-2.67	*	-1.812	*	-1.074		-1.852	*	-0.345		-0.35	*	-0.067		-0.279	*	-0.1		-0.154	*	0.025		-0.077		-4.111		-4.375	**	-1.245		-0.493		-0.536	**	-0.097		0.019		-0.04		0.063		-2.635
19	19	wmc283.1	10.6	3149.4	77	-2.798	*	-1.835	*	-1.323		-1.985	**	-0.329		-0.314	*	-0.077		-0.267	*	-0.101		-0.139		0.019		-0.074		-4.227		-4.432	*	-1.614		-0.477		-0.511	**	-0.118		0.027		-0.034		0.069		-2.632
19	20	cfa2028	3.7	3160	87.6	-2.277		-1.474		-1.815		-1.855	*	-0.311		-0.254		-0.13		-0.258	*	-0.07		-0.057		-0.021		-0.05		-3.086		-3.741	*	-2.695		-0.429		-0.443	*	-0.226		0.047		-0.016		0.049		-1.671
19	21	m49p78.4	3.2	3163.7	91.3	-1.839		-1.597	*	-1.886		-1.774	*	-0.258		-0.217		-0.136		-0.23		-0.056		-0.055		-0.033		-0.048		-1.836		-3.787	*	-2.727		-0.31		-0.399	*	-0.227		0.058		-0.014		0.05		-0.95
19	22	wPt-0321	4.2	3166.9	94.5	-0.913		-1.584	*	-1.238		-1.245		-0.147		-0.201		-0.104		-0.176		-0.035		-0.064		-0.029		-0.043		-1.272		-3.28		-2.497		-0.223		-0.348		-0.211		0.019		0.002		0.02		-0.533
19	23	wmc83	4.2	3171.1	98.7	-0.631		-1.672	*	-1.197		-1.167		-0.05		-0.161		-0.073		-0.118		-0.046		-0.063		-0.05		-0.054		-1.6		-3.692	*	-2.907		-0.171		-0.331		-0.193		-0.003		-0.007		-0.001		-0.481
19	24	m85p65.1_7A	6.4	3175.3	102.9	-2.277		-1.015		-1.148		-1.48	*	-0.371		-0.121		-0.079		-0.212		-0.11		-0.027		-0.046		-0.06		-2.957		-3.227		-3.526		-0.435		-0.303		-0.243		0.025		-0.021		-0.019		-1.625
19	25	barc174	7.2	3181.7	109.3	-3.036	*	-0.63		-0.416		-1.361		-0.433		-0.05		-0.025		-0.191		-0.155	*	-0.01		-0.008		-0.057		-4.174		-2.441		-2.657		-0.521		-0.198		-0.163		0.017		-0.024		-0.029		-2.544
19	26	m67p77.4_7A	2.4	3188.9	116.5	-3.161	*	-0.601		-1.022		-1.595	*	-0.356		0.028		0.025		-0.124		-0.159	*	-0.04		-0.034		-0.076		-4.513	*	-2.857		-3.711		-0.454		-0.141		-0.156		0.008		-0.054		-0.04		-2.896	*
19	27	barc108.1	1.1	3191.3	118.9	-2.954	*	-0.788		-1.028		-1.59	*	-0.302		0.03		0.047		-0.097		-0.14		-0.056		-0.033		-0.075		-4.212		-3.284		-3.873		-0.392		-0.153		-0.142		0.013		-0.059		-0.046		-2.655
19	28	wmc9	5.3	3192.4	120	-2.852	*	-0.435		-0.991		-1.426		-0.263		0.075		0.062		-0.063		-0.136		-0.033		-0.037		-0.068		-4.205		-2.634		-3.575		-0.357		-0.092		-0.112		0.007		-0.05		-0.042		-2.664
19	29	wmc422	5.3	3197.7	125.3	-3.443	**	-0.69		-0.626		-1.586	*	-0.374		0.063		0.064		-0.105		-0.17	*	-0.055		-0.023		-0.081		-4.66	*	-2.935		-3.164		-0.459		-0.084		-0.097		0.017		-0.057		-0.055		-3.169	*
19	30	m21p76.6_7A	7.4	3203	130.6	-3.428	**	-0.231		-0.678		-1.446		-0.34		0.109		0.064		-0.079		-0.145	*	-0.04		-0.02		-0.067		-4.241		-1.534		-1.531		-0.374		0.028		0.009		0.036		-0.048		-0.002		-3.003	*
19	31	wmc488b	1.1	3210.4	138	-3.671	**	0.245		-0.202		-1.209		-0.375		0.105		0.084		-0.085		-0.153	*	-0.015		0.018		-0.049		-4.596	*	-2.224		-0.483		-0.426		-0.051		0.075		0.027		-0.071	*	0.007		-3.508	*
19	32	wPt-4637	1.1	3211.5	139.1	-3.042	*	0.133		0.107		-0.934		-0.268		0.098		0.116		-0.041		-0.1		-0.017		0.056		-0.019		-4.399	*	-1.888		0.28		-0.371		-0.028		0.142		0.012		-0.052		0.027		-3.189	*
19	33	wg232.6	6.3	3212.6	140.2	-3.095	*	0.182		0.116		-0.932		-0.268		0.099		0.096		-0.048		-0.106		-0.021		0.054		-0.023		-4.346		-2.027		0.251		-0.362		-0.041		0.118		0.015		-0.058		0.027		-3.143	*
19	34	m51p65.7_7A	1.1	3218.9	146.5	-3.553	**	0.273		0.291		-0.996		-0.318		0.131		0.131		-0.045		-0.101		-0.012		0.083		-0.009		-5.001	*	-1.63		0.924		-0.438		0.016		0.182		0.036		-0.055		0.048		-3.439	*
19	35	barc121	5.3	3220	147.6	-3.982	**	0.097		0.459		-1.141		-0.379		0.083		0.116		-0.086		-0.123		-0.023		0.1		-0.014		-5.612	*	-1.969		1.301		-0.517		-0.047		0.181		0.043		-0.056		0.057		-3.757	**
19	36	barc231	1.1	3225.3	152.9	-4.326	***	-0.015		0.286		-1.352		-0.397		0.097		0.109		-0.088		-0.152	*	-0.039		0.072		-0.039		-7.042	**	-2.485		0.224		-0.626	*	-0.06		0.123		0.019		-0.069	*	0.02		-4.47	***
19	37	barc108LjK	11.8	3226.4	154	-4.315	**	-0.034		0.053		-1.432		-0.364		0.112		0.055		-0.089		-0.161	*	-0.038		0.064		-0.044		-6.753	**	-2.343		0.03		-0.573		-0.034		0.07		0.02		-0.066	*	0.023		-4.392	**
19	38	wPt-6872	2.1	3238.2	165.8	-3.956	**	-0.674		-0.293		-1.641	*	-0.345		0.046		0.008		-0.121		-0.135		-0.027		0.063		-0.032		-6.255	**	-3.589	*	-0.157		-0.547		-0.134		0.027		0.024		-0.049		0.038		-3.989	**
19	39	psp3094.1	1.1	3240.3	167.9	-3.005	*	-1.135		-0.636		-1.592	*	-0.133		0.026		-0.006		-0.063		-0.126		-0.061		0.027		-0.053		-5.55	*	-4.162	*	-0.527		-0.372		-0.164		0.013		0.003		-0.053		0.03		-3.394	*
19	40	cfa2019	1.1	3241.4	169	-2.662	*	-1.063		-0.449		-1.391		-0.095		0.025		-0.005		-0.05		-0.108		-0.053		0.033		-0.043		-4.615	*	-3.745	*	0.194		-0.283		-0.138		0.053		0.016		-0.046		0.044		-2.808	*
19	41	wmc273.3	0	3242.5	170.1	-2.232		-0.889		-0.619		-1.247		-0.034		0.072		0.01		-0.009		-0.087		-0.042		0.016		-0.038		-4.003		-3.41	*	-0.185		-0.204		-0.074		0.053		0.01		-0.045		0.035		-2.489
20	1	wPt-4309	15.8	3242.5	0	-1.792		0.363		0.46		-0.323		-0.645	**	-0.109		0.008		-0.274	*	0.009		0.064		0.07		0.048		-1.393		0.965		-0.171		-0.66	*	-0.06		-0.029		0.072		0.03		0.002		-1.069
20	2	tPt-7360	5.8	3258.3	15.8	-2.331		-0.627		0.894		-0.688		-0.73	***	-0.123		0.023		-0.3	*	-0.006		0.021		0.078		0.032		-4.399		-1.439		-0.089		-0.911	**	-0.167		-0.021		0.027		0.012		-0.019		-2.457
20	3	m59p78.7_7B	16.5	3264.1	21.6	-1.622		-0.494		0.271		-0.615		-0.556	*	-0.084		0.025		-0.228		0.022		0.068		0.059		0.05		-3.467		-1.487		-0.365		-0.724	*	-0.149		-0.002		0.017		0.016		0.007		-1.75
20	4	wmc76	5.2	3280.6	38.1	0.225		0.712		0.292		0.409		-0.191		0.033		0.04		-0.063		0.098		0.117		0.05		0.089		-0.137		0.563		0.788		-0.241		0.028		0.112		0.018		0.012		0.032		0.281
20	5	psr94	1.2	3285.8	43.3	-0.184		1.187		0.225		0.409		-0.243		0.015		0.058		-0.08		0.054		0.128		0.071		0.085		-0.498		0.74		0.716		-0.275		-0.01		0.109		0.016		-0.017		0.034		-0.038
20	6	wPt-4771	7.3	3287	44.5	-0.369		1.097		-0.021		0.236		-0.232		0.01		0.036		-0.085		0.047		0.117		0.053		0.073		-0.66		0.389		0.065		-0.261		-0.033		0.064		0.021		-0.023		0.021		-0.137
20	7	wmc426	0	3294.3	51.8	-0.377		0.981		0.288		0.297		-0.201		0.078		0.077		-0.042		0.028		0.163	*	0.036		0.076		-0.253		-0.009		-0.059		-0.212		-0.022		0.063		0.035		-0.015		0.004		0.223
20	8	wmc17	1.1	3294.3	51.8	-0.377		0.981		0.288		0.297		-0.201		0.078		0.077		-0.042		0.028		0.163	*	0.036		0.076		-0.253		-0.009		-0.059		-0.212		-0.022		0.063		0.035		-0.015		0.004		0.223
20	9	psp3015	2.1	3295.4	52.9	-0.175		1		0.248		0.357		-0.188		0.072		0.071		-0.042		0.036		0.167	*	0.036		0.08		0.117		0.137		-0.04		-0.185		-0.021		0.06		0.037		-0.01		0.008		0.474
20	10	wmc476	0	3297.5	55	-0.133		0.465		-0.14		0.064		-0.201		-0.031		0.023		-0.097		0.031		0.119		0.005		0.052		-0.642		-0.99		-1.28		-0.266		-0.172		-0.048		0.008		-0.016		-0.018		0.093
20	11	tPt-5298	14	3297.5	55	-0.133		0.465		-0.14		0.064		-0.201		-0.031		0.023		-0.097		0.031		0.119		0.005		0.052		-0.642		-0.99		-1.28		-0.266		-0.172		-0.048		0.008		-0.016		-0.018		0.093
20	12	wPt-4230	1.1	3311.5	69	-0.829		-0.02		-0.081		-0.31		-0.264		-0.169		-0.018		-0.189		0.029		0.068		0.018		0.039		0.152		-1.533		-0.047		-0.217		-0.32		-0.025		0.073		-0.016		0.015		0.28
20	13	wPt-664114	2.4	3312.6	70.1	-0.615		0.347		-0.147		-0.139		-0.195		-0.105		0.007		-0.135		0.038		0.095		0.011		0.048		0.676		-1.039		-0.013		-0.129		-0.249		0.007		0.075		-0.013		0.014		0.544
20	14	wPt-8106	13.7	3315	72.5	-0.067		0.943		-0.02		0.285		-0.105		-0.031		0.023		-0.073		0.055		0.138		0.023		0.073		1.636		0.199		0.461		-0.001		-0.135		0.045		0.075		0.003		0.023		1.137
20	15	gwm333	5.3	3328.7	86.2	0.415		1.976	*	0.45		0.947		-0.098		0.155		0.055		0.012		0.046		0.215	**	0.023		0.095	*	0.535		1.419		0.145		-0.105		0.082		0.05		0.011		-0.002		-0.015		0.651
20	16	wPt-9467	1.1	3334	91.5	0.317		1.88	*	-0.038		0.719		-0.086		0.205		0.004		0.015		0.035		0.211	**	0.006		0.084		-0.156		0.805		-1.522		-0.133		0.1		-0.076		-0.007		-0.014		-0.044		0.245
20	17	psr927.1	7.9	3335.1	92.6	0.691		1.914	*	0.147		0.917		-0.03		0.218		0.018		0.043		0.054		0.217	**	0.014		0.095	*	0.09		0.979		-1.267		-0.083		0.124		-0.055		-0.015		-0.011		-0.045		0.469
20	18	wPt-3833	3.4	3343	100.5	0.31		1.11		0.152		0.524		-0.112		0.136		0.039		-0.004		0.071		0.157	*	0.019		0.082		-2.015		0.687		-1.979		-0.291		0.103		-0.042		-0.051		0.022		-0.061		-0.784
20	19	wPt-8919	3.4	3346.4	103.9	0.887		1.231		0.231		0.783		-0.052		0.17		0.063		0.035		0.102		0.18	*	0.036		0.106	*	-1.389		1.024		-2.083		-0.225		0.149		-0.031		-0.061		0.027		-0.063		-0.442
20	20	wPt-5070	2.9	3349.8	107.3	0.934		1.685	*	0.382		1		-0.051		0.294	*	0.087		0.085		0.123		0.227	**	0.063		0.137	**	-0.936		2.093		-1.134		-0.184		0.322		0.051		-0.041		0.037		-0.037		-0.272
20	21	m49p78.2	2.6	3352.7	110.2	1.112		0.873		-0.108		0.625		-0.011		0.199		0.045		0.052		0.126		0.169	*	0.029		0.107	*	-1.107		0.768		-2.037		-0.202		0.199		-0.013		-0.044		0.023		-0.05		-0.214
20	22	m62p64.2_7B	1.1	3355.3	112.8	1.011		0.773		0.087		0.623		-0.068		0.134		0.029		0.004		0.134		0.165	*	0.041		0.112	*	-0.916		0.179		-1.583		-0.25		0.104		-0.018		-0.026		0.015		-0.043		-0.072
20	23	wPt-8981	5.3	3356.4	113.9	1.397		0.837		0.115		0.783		0.004		0.19		0.043		0.051		0.135		0.195	**	0.029		0.119	*	-0.547		-0.147		-2.004		-0.181		0.114		-0.036		-0.037		0.012		-0.058		0.194
20	24	m63p78.7	2.1	3361.7	119.2	1.777		0.844		0.329		0.983		0.008		0.175		0.075		0.06		0.122		0.181	**	0.019		0.106	*	0		0.399		-1.299		-0.172		0.134		0.026		-0.055		0.02		-0.06		0.48
20	25	psp3033	1.1	3363.8	121.3	1.453		0.843		0.206		0.834		-0.055		0.152		0.045		0.021		0.101		0.179	*	0.007		0.095	*	-1.042		0.052		-1.96		-0.314		0.089		-0.037		-0.068		0.012		-0.083		-0.045
20	26	psr129	0	3364.9	122.4	1.063		0.787		0.109		0.653		-0.08		0.162		0.055		0.019		0.073		0.175	*	-0.004		0.08		-1.826		-0.358		-2.38		-0.379		0.068		-0.049		-0.078		0.005		-0.093	*	-0.586
20	27	m77p64.12a	33	3364.9	122.4	1.063		0.787		0.109		0.653		-0.08		0.162		0.055		0.019		0.073		0.175	*	-0.004		0.08		-1.826		-0.358		-2.38		-0.379		0.068		-0.049		-0.078		0.005		-0.093	*	-0.586
20	28	tPt-7362	7.8	3397.9	155.4	1.79		1.478		-0.374		0.965		0.106		0.279	*	0.016		0.109		0.037		0.189	**	-0.053		0.057		2.311		1.488		-0.955		0.104		0.274		0		-0.02		0.017		-0.036		1.339
20	29	wPt-0194	5.2	3405.7	163.2	2.35		1.447		-0.988		0.936		0.237		0.31	*	0.014		0.162		0.094		0.191	**	-0.067		0.072		3.919		2.59		-0.586		0.34		0.371		0.07		0.01		0.048		0.018		2.273
20	30	m62p64.9	1.4	3410.9	168.4	1.229		0.998		-1.324		0.301		0.183		0.181		-0.015		0.092		0.025		0.097		-0.083		0.012		2.577		1.351		-1.404		0.284		0.208		0.025		0.008		0.011		0.012		1.147
20	31	m71p78.6	1.1	3412.3	169.8	0.717		1.081		-1.447		0.117		0.119		0.182		-0.034		0.064		0.001		0.095		-0.075		0.006		1.557		1.192		-2.096		0.186		0.19		-0.026		-0.002		0.002		0.002		0.431
20	32	wmc613	2.1	3413.4	170.9	0.617		0.925		-1.606		-0.021		0.065		0.118		-0.068		0.014		0.003		0.092		-0.079		0.005		1.431		1.072		-2.371		0.132		0.132		-0.072		0.001		0.007		0.002		0.34
20	33	wPt-4300	0	3415.5	173	1.03		0.898		-1.177		0.25		0.091		0.109		-0.046		0.028		0.02		0.083		-0.064		0.012		2.193		0.922		-1.279		0.194		0.115		-0.007		0		0.002		0.018		0.757
20	34	wPt-8938	1.1	3415.5	173	1.03		0.898		-1.177		0.25		0.091		0.109		-0.046		0.028		0.02		0.083		-0.064		0.012		2.193		0.922		-1.279		0.194		0.115		-0.007		0		0.002		0.018		0.757
20	35	wPt-6156	0	3416.6	174.1	0.653		0.859		-1.36		0.051		0.035		0.095		-0.06		0		0		0.076		-0.071		0.001		1.942		0.744		-1.53		0.143		0.091		-0.027		0.007		-0.001		0.018		0.53
20	36	wPt-3093	1.4	3416.6	174.1	0.653		0.859		-1.36		0.051		0.035		0.095		-0.06		0		0		0.076		-0.071		0.001		1.942		0.744		-1.53		0.143		0.091		-0.027		0.007		-0.001		0.018		0.53
20	37	wmc581	2.8	3418	175.5	1.255		1.255		-0.669		0.614		0.083		0.093		-0.02		0.027		0.034		0.1		-0.022		0.036		2.426		1.555		-0.892		0.179		0.111		0.007		-0.008		0		0		0.831
20	38	wmc276	0	3420.8	178.3	1.641		1.483		-0.382		0.914		0.085		0.117		0.048		0.058		0.071		0.12		-0.01		0.06		2.813		1.909		-0.446		0.187		0.139		0.084		0.005		0.003		0.003		1.362
20	39	tPt-7247	2.8	3420.8	178.3	1.641		1.483		-0.382		0.914		0.085		0.117		0.048		0.058		0.071		0.12		-0.01		0.06		2.813		1.909		-0.446		0.187		0.139		0.084		0.005		0.003		0.003		1.362
20	40	wPt-0600	1.4	3423.6	181.1	0.598		1.847	*	-0.396		0.683		-0.131		0.133		0.028		-0.015		0.058		0.154	*	0.01		0.074		1.99		2.169		-0.657		0.007		0.149		0.053		0.03		0.005		0.005		0.656
20	41	wPt-8007	0	3425	182.5	0.685		1.946	*	-0.041		0.863		-0.128		0.138		0.063		0		0.062		0.154	*	0.027		0.081		2.101		2.479		-0.077		0.011		0.169		0.098		0.026		0.007		0.01		0.763
20	42	wmc273.2	3.2	3425	182.5	0.685		1.946	*	-0.041		0.863		-0.128		0.138		0.063		0		0.062		0.154	*	0.027		0.081		2.101		2.479		-0.077		0.011		0.169		0.098		0.026		0.007		0.01		0.763
20	43	barc32	2.1	3428.2	185.7	0.462		1.919	*	-0.053		0.776		-0.097		0.112		0.066		0.004		0.038		0.105		0.031		0.058		2.056		2.62		-1.028		0.053		0.152		0.04		0.03		-0.001		-0.02		0.661
20	44	wPt-4875	4.3	3430.3	187.8	0.014		1.624	*	-0.081		0.519		-0.181		0.047		0.072		-0.043		0.028		0.065		0.036		0.044		1.51		2.606		-0.582		-0.039		0.122		0.081		0.039		0.003		-0.006		0.348
20	45	m86p65.0	4.2	3434.6	192.1	0.35		1.92	*	-0.151		0.706		-0.142		0.093		0.109		-0.002		0.05		0.087		0.024		0.054		1.751		3.321		-0.21		-0.019		0.194		0.148		0.036		0.016		0.004		0.577
20	46	wPt-1066	1.1	3438.8	196.3	0.038		1.644	*	-0.005		0.559		-0.204		0.084		0.11		-0.023		0.039		0.074		0.03		0.048		1.185		2.767		-0.308		-0.103		0.18		0.142		0.045		0.015		-0.005		0.339
20	47	wPt-8215	1.1	3439.9	197.4	-0.171		1.532		0.094		0.485		-0.229		0.063		0.112		-0.038		0.022		0.066		0.037		0.042		0.937		2.676		0.011		-0.133		0.158		0.156		0.044		0.018		-0.001		0.181
20	48	wPt-2677	1.1	3441	198.5	-0.525		1.136		-0.007		0.201		-0.272		0.006		0.099		-0.076		0.006		0.031		0.028		0.022		0.396		1.923		-0.244		-0.192		0.085		0.134		0.043		0.005		-0.005		-0.191
20	49	m77p64.12	1.1	3442.1	199.6	-0.586		1.176		0.003		0.198		-0.27		0.008		0.078		-0.082		-0.001		0.026		0.026		0.018		0.434		1.753		-0.271		-0.182		0.071		0.108		0.047		-0.001		-0.005		-0.152
20	50	BE404737	0	3443.2	200.7	-0.97		1.283		-0.1		0.071		-0.322		0.011		0.063		-0.104		-0.019		0.025		0.033		0.014		-0.597		1.719		-0.999		-0.281		0.062		0.057		0.032		-0.008		-0.018		-0.821
20	51	tPt-8569	1.4	3443.2	200.7	-0.97		1.283		-0.1		0.071		-0.322		0.011		0.063		-0.104		-0.019		0.025		0.033		0.014		-0.597		1.719		-0.999		-0.281		0.062		0.057		0.032		-0.008		-0.018		-0.821
20	52	wPt-4140	2.9	3444.6	202.1	-0.657		0.908		-0.323		-0.024		-0.31		-0.067		0.023		-0.138		-0.013		-0.011		0.008		-0.005		-0.663		0.963		-1.798		-0.299		-0.052		-0.025		0.009		-0.009		-0.038		-0.807
20	53	tPt-3700	4.1	3447.5	205	-1.018		0.717		-0.488		-0.263		-0.339		-0.095		0.028		-0.156		-0.026		-0.017		0.008		-0.011		-1.818		0.346		-2.775		-0.383		-0.103		-0.065		-0.004		-0.016		-0.055		-1.436
20	54	wPt-3402	0	3451.6	209.1	-0.995		0.529		-0.377		-0.281		-0.3		-0.09		0.057		-0.131		-0.03		-0.027		0.025		-0.01		-1.518		-0.035		-2.749		-0.33		-0.11		-0.032		-0.003		-0.02		-0.058		-1.397
20	55	wPt-744187	0	3451.6	209.1	-0.995		0.529		-0.377		-0.281		-0.3		-0.09		0.057		-0.131		-0.03		-0.027		0.025		-0.01		-1.518		-0.035		-2.749		-0.33		-0.11		-0.032		-0.003		-0.02		-0.058		-1.397
21	1	wPt-743587	2.2	3451.6	0	1.493		0.822		2.737	**	1.684	*	-0.132		0.009		0.097		-0.033		0.145	*	0.137		0.142	*	0.141	**	2.716		2.442		4.997	*	-0.083		0.114		0.264		0.032		0.07	*	0.046		1.885
21	2	wPt-2926	0	3453.8	2.2	1.915		1.162		2.773	**	1.95	**	-0.099		0.089		0.088		0.003		0.163	*	0.147	*	0.136	*	0.149	**	3.772		3.275		5.66	**	0.006		0.219		0.295	*	0.04		0.078	*	0.057		2.469
21	3	psr392.2	1.1	3453.8	2.2	1.915		1.162		2.773	**	1.95	**	-0.099		0.089		0.088		0.003		0.163	*	0.147	*	0.136	*	0.149	**	3.772		3.275		5.66	**	0.006		0.219		0.295	*	0.04		0.078	*	0.057		2.469
21	4	psr563.1	0	3454.9	3.3	1.956		1.372		2.702	**	2.01	**	-0.059		0.11		0.077		0.02		0.165	*	0.159	*	0.123	*	0.149	**	3.672		3.578	*	5.389	*	0.04		0.248		0.27		0.034		0.078	*	0.047		2.39
21	5	wPt-0303	1.1	3454.9	3.3	1.956		1.372		2.702	**	2.01	**	-0.059		0.11		0.077		0.02		0.165	*	0.159	*	0.123	*	0.149	**	3.672		3.578	*	5.389	*	0.04		0.248		0.27		0.034		0.078	*	0.047		2.39
21	6	gwm635a	0	3456	4.4	1.883		1.536		2.772	**	2.064	**	-0.057		0.105		0.087		0.022		0.154	*	0.155	*	0.123	*	0.144	**	3.819		3.765	*	5.555	**	0.062		0.243		0.285		0.039		0.071	*	0.049		2.476
21	7	wPt-743028	8.3	3456	4.4	1.883		1.536		2.772	**	2.064	**	-0.057		0.105		0.087		0.022		0.154	*	0.155	*	0.123	*	0.144	**	3.819		3.765	*	5.555	**	0.062		0.243		0.285		0.039		0.071	*	0.049		2.476
21	8	wPt-734065	5.9	3464.3	12.7	1.375		0.87		2.341	*	1.529	*	-0.104		-0.01		0.063		-0.041		0.14		0.113		0.137	*	0.13	**	3.603		2.766		5.034	*	0.022		0.119		0.249		0.058		0.063	*	0.063		2.317
21	9	wPt-744300	1.2	3470.2	18.6	1.536		1.292		2.825	**	1.884	*	-0.089		0.088		0.102		0.009		0.15	*	0.123		0.163	**	0.145	**	4.339		4.016	*	6.034	**	0.109		0.293		0.336	*	0.081		0.072	*	0.074		2.737	*
21	10	wPt-743501	3.5	3471.4	19.8	1.954		1.346		2.853	**	2.051	**	-0.008		0.144		0.117		0.058		0.151	*	0.152	*	0.15	*	0.151	**	4.777	*	3.684	*	5.642	**	0.189		0.304		0.32	*	0.071		0.068	*	0.06		3.042	*
21	11	wPt-671748	9.5	3474.9	23.3	1.529		1.4		2.306	*	1.745	*	-0.061		0.208		0.084		0.051		0.147	*	0.193	**	0.122	*	0.154	**	3.63		3.449	*	4.757	*	0.075		0.335		0.266		0.065		0.072	*	0.05		2.386
21	12	cfd31	4.5	3484.4	32.8	3.02	*	0.685		2.305	*	2.004	**	0.221		0.204		0.048		0.181		0.187	**	0.118		0.099		0.134	**	4.708	*	2.688		5.943	**	0.316		0.362		0.282		0.028		0.063	*	0.065		3.189	*
21	13	wmc463	0	3488.9	37.3	3.165	*	0.748		2.711	**	2.208	**	0.249		0.22		0.084		0.208		0.179	*	0.119		0.118	*	0.137	**	4.071		3.468	*	6.263	**	0.262		0.429	*	0.31	*	-0.006		0.075	*	0.056		2.77	*
21	14	gwm296	32.4	3488.9	37.3	3.165	*	0.748		2.711	**	2.208	**	0.249		0.22		0.084		0.208		0.179	*	0.119		0.118	*	0.137	**	4.071		3.468	*	6.263	**	0.262		0.429	*	0.31	*	-0.006		0.075	*	0.056		2.77	*
21	15	barc154	2.1	3521.3	69.7	4.629	***	0.852		2.421	*	2.634	***	0.408		0.172		0.206	*	0.234		0.182	*	0.105		0.077		0.12	*	6.141	**	3.819	*	4.201	*	0.485		0.358		0.364	*	-0.07		0.067	*	-0.001		3.787	**
21	16	mgl59	15.3	3523.4	71.8	4.62	***	1.052		2.318	*	2.663	***	0.395		0.183		0.206	*	0.232		0.188	**	0.12		0.078		0.128	**	5.773	**	3.94	*	3.519		0.445		0.368		0.33	*	-0.077		0.061		-0.013		3.621	**
21	17	psp3035	0	3538.7	87.1	3.845	**	1.044		1.08		1.99	**	0.166		0.02		-0.06		0.016		0.138		0.111		0.024		0.09		6.155	**	3.098		2.327		0.314		0.139		0.004		-0.031		0.035		0.006		3.798	**
21	18	wPt-0789	16.3	3538.7	87.1	3.845	**	1.044		1.08		1.99	**	0.166		0.02		-0.06		0.016		0.138		0.111		0.024		0.09		6.155	**	3.098		2.327		0.314		0.139		0.004		-0.031		0.035		0.006		3.798	**
21	19	wPt-667091	8.5	3555	103.4	1.937		0.647		0.16		0.915		-0.024		-0.05		-0.085		-0.078		0.046		0.027		-0.038		0.011		3.781		0.649		1.539		0.111		-0.072		-0.02		-0.008		-0.033		0.028		2.308
21	20	wPt-664469	0.4	3563.5	111.9	1.232		-0.052		-0.337		0.281		0.069		-0.135		-0.108		-0.083		0.04		-0.006		-0.058		-0.009		2.088		-0.934		-0.651		0.186		-0.22		-0.135		0.002		-0.029		-0.017		1.393
21	21	wPt-665543	0.6	3563.9	112.3	1.092		-0.077		-0.352		0.221		0.04		-0.159		-0.115		-0.102		0.04		-0.018		-0.054		-0.011		1.96		-0.812		-0.492		0.16		-0.227		-0.129		0.006		-0.028		-0.011		1.301
21	22	wPt-7508	1.1	3564.5	112.9	0.854		-0.112		-0.365		0.126		-0.003		-0.19		-0.121		-0.129		0.038		-0.035		-0.047		-0.015		1.718		-0.61		-0.241		0.117		-0.23		-0.117		0.012		-0.026		-0.002		1.13
21	23	psp3113	0	3565.6	114	0.663		0.096		-0.539		0.073		-0.02		-0.159		-0.12		-0.124		0.034		-0.017		-0.047		-0.011		1.465		-0.276		-0.808		0.093		-0.191		-0.143		0.017		-0.025		-0.01		0.992
21	24	wmc221	0.7	3565.6	114	0.663		0.096		-0.539		0.073		-0.02		-0.159		-0.12		-0.124		0.034		-0.017		-0.047		-0.011		1.465		-0.276		-0.808		0.093		-0.191		-0.143		0.017		-0.025		-0.01		0.992
21	25	wPt-730208	0.4	3566.3	114.7	0.632		0.106		-0.654		0.028		-0.021		-0.157		-0.127		-0.127		0.041		-0.011		-0.048		-0.007		1.616		-0.194		-0.993		0.111		-0.185		-0.156		0.026		-0.021		-0.009		1.057
21	26	gwm437	1.1	3566.7	115.1	0.604		0.11		-0.709		0.001		-0.021		-0.154		-0.129		-0.126		0.045		-0.008		-0.048		-0.005		1.677		-0.144		-1.084		0.12		-0.178		-0.161		0.031		-0.018		-0.008		1.078
21	27	wmc243b	8.7	3567.8	116.2	0.725		0.037		-0.553		0.07		0.019		-0.121		-0.105		-0.094		0.053		-0.001		-0.034		0.005		2.29		-0.239		-0.597		0.195		-0.146		-0.119		0.039		-0.015		0.002		1.348
21	28	wmc488a	22.2	3576.5	124.9	1.4		0.717		-0.161		0.652		0.167		-0.012		-0.035		0.014		0.063		0.058		-0.053		0.022		3.855		1.229		0.553		0.41		-0.013		0.007		0.053		0.016		0.015		2.431
21	29	psp3045_7D	13.4	3598.7	147.1	0.389		0.657		0.98		0.675		0.109		0.203		0.094		0.11		0.059		0.102		0.017		0.058		0.816		1.127		2.968		0.136		0.229		0.267		0.036		0.039		0.05		0.745
21	30	psp3094.2	3	3612.1	160.5	-1.318		-0.141		-0.22		-0.56		-0.06		0.026		-0.038		-0.049		-0.047		0.028		-0.005		-0.008		-1.758		-1.192		0.599		-0.114		-0.065		0.027		0.021		0.005		0.033		-1.123
21	31	wmc157	12.1	3615.1	163.5	-1.349		-0.272		-0.353		-0.658		-0.101		-0.037		-0.07		-0.093		-0.041		0.019		-0.011		-0.011		-2.315		-1.262		0.418		-0.192		-0.119		-0.01		0.008		0.004		0.032		-1.451
21	32	wPt-744354	4.8	3627.2	175.6	-3.329	*	0.381		0.71		-0.746		-0.427		-0.005		-0.018		-0.173		-0.114		0.067		0.053		0.002		-4.551	*	-0.752		2.006		-0.54		-0.093		0.076		0.037		-0.007		0.046		-3.002	*
21	33	wPt-5674	0	3632	180.4	-3.113	*	-0.006		0.794		-0.775		-0.447	*	-0.054		-0.009		-0.192		-0.106		0.065		0.058		0.007		-4.237		-1.175		2.11		-0.564		-0.155		0.086		0.04		0.005		0.046		-2.658
21	34	wmc273.1	1.1	3632	180.4	-3.113	*	-0.006		0.794		-0.775		-0.447	*	-0.054		-0.009		-0.192		-0.106		0.065		0.058		0.007		-4.237		-1.175		2.11		-0.564		-0.155		0.086		0.04		0.005		0.046		-2.658
21	35	wPt-664088	1.1	3633.1	181.5	-3.177	*	0.16		0.704		-0.771		-0.432		-0.002		-0.006		-0.169		-0.096		0.08		0.058		0.015		-4.155		-0.82		2.428		-0.533		-0.089		0.116		0.052		0.009		0.063		-2.598
21	36	gwm37	4.2	3634.2	182.6	-3.007	*	0.288		0.693		-0.675		-0.404		0.039		0.005		-0.143		-0.083		0.103		0.058		0.027		-3.675		-0.533		2.462		-0.475		-0.036		0.129		0.057		0.017		0.067		-2.343
21	37	m71p77.7_7D	0	3638.4	186.8	-2.697	*	-0.448		1.053		-0.697		-0.484	*	-0.071		-0.012		-0.212		-0.054		0.085		0.093		0.042		-3.757		-1.199		2.99		-0.588	*	-0.135		0.136		0.044		0.038		0.082		-2.329
21	38	wPt-2054	2.1	3638.4	186.8	-2.697	*	-0.448		1.053		-0.697		-0.484	*	-0.071		-0.012		-0.212		-0.054		0.085		0.093		0.042		-3.757		-1.199		2.99		-0.588	*	-0.135		0.136		0.044		0.038		0.082		-2.329
21	39	BG607810	0	3640.5	188.9	-3.032	*	-0.413		0.962		-0.828		-0.552	*	-0.091		-0.007		-0.239		-0.064		0.072		0.095		0.035		-4.282		-1.175		2.838		-0.672	*	-0.15		0.14		0.044		0.029		0.082		-2.723
[truncated: 44 more columns]

## Sheet: 0.5 star Additive ratios 0-3h
								Least negative significant additive effect	Least positive significant additive effect																		Mean based on ALL ratios	Mean based on >0.5 ratios									Additive effect
						Additive effect		-2.629	2.618				Additive effect		-1.584	1.566				Additive effect		-1.909	1.922				2.031	Mean 2007-9	Mean 2007-9	Mean 2007-9	Mean 2007-9	Mean 2007-9			KrakowWL	KrakowWL			-1.466	1.471			Additive effect		-0.144	0.145
Chrom.	Marker					b1		1*add -ve	1* add +ve	0.5*add-	0.5*add+	All ratios	b1		1*add -ve	1* add +ve	0.5*add-	0.5*add+	All ratios	b1		1*add -ve	1* add +ve	0.5*add-	0.5*add+	All ratios	Mean all ratios	All add ratios	0.5*add-	0.5*add+	0.5*add-	0.5*add+	0.5*add-	0.5*add+	0.5*add-	0.5*add+	b1		1*add -ve	1* add +ve	0.5*add-	0.5*add+	b1		1*add -ve	1* add +ve	0.5*add-	0.5*add+	All ratios
		Marker	cM	cM	cM	ELWLW 0-3h_2007		ELWLW 0-3h_2007	ELWLW 0-3h_2007	ELWLW 0-3h_2007	ELWLW 0-3h_2007	ELWLW 0-3h_2007	ELWLW 0-3h_2008		ELWLW 0-3h_2008	ELWLW 0-3h_2008	ELWLW 0-3h_2008	ELWLW 0-3h_2008	ELWLW 0-3h_2008	ELWL0-3h_2009		ELWL0-3h_2009	ELWL0-3h_2009	ELWL0-3h_2009	ELWL0-3h_2009	ELWL0-3h_2009	ELWLW 0-3h	ELWLW 0-3h	ELWLW 0-3h	ELWLW 0-3h	ELWLW 0-6h	ELWLW 0-6h	ELWLW 0-3h_mn07-09	ELWLW 0-3h_mn07-09	2007-9_Mn_lf_area,	2007-9_Mn_lf_area,	ELWLW 0-3h_mn07-09		ELWLW 0-3h_mn07-09	ELWLW 0-3h_mn07-09	ELWLW 0-3h_mn07-09	ELWLW 0-3h_mn07-09	ELWLA 0-3h_2007		ELWLA 0-3h_2007	ELWLA 0-3h_2007	ELWLA 0-3h_2007	ELWLA 0-3h_2007	ELWLA 0-3h_2007
1	1	dupw004b	6.5	0	0	-0.368						-0.140565	0.785					0.501277	0.501277	-0.672						-0.352017	0.00289835	0.167092		0.167092	-0.229303						-0.085						0.044						0.305556
1	2	wPt-6709	0	6.5	6.5	-0.896						-0.342246	0.844					0.538953	0.538953	-0.575						-0.301205	-0.0348327	0.179651		0.179651	-0.222093					0.52963	-0.209						0.062						0.430556
1	3	cfa2153	0	6.5	6.5	-0.896						-0.342246	0.844					0.538953	0.538953	-0.575						-0.301205	-0.0348327	0.179651		0.179651	-0.222093					0.52963	-0.209						0.062						0.430556
1	4	m77p64.2	0	6.5	6.5	-0.896						-0.342246	0.844					0.538953	0.538953	-0.575						-0.301205	-0.0348327	0.179651		0.179651	-0.222093					0.52963	-0.209						0.062						0.430556
1	5	wPt-668160	10.3	6.5	6.5	-0.896						-0.342246	0.844					0.538953	0.538953	-0.575						-0.301205	-0.0348327	0.179651		0.179651	-0.222093					0.52963	-0.209						0.062						0.430556
1	6	wPt-6882	2.5	16.8	16.8	-1.426				-0.544691		-0.544691	-0.588						-0.375479	-0.658						-0.344683	-0.421618	-0.181564	-0.181564		-0.636357		-0.607776				-0.891				-0.607776		0.007						0.0486111
1	7	m51p65.5	4.2	19.3	19.3	-1.108						-0.423224	-0.572						-0.365262	-0.813						-0.425877	-0.404788	0			-0.460757		-0.566849				-0.831				-0.566849		0.023						0.159722
1	8	psp3151	3.2	23.5	23.5	-0.659						-0.251719	-0.449						-0.286718	-0.716						-0.375065	-0.304501	0			-0.289687						-0.608						0.048						0.333333
1	9	wPt-5776	4.2	26.7	26.7	-0.98						-0.374332	-0.401						-0.256066	-0.836						-0.437926	-0.356108	0			-0.243208		-0.504093				-0.739				-0.504093		0.012						0.0833333
1	10	wPt-3904	9.1	30.9	30.9	-0.995						-0.380061	-0.535						-0.341635	-1.179				-0.617601		-0.617601	-0.446432	-0.205867	-0.205867		-0.29252		-0.615962				-0.903				-0.615962		0.016						0.111111
1	11	wPt-731617	4.4	40	40	0.051						0.0194805	0.554						0.353768	-0.657						-0.344159	0.00969628	0			-0.19261						-0.017						0.034						0.236111
1	12	barc148	4	44.4	44.4	-0.273						-0.104278	0.916					0.58493	0.58493	-0.379						-0.198533	0.0940395	0.194977		0.194977		0.176983					0.088						0.011						0.0763889
1	13	wPt-666822	1.4	48.4	48.4	-0.472						-0.18029	1.017					0.649425	0.649425	-0.399						-0.20901	0.0867083	0.216475		0.216475		0.175382					0.049						0.002						0.0138889
1	14	wPt-7074	1.2	49.8	49.8	-0.414						-0.158136	1.007					0.64304	0.64304	-0.462						-0.242012	0.080964	0.214347		0.214347		0.00969128					0.044						0.007						0.0486111
1	15	wmc278	0	51	51	-0.611						-0.233384	1.249					0.797573	0.797573	-0.682						-0.357255	0.068978	0.265858		0.265858	-0.00091657						-0.015						0.002						0.0138889
1	16	wmc333	0	51	51	-0.611						-0.233384	1.249					0.797573	0.797573	-0.682						-0.357255	0.068978	0.265858		0.265858	-0.00091657						-0.015						0.002						0.0138889
1	17	wPt-9429	3.2	51	51	-0.611						-0.233384	1.249					0.797573	0.797573	-0.682						-0.357255	0.068978	0.265858		0.265858	-0.00091657						-0.015						0.002						0.0138889
1	18	psp3003.1	4	54.2	54.2	-1.549				-0.591673		-0.591673	1.155					0.737548	0.737548	-1.05				-0.550026		-0.550026	-0.134717	-0.134717	-0.134717		-0.082374						-0.482						-0.032						-0.222222
1	19	psr1327	1.2	58.2	58.2	-1.214						-0.463713	0.872					0.556833	0.556833	-0.787						-0.412258	-0.106379	0.185611		0.185611	-0.0288929						-0.377						-0.008						-0.0555556
1	20	wPt-7030	1.1	59.4	59.4	-1.045						-0.39916	0.987					0.630268	0.630268	-0.645						-0.337873	-0.0355882	0.210089		0.210089		0.01509					-0.234						-0.006						-0.0416667
1	21	wPt-665250	2.1	60.5	60.5	-1.011						-0.386173	0.991					0.632822	0.632822	-0.414						-0.216867	0.00992745	0.210941		0.210941		0.186411					-0.144						-0.005						-0.0347222
1	22	psr2019.1	6.3	62.6	62.6	-1.513				-0.577922		-0.577922	0.655						0.418263	-0.99				-0.518596		-0.518596	-0.226085	-0.365506	-0.365506		-0.237672						-0.616						-0.024						-0.166667
1	23	psr325.1_1AL	1.1	68.9	68.9	-2.135				-0.815508		-0.815508	-0.272						-0.173691	-1.164				-0.609743		-0.609743	-0.532981	-0.475084	-0.475084		-0.447273		-0.811733			0.868519	-1.19				-0.811733		-0.061						-0.423611
1	24	GluA	4.4	70	70	-1.884				-0.719633		-0.719633	-0.345						-0.220307	-0.946						-0.495547	-0.478496	-0.239878	-0.239878		-0.224153		-0.721692			0.901852	-1.058				-0.721692		-0.047						-0.326389
1	25	wPt-664666	11.5	74.4	74.4	-2.019				-0.771199		-0.771199	-0.259						-0.16539	-1.148				-0.601362		-0.601362	-0.51265	-0.45752	-0.45752		-0.262006		-0.77899			0.959259	-1.142				-0.77899		-0.088				-0.611111		-0.611111
1	26	wPt-733091	1.1	85.9	85.9	-1.489				-0.568755		-0.568755	-0.319						-0.203704	-1.968	*	-1.968		-1.03091		-1.03091	-0.601122	-0.53322	-0.53322		-0.571217		-0.858799			0.742593	-1.259				-0.858799		-0.075				-0.520833		-0.520833
1	27	wPt-665693	0	87	87	-1.591				-0.607716		-0.607716	-0.427						-0.272669	-2.119	*	-2.119		-1.11001		-1.11001	-0.663463	-0.572574	-0.572574		-0.643831		-0.941337			0.67037	-1.38				-0.941337		-0.087				-0.604167		-0.604167
1	28	wPt-7430	4.5	87	87	-1.591				-0.607716		-0.607716	-0.427						-0.272669	-2.119	*	-2.119		-1.11001		-1.11001	-0.663463	-0.572574	-0.572574		-0.643831		-0.941337			0.67037	-1.38				-0.941337		-0.087				-0.604167		-0.604167
1	29	wPt-8838	8	91.5	91.5	-0.266						-0.101604	-0.119						-0.0759898	-1.439				-0.753798		-0.753798	-0.310464	-0.251266	-0.251266		-0.326767					0.646296	-0.608						-0.036						-0.25
1	30	m92p78.4	2.3	99.5	99.5	-0.252						-0.0962567	-0.373						-0.238186	-1.062				-0.556312		-0.556312	-0.296918	-0.185437	-0.185437		-0.422286					0.540741	-0.562						-0.044						-0.305556
1	31	psr967.1_1AL	0	101.8	101.8	-0.686						-0.262032	0.028						0.0178799	-0.875						-0.458355	-0.234169	0			-0.245655						-0.511						-0.072				-0.5		-0.5
1	32	wPt-669499	2.1	101.8	101.8	-0.686						-0.262032	0.028						0.0178799	-0.875						-0.458355	-0.234169	0			-0.245655						-0.511						-0.072				-0.5		-0.5
1	33	wPt-5660	1.1	103.9	103.9	-0.293						-0.111917	0.128						0.0817369	-0.965				-0.5055		-0.5055	-0.17856	-0.1685	-0.1685		-0.290588						-0.377						-0.071						-0.493056
1	34	gwm99_1A	1.1	105	105	-0.672						-0.256684	0.067						0.0427842	-0.988				-0.517548		-0.517548	-0.243816	-0.172516	-0.172516		-0.272048						-0.532						-0.072				-0.5		-0.5
1	35	wmc59	4.2	106.1	106.1	-0.876						-0.334607	0.142						0.0906769	-1.098				-0.57517		-0.57517	-0.273033	-0.191723	-0.191723		-0.273465						-0.611						-0.092				-0.638889		-0.638889
1	36	m21p76.5	1.1	110.3	110.3	-1.783				-0.681054		-0.681054	-0.179						-0.114304	-0.695						-0.364065	-0.386474	-0.227018	-0.227018		-0.385264		-0.604366			0.875926	-0.886				-0.604366		-0.122				-0.847222		-0.847222
1	37	wPt-5577	1.1	111.4	111.4	-1.824				-0.696715		-0.696715	-0.44						-0.280971	-0.794						-0.415925	-0.464537	-0.232238	-0.232238		-0.617529		-0.695771			0.859259	-1.02				-0.695771		-0.123				-0.854167		-0.854167
1	38	wPt-8245	3.2	112.5	112.5	-2.377				-0.907945		-0.907945	-0.523						-0.333972	-0.96				-0.502881		-0.502881	-0.581599	-0.470275	-0.470275		-0.781466		-0.877899			0.888889	-1.287				-0.877899		-0.155	*	-0.155		-1.07639		-1.07639
1	39	wPt-2976	7.9	115.7	115.7	-3.477	**	-3.477		-1.32811		-1.32811	-0.788				-0.503193		-0.503193	-1.291				-0.67627		-0.67627	-0.835859	-0.835859	-0.835859		-1.02695		-1.2633			0.809259	-1.852	*	-1.852		-1.2633		-0.218	**	-0.218		-1.51389		-1.51389
1	40	m69p78.4	0	123.6	123.6	-3.384	*	-3.384		-1.29259		-1.29259	-1.836	*	-1.836		-1.17241		-1.17241	-0.836						-0.437926	-0.967643	-0.821668	-0.821668		-1.23042		-1.37722			1.1963	-2.019	**	-2.019		-1.37722		-0.18	*	-0.18		-1.25		-1.25
2	1	Glia	2.2	123.6	0	-0.243						-0.0928189	-1.115				-0.712005		-0.712005	-0.081						-0.0424306	-0.282418	-0.237335	-0.237335		-0.541402					0.801852	-0.48						0.003						0.0208333
2	2	wPt-2751	1.1	125.8	2.2	-0.077						-0.0294118	-1.218				-0.777778		-0.777778	-0.628						-0.328968	-0.378719	-0.259259	-0.259259		-0.600832					0.685185	-0.641						0.009						0.0625
2	3	tPt-0325	2.1	126.9	3.3	-0.345						-0.13178	-1.307				-0.83461		-0.83461	-0.952						-0.49869	-0.48836	-0.278203	-0.278203		-0.652686		-0.592087			0.794444	-0.868				-0.592087		0.005						0.0347222
2	4	wPt-0308	1.1	129	5.4	0.406						0.15508	-1.271				-0.811622		-0.811622	-0.466						-0.244107	-0.300216	-0.270541	-0.270541		-0.349698					0.77963	-0.444						0.027						0.1875
2	5	tPt-5249	1.1	130.1	6.5	0.31						0.118411	-1.249				-0.797573		-0.797573	-0.53						-0.277632	-0.318932	-0.265858	-0.265858		-0.345962					0.633333	-0.49						0.019						0.131944
2	6	wPt-2575	6	131.2	7.6	0.091						0.0347594	-1.189				-0.759259		-0.759259	-0.8						-0.419068	-0.381189	-0.253086	-0.253086		-0.517669					0.77037	-0.633						0.006						0.0416667
2	7	barc152	2.4	137.2	13.6	0.211						0.0805959	-0.901				-0.575351		-0.575351	-0.883						-0.462546	-0.3191	-0.191784	-0.191784		-0.295624					0.740741	-0.524						0.008						0.0555556
2	8	wPt-4366	5.3	139.6	16	-0.305						-0.116501	-0.766						-0.489144	-1.236				-0.647459		-0.647459	-0.417702	-0.21582	-0.21582		-0.733218		-0.524557			0.542593	-0.769				-0.524557		-0.012						-0.0833333
2	9	wPt-7460	1.1	144.9	21.3	-0.571						-0.218105	-1.077				-0.687739		-0.687739	-0.478						-0.250393	-0.385413	-0.229246	-0.229246		-0.565304					0.831481	-0.709						-0.023						-0.159722
2	10	wPt-0974	1.1	146	22.4	-1.197						-0.457219	-1.189				-0.759259		-0.759259	-0.641						-0.335778	-0.517419	-0.253086	-0.253086		-0.654444		-0.688267			0.898148	-1.009				-0.688267		-0.056						-0.388889
2	11	m85p65.5	1.1	147.1	23.5	-1.292						-0.493506	-1.215				-0.775862		-0.775862	-0.586						-0.306967	-0.525445	-0.258621	-0.258621		-0.699626		-0.703274			0.888889	-1.031				-0.703274		-0.064						-0.444444
2	12	mwg77_1BS	0.5	148.2	24.6	-1.474				-0.563025		-0.563025	-1.297				-0.828225		-0.828225	-0.829						-0.434259	-0.608503	-0.46375	-0.46375		-0.959214		-0.818554			0.85	-1.2				-0.818554		-0.071						-0.493056
2	13	m87p78.8	0.5	148.7	25.1	-1.446				-0.55233		-0.55233	-1.319				-0.842273		-0.842273	-0.806						-0.422211	-0.605605	-0.464868	-0.464868		-0.966395		-0.811733			0.92963	-1.19				-0.811733		-0.068						-0.472222
2	14	wmc406	2.1	149.2	25.6	-1.388				-0.530176		-0.530176	-1.312				-0.837803		-0.837803	-0.766						-0.401257	-0.589745	-0.455993	-0.455993		-0.952872		-0.787858			0.990741	-1.155				-0.787858		-0.064						-0.444444
2	15	wPt-8682	8.9	151.3	27.7	-1.295						-0.494652	-1.471				-0.939336		-0.939336	-1.035				-0.542169		-0.542169	-0.658719	-0.493835	-0.493835		-0.946034		-0.864256			1.22778	-1.267				-0.864256		-0.05						-0.347222
2	16	wPt-6078	4.5	160.2	36.6	-1.517				-0.57945		-0.57945	-1.098				-0.701149		-0.701149	-0.876						-0.458879	-0.579826	-0.426866	-0.426866		-0.700014		-0.793997			0.744444	-1.164				-0.793997		-0.031						-0.215278
2	17	wPt-9787	1.1	164.7	41.1	-0.994						-0.379679	-1.087				-0.694125		-0.694125	-1.108				-0.580409		-0.580409	-0.551404	-0.424845	-0.424845		-0.471441		-0.725102			0.957407	-1.063				-0.725102		0.009						0.0625
2	18	wPt-9973	2.2	165.8	42.2	-0.342						-0.130634	-0.764						-0.487867	-0.345						-0.180723	-0.266408	0			-0.218428					1.02037	-0.484						0.044						0.305556
2	19	wPt-3852	1.1	168	44.4	-1.017						-0.388464	-0.547						-0.349298	-0.617						-0.323206	-0.353656	0			-0.60083					1.1	-0.727						-0.01						-0.0694444
2	20	wPt-1613	1.9	169.1	45.5	-1.193						-0.455691	-0.609						-0.388889	-0.67						-0.350969	-0.398516	0			-0.693343		-0.562074			1.20185	-0.824				-0.562074		-0.024						-0.166667
2	21	m43p78.7	4.5	171	47.4	-0.775						-0.296028	-0.678						-0.43295	-0.468						-0.245155	-0.324711	0			-0.422781					1.23333	-0.641						0.009						0.0625
2	22	csu109	12.9	175.5	51.9	-0.172						-0.065699	-0.452						-0.288633	0.064						0.0335254	-0.106936	0								1.1463	-0.187						0.058						0.402778
2	23	wPt-6425	2.1	188.4	64.8	-0.317						-0.121085	0.221						0.141124	0.177						0.0927187	0.0375859	0								0.985185	0.027						0.039						0.270833
2	24	gwm11	0	190.5	66.9	-0.041						-0.0156608	-0.054						-0.0344828	0.322						0.168675	0.0395104	0								0.664815	0.076						0.033						0.229167
2	25	cfd65b	9.6	190.5	66.9	-0.041						-0.0156608	-0.054						-0.0344828	0.322						0.168675	0.0395104	0								0.664815	0.076						0.033						0.229167
2	26	wPt-2389	1.2	200.1	76.5	-0.293						-0.111917	-0.345						-0.220307	-0.097						-0.0508119	-0.127679	0									-0.245						0.052						0.361111
2	27	wPt-3451	9.5	201.3	77.7	-0.773						-0.295264	0.067						0.0427842	0.183						0.0958617	-0.0522059	0								0.557407	-0.174						0.042						0.291667
2	28	psr2019.2_1BL	1.1	210.8	87.2	-0.652						-0.249045	-0.325						-0.207535	0.274						0.143531	-0.10435	0								0.659259	-0.234						0.087					0.604167	0.604167
2	29	wPt-3566	7.1	211.9	88.3	-0.629						-0.24026	-0.342						-0.218391	0.04						0.0209534	-0.145899	0								0.603704	-0.31						0.077					0.534722	0.534722
2	30	psr325.2	1.3	219	95.4	-0.152						-0.0580596	-0.213						-0.136015	-0.012						-0.00628601	-0.066787	0								0.707407	-0.125						0.097					0.673611	0.673611
2	31	wPt-8280	1.1	220.3	96.7	-0.305						-0.116501	-0.109						-0.0696041	-0.156						-0.0817182	-0.0892745	0								0.92963	-0.19						0.086					0.597222	0.597222
2	32	GluB	0	221.4	97.8	-0.25						-0.0954927	-0.001						-0.00063857	-0.22						-0.115244	-0.0704583	0								0.914815	-0.157						0.083					0.576389	0.576389
2	33	psr648_1B	3.2	221.4	97.8	-0.25						-0.0954927	-0.001						-0.00063857	-0.22						-0.115244	-0.0704583	0								0.914815	-0.157						0.083					0.576389	0.576389
2	34	psr162	8	224.6	101	-0.119						-0.0454545	0.058						0.037037	-0.259						-0.135673	-0.0480302	0								0.983333	-0.107						0.085					0.590278	0.590278
2	35	m17p65.1	16.6	232.6	109	-0.102						-0.038961	-0.17						-0.108557	-0.316						-0.165532	-0.10435	0								0.825926	-0.196						0.101					0.701389	0.701389
2	36	wPt-9032	2.3	249.2	125.6	0.239						0.0912911	-0.582						-0.371648	-0.277						-0.145102	-0.14182	0									-0.207						0.061						0.423611
2	37	wPt-1403	0	251.5	127.9	0.831						0.317418	-0.434						-0.277139	-0.117						-0.0612886	-0.00700332	0				0.204482					0.094						0.069						0.479167
2	38	m72p78.4	4.2	251.5	127.9	0.831						0.317418	-0.434						-0.277139	-0.117						-0.0612886	-0.00700332	0				0.204482					0.094						0.069						0.479167
2	39	wPt-0459	0	255.7	132.1	0.442						0.168831	-0.75						-0.478927	0.319						0.167103	-0.0476643	0									0.004						0.032						0.222222
2	40	wPt-743295	1.1	255.7	132.1	0.442						0.168831	-0.75						-0.478927	0.319						0.167103	-0.0476643	0									0.004						0.032						0.222222
2	41	barc188	2.3	256.8	133.2	0.544						0.207792	-0.416						-0.265645	0.203						0.106338	0.0161619	0									0.111						0.04						0.277778
2	42	m92p78.2	8.3	259.1	135.5	0.188						0.0718105	-0.611						-0.390166	-0.073						-0.0382399	-0.118865	0								0.514815	-0.165						0.02						0.138889
2	43	wPt-4532	0	267.4	143.8	-0.213						-0.0813598	-0.123						-0.0785441	-0.299						-0.156627	-0.10551	0								0.574074	-0.212						0.045						0.3125
2	44	wPt-0944	6.3	267.4	143.8	-0.213						-0.0813598	-0.123						-0.0785441	-0.299						-0.156627	-0.10551	0								0.574074	-0.212						0.045						0.3125
2	45	m67p77.5_1B	2.1	273.7	150.1	-0.832						-0.3178	-0.059						-0.0376756	0.401						0.210058	-0.0484726	0									-0.163						0.011						0.0763889
2	46	m51p65.3_1B	15.2	275.8	152.2	-0.797						-0.304431	-0.123						-0.0785441	0.515						0.269775	-0.0377334	0									-0.135						0.001						0.00694444
2	47	wPt-9028	0	291	167.4	-0.498						-0.190222	0.018						0.0114943	0.35						0.183342	0.00153826	0									-0.044						-0.038						-0.263889
2	48	wPt-667092	0	291	167.4	-0.498						-0.190222	0.018						0.0114943	0.35						0.183342	0.00153826	0									-0.044						-0.038						-0.263889
3	1	wPt-730758	22.3	291	0	1.262						0.482047	-0.615						-0.39272	1.321					0.691985	0.691985	0.260437	0.230662		0.230662					-0.831481		0.656						0.011						0.0763889
3	2	wmc432	10.8	313.3	22.3	-1.682				-0.642475		-0.642475	-0.68						-0.434227	0.154						0.0806705	-0.332011	-0.214158	-0.214158		-0.519531		-0.502046		-0.725926		-0.736				-0.502046		-0.184	*	-0.184		-1.27778		-1.27778
3	3	wPt-3738	2.8	324.1	33.1	-0.554						-0.211612	-0.551						-0.351852	0.741						0.388161	-0.0584341	0			-0.184021						-0.121						-0.127				-0.881944		-0.881944
3	4	m60p64.7_1D	1.4	326.9	35.9	-0.516						-0.197097	-0.568						-0.362708	0.605						0.31692	-0.0809616	0									-0.159						-0.138				-0.958333		-0.958333
3	5	wPt-731994	4.2	328.3	37.3	-0.972						-0.371276	-0.532						-0.339719	0.329						0.172342	-0.179551	0									-0.391						-0.161	*	-0.161		-1.11806		-1.11806
3	6	wPt-7946	3.2	332.5	41.5	-1.732				-0.661574		-0.661574	-0.68						-0.434227	-0.049						-0.0256679	-0.373823	-0.220525	-0.220525		-0.206309		-0.559345		-0.509259		-0.82				-0.559345		-0.169	*	-0.169		-1.17361		-1.17361
3	7	wPt-4942	2.1	335.7	44.7	-1.35				-0.515661		-0.515661	-0.514						-0.328225	0.003						0.0015715	-0.280771	-0.171887	-0.171887								-0.62						-0.148	*	-0.148		-1.02778		-1.02778
3	8	wPt-9664	1.1	337.8	46.8	-1.131						-0.432009	-0.329						-0.210089	0.281						0.147197	-0.164967	0							-0.540741		-0.393						-0.153	*	-0.153		-1.0625		-1.0625
3	9	m39p78.7_1D	0.6	338.9	47.9	-1.025						-0.39152	0.006						0.00383142	0.164						0.0859089	-0.100593	0									-0.285						-0.145	*	-0.145		-1.00694		-1.00694
3	10	wPt-671990	0.6	339.5	48.5	-0.838						-0.320092	0.039						0.0249042	0.176						0.0921949	-0.0676642	0									-0.207						-0.146	*	-0.146		-1.01389		-1.01389
3	11	wPt-2206	1.1	340.1	49.1	-0.631						-0.241024	0.072						0.045977	0.184						0.0963855	-0.032887	0							-0.544444		-0.125						-0.144	*	-0.144		-1		-1
3	12	wPt-732102	2.3	341.2	50.2	-0.472						-0.18029	0.039						0.0249042	-0.12						-0.0628601	-0.0727487	0									-0.184						-0.139				-0.965278		-0.965278
3	13	wPt-6461	14.7	343.5	52.5	-0.61						-0.233002	-0.241						-0.153895	-0.013						-0.00680985	-0.131236	0							-0.590741		-0.288						-0.154	*	-0.154		-1.06944		-1.06944
3	14	m83p65.3	1.1	358.2	67.2	-0.179						-0.0683728	0.379						0.242018	0.369						0.193295	0.122313	0							-0.92963		0.19						-0.107				-0.743056		-0.743056
3	15	wPt-5503	3.2	359.3	68.3	-0.478						-0.182582	0.339						0.216475	0.534						0.279728	0.10454	0							-0.748148		0.132						-0.117				-0.8125		-0.8125
3	16	wPt-4671	5.8	362.5	71.5	-0.88						-0.336134	0.339						0.216475	0.514						0.269251	0.0498639	0									-0.009						-0.144	*	-0.144		-1		-1
3	17	cfd65a	1.9	368.3	77.3	-0.706						-0.269672	0.348						0.222222	1.055					0.552645	0.552645	0.168399	0.184215		0.184215		0.261748					0.233						-0.126				-0.875		-0.875
3	18	wmc429	5.4	370.2	79.2	-0.593						-0.226509	0.33						0.210728	0.89						0.466213	0.150144	0				0.302047					0.209						-0.115				-0.798611		-0.798611
3	19	wPt-6316	18.3	375.6	84.6	-0.396						-0.151261	-0.554						-0.353768	-0.102						-0.0534311	-0.186153	0				0.17098			-0.525926		-0.351						-0.075				-0.520833		-0.520833
3	20	wmc179.1	1.3	393.9	102.9	0.828						0.316272	-0.561						-0.358238	-0.92						-0.481928	-0.174631	0									-0.218						0.026						0.180556
3	21	gwm642_1D	2.9	395.2	104.2	1.181						0.451108	-0.631						-0.402937	-0.706						-0.369827	-0.107219	0							-0.538889		-0.052						0.043						0.298611
3	22	wPt-3743	0	398.1	107.1	1.31					0.500382	0.500382	-1.028				-0.65645		-0.65645	-0.76						-0.398114	-0.184727	-0.0520225	-0.0520225			0.1839			-0.644444		-0.159						0.044						0.305556
3	23	GluD_1DL	1.1	398.1	107.1	1.31					0.500382	0.500382	-1.028				-0.65645		-0.65645	-0.76						-0.398114	-0.184727	-0.0520225	-0.0520225			0.1839			-0.644444		-0.159						0.044						0.305556
3	24	wPt-732602	6.7	399.2	108.2	1.368					0.522536	0.522536	-1.041				-0.664751		-0.664751	-0.59						-0.309062	-0.150426	-0.0474049	-0.0474049			0.173548			-0.592593		-0.088						0.033						0.229167
3	25	cfd27	2.3	405.9	114.9	0.478						0.182582	-1.243				-0.793742		-0.793742	-0.38						-0.199057	-0.270072	-0.264581	-0.264581								-0.382						0.014						0.0972222
3	26	wPt-734057	1.1	408.2	117.2	1.024						0.391138	-0.972				-0.62069		-0.62069	-0.304						-0.159246	-0.129599	-0.206897	-0.206897						-0.688889		-0.084						0.054						0.375
3	27	wPt-734081	5.7	409.3	118.3	1.089						0.415966	-1.138				-0.726692		-0.726692	-0.382						-0.200105	-0.170277	-0.242231	-0.242231						-0.672222		-0.144						0.064						0.444444
3	28	m68p78.3	0	415	124	0.804						0.307105	-0.8				-0.510856		-0.510856	0.281						0.147197	-0.0188512	-0.170285	-0.170285						-0.727778		0.095						0.075					0.520833	0.520833
3	29	wPt-6059	1.1	415	124	0.804						0.307105	-0.8				-0.510856		-0.510856	0.281						0.147197	-0.0188512	-0.170285	-0.170285						-0.727778		0.095						0.075					0.520833	0.520833
3	30	wPt-732556	16.3	416.1	125.1	0.892						0.340718	-0.458						-0.292465	0.159						0.0832897	0.0438476	0							-0.562963		0.197						0.082					0.569444	0.569444
3	31	wPt-729826	22.3	432.4	141.4	0.754						0.288006	0.072						0.045977	-0.843						-0.441592	-0.0358698	0									-0.006						0.079					0.548611	0.548611
3	32	wPt-664888	6	454.7	163.7	-0.29						-0.110772	0.546						0.348659	-0.006						-0.00314301	0.0782481	0				0.206154					0.083						0.024						0.166667
3	33	wPt-667395	1.2	460.7	169.7	0.559						0.213522	0.373						0.238186	-0.254						-0.133054	0.106218	0				0.182142					0.226						0.092					0.638889	0.638889
3	34	wPt-7421	1.1	461.9	170.9	0.274						0.10466	0.283						0.180715	-0.594						-0.311158	-0.00859414	0			-0.21939						-0.012						0.088					0.611111	0.611111
3	35	wPt-1685	2.3	463	172	-0.096						-0.0366692	0.251						0.160281	-0.547						-0.286537	-0.0543086	0			-0.221836						-0.131						0.051						0.354167
3	36	m65p64.3	7.3	465.3	174.3	-0.54						-0.206264	0.061						0.0389527	-0.567						-0.297014	-0.154775	0			-0.257886						-0.349						0.042						0.291667
3	37	m59p78.0	0	472.6	181.6	-1.028						-0.392666	-0.785				-0.501277		-0.501277	-0.735						-0.385018	-0.426321	-0.167092	-0.167092		-0.264323		-0.579127				-0.849				-0.579127		0.052						0.361111
4	1	wPt-3611	3.2	472.6	0	-0.674						-0.257448	0.151						0.096424	0.616						0.322682	0.0538859	0									0.031						-0.027						-0.1875
4	2	wPt-3744	1.4	475.8	3.2	-0.885						-0.338044	0.076						0.0485313	0.827						0.433211	0.0478994	0									0.006						-0.039						-0.270833
4	3	wPt-8328	4.5	477.2	4.6	-0.673						-0.257066	0.32						0.204342	1.186					0.621268	0.621268	0.189514	0.207089		0.207089							0.278						-0.03						-0.208333
4	4	barc124b	0	481.7	9.1	-0.935						-0.357143	0.108						0.0689655	1.261					0.660555	0.660555	0.124126	0.220185		0.220185		0.170851					0.145						-0.045						-0.3125
4	5	gwm210.2	2.1	481.7	9.1	-0.935						-0.357143	0.108						0.0689655	1.261					0.660555	0.660555	0.124126	0.220185		0.220185		0.170851					0.145						-0.045						-0.3125
4	6	wPt-4197	5.1	483.8	11.2	-0.305						-0.116501	0.334						0.213282	1.033					0.541121	0.541121	0.212634	0.180374		0.180374							0.354						-0.016						-0.111111
4	7	m87p78.3	22.4	488.9	16.3	-0.171						-0.065317	0.055						0.0351213	1.029					0.539026	0.539026	0.16961	0.179675		0.179675		0.199305					0.304						-0.028						-0.194444
4	8	m92p78.10	4.5	511.3	38.7	1.101						0.42055	-0.601						-0.38378	0.387						0.202724	0.0798312	0								0.553704	0.296						0.046						0.319444
4	9	psr332	4.2	515.8	43.2	0.805						0.307487	-0.415						-0.265006	0.761						0.398638	0.147039	0									0.384						0.05						0.347222
4	10	wmc177	4.2	520	47.4	0.88						0.336134	-0.569						-0.363346	0.85						0.445259	0.139349	0									0.387						0.048						0.333333
4	11	m43p78.9	0	524.2	51.6	1.292						0.493506	-0.388						-0.247765	1.545					0.809324	0.809324	0.351689	0.269775		0.269775		0.187074		0.556617			0.816					0.556617	0.079					0.548611	0.548611
4	12	wPt-6711	6	524.2	51.6	1.292						0.493506	-0.388						-0.247765	1.545					0.809324	0.809324	0.351689	0.269775		0.269775		0.187074		0.556617			0.816					0.556617	0.079					0.548611	0.548611
4	13	wPt-5029	3.5	530.2	57.6	1.715					0.65508	0.65508	0.13						0.083014	1.841					0.964379	0.964379	0.567491	0.53982		0.53982		0.204712		0.837653			1.228					0.837653	0.103					0.715278	0.715278
4	14	wPt-743211	0	533.7	61.1	1.367					0.522154	0.522154	-0.096						-0.0613027	1.58					0.827658	0.827658	0.429503	0.449938		0.449938		0.170207		0.648704		0.588889	0.951					0.648704	0.103					0.715278	0.715278
4	15	m85p65.8_2A	6.9	533.7	61.1	1.367					0.522154	0.522154	-0.096						-0.0613027	1.58					0.827658	0.827658	0.429503	0.449938		0.449938		0.170207		0.648704		0.588889	0.951					0.648704	0.103					0.715278	0.715278
4	16	m83p65.2_2A	7.6	540.6	68	1.117						0.426662	-0.516						-0.329502	0.681						0.356731	0.151297	0									0.427						0.078					0.541667	0.541667
4	17	wmc453a	3.5	548.2	75.6	0.583						0.222689	-1.186				-0.757344		-0.757344	1.029					0.539026	0.539026	0.00145706	-0.0727726	-0.0727726		-0.239594						0.142						0.033						0.229167
4	18	wPt-9320	4.2	551.7	79.1	-0.118						-0.0450726	-1.437				-0.917625		-0.917625	0.23						0.120482	-0.280738	-0.305875	-0.305875		-0.272501						-0.442						-0.011						-0.0763889
4	19	gwm122	1.1	555.9	83.3	0.279						0.10657	-1.805	*	-1.805		-1.15262		-1.15262	0.477						0.249869	-0.265393	-0.384206	-0.384206		-0.346852						-0.35						-0.003						-0.0208333
4	20	gwm339	1.1	557	84.4	0.057						0.0217723	-1.808	*	-1.808		-1.15453		-1.15453	0.112						0.0586695	-0.358031	-0.384845	-0.384845		-0.379758						-0.546						-0.008						-0.0555556
4	21	wmc246	2.1	558.1	85.5	0.352						0.134454	-2.182	**	-2.182		-1.39336		-1.39336	-0.095						-0.0497643	-0.436223	-0.464453	-0.464453		-0.441124						-0.642						-0.001						-0.00694444
4	22	gwm558	1.1	560.2	87.6	-0.471						-0.179908	-2.022	*	-2.022		-1.29119		-1.29119	-0.67						-0.350969	-0.607355	-0.430396	-0.430396		-0.836852		-0.718963				-1.054				-0.718963		-0.066						-0.458333
4	23	psr575.1	10.7	561.3	88.7	-0.5						-0.190985	-2.091	**	-2.091		-1.33525		-1.33525	-0.911						-0.477213	-0.667816	-0.445083	-0.445083		-0.721788		-0.796044				-1.167				-0.796044		-0.052						-0.361111
4	24	wPt-665330	0	572	99.4	-1.023						-0.390756	-1.223				-0.780971		-0.780971	-1.377				-0.72132		-0.72132	-0.631016	-0.500764	-0.500764		-0.98587		-0.824011				-1.208				-0.824011		-0.097				-0.673611		-0.673611
4	25	m69p78.9	3.5	572	99.4	-1.023						-0.390756	-1.223				-0.780971		-0.780971	-1.377				-0.72132		-0.72132	-0.631016	-0.500764	-0.500764		-0.98587		-0.824011				-1.208				-0.824011		-0.097				-0.673611		-0.673611
4	26	barc5	1.8	575.5	102.9	-0.406						-0.15508	-1.29				-0.823755		-0.823755	-1.03				-0.53955		-0.53955	-0.506128	-0.454435	-0.454435		-0.709256		-0.620055				-0.909				-0.620055		-0.069						-0.479167
4	27	m60p64.6_2A	14.3	577.3	104.7	-0.224						-0.0855615	-1.184				-0.756066		-0.756066	-0.656						-0.343635	-0.395088	-0.252022	-0.252022		-0.280505						-0.688						-0.078				-0.541667		-0.541667
4	28	wPt-7024	1.3	591.6	119	0.23						0.0878533	-1.182				-0.754789		-0.754789	-0.746						-0.390781	-0.352572	-0.251596	-0.251596		-0.231412						-0.566						-0.056						-0.388889
4	29	gwm294	1.1	592.9	120.3	0.377						0.144003	-1.274				-0.813538		-0.813538	-0.826						-0.432687	-0.367407	-0.271179	-0.271179		-0.236215						-0.574						-0.05						-0.347222
4	30	wmc170b	7.6	594	121.4	0.496						0.189458	-0.926				-0.591315		-0.591315	-0.783						-0.410162	-0.270673	-0.197105	-0.197105								-0.404						-0.045						-0.3125
4	31	wmc181	8.9	601.6	129	-0.429						-0.163866	-0.772						-0.492976	-1.436				-0.752226		-0.752226	-0.469689	-0.250742	-0.250742				-0.599591				-0.879				-0.599591		-0.069						-0.479167
4	32	GS2_463fxrt	1.4	610.5	137.9	-0.941						-0.359435	-1.099				-0.701788		-0.701788	-1.697				-0.888947		-0.888947	-0.650057	-0.530245	-0.530245		-0.274813		-0.849932				-1.246				-0.849932		-0.139				-0.965278		-0.965278
4	33	psp2151.3	9.3	611.9	139.3	-1.198						-0.457601	-1.419				-0.90613		-0.90613	-1.63				-0.85385		-0.85385	-0.739194	-0.58666	-0.58666		-0.331199		-0.965211				-1.415				-0.965211		-0.153	*	-0.153		-1.0625		-1.0625
4	34	gwm356	3.2	621.2	148.6	-0.564						-0.215432	-0.966				-0.616858		-0.616858	-0.313						-0.16396	-0.332083	-0.205619	-0.205619							0.714815	-0.614						-0.094				-0.652778		-0.652778
4	35	m43p78.8_2A	0	624.4	151.8	-0.729						-0.278457	-1.062				-0.678161		-0.678161	0.041						0.0214772	-0.311714	-0.226054	-0.226054							0.609259	-0.583						-0.109				-0.756944		-0.756944
4	36	cfd50b	1.1	624.4	151.8	-0.729						-0.278457	-1.062				-0.678161		-0.678161	0.041						0.0214772	-0.311714	-0.226054	-0.226054							0.609259	-0.583						-0.109				-0.756944		-0.756944
4	37	wPt-6687	0	625.5	152.9	-0.767						-0.292972	-1.272				-0.812261		-0.812261	0.122						0.0639078	-0.347108	-0.270754	-0.270754							0.646296	-0.639						-0.111				-0.770833		-0.770833
4	38	wPt-4861	1.1	625.5	152.9	-0.767						-0.292972	-1.272				-0.812261		-0.812261	0.122						0.0639078	-0.347108	-0.270754	-0.270754							0.646296	-0.639						-0.111				-0.770833		-0.770833
4	39	wPt-9793	0	626.6	154	-0.729						-0.278457	-1.062				-0.678161		-0.678161	0.041						0.0214772	-0.311714	-0.226054	-0.226054							0.609259	-0.583						-0.109				-0.756944		-0.756944
4	40	m71p78.7	0.5	626.6	154	-0.729						-0.278457	-1.062				-0.678161		-0.678161	0.041						0.0214772	-0.311714	-0.226054	-0.226054							0.609259	-0.583						-0.109				-0.756944		-0.756944
4	41	gwm311.2	0.7	627.1	154.5	-0.845						-0.322765	-1.027				-0.655811		-0.655811	0.067						0.0350969	-0.314493	-0.218604	-0.218604							0.6	-0.601						-0.107				-0.743056		-0.743056
4	42	m87p78.6	0	627.8	155.2	-0.987						-0.377005	-0.953				-0.608557		-0.608557	0.101						0.0529073	-0.310885	-0.202852	-0.202852							0.577778	-0.613						-0.103				-0.715278		-0.715278
5	1	gwm210.1	3.2	627.8	0	0.734						0.280367	0.831					0.530651	0.530651	0.764						0.40021	0.403743	0.176884		0.176884				0.529332			0.776					0.529332	0.02						0.138889
5	2	barc124c	0	631	3.2	1.134						0.433155	0.754						0.481481	0.746						0.390781	0.435139	0						0.598909			0.878					0.598909	0.047						0.326389
5	3	wPt-0100	2.7	631	3.2	1.134						0.433155	0.754						0.481481	0.746						0.390781	0.435139	0						0.598909			0.878					0.598909	0.047						0.326389
5	4	wPt-8058	2.6	633.7	5.9	2.151					0.82162	0.82162	0.902					0.57599	0.57599	1.118					0.585647	0.585647	0.661085	0.661085		0.661085				0.948158			1.39					0.948158	0.085					0.590278	0.590278
5	5	wPt-4613	2.1	636.3	8.5	2.564					0.979374	0.979374	0.565						0.360792	0.869						0.455212	0.598459	0.326458		0.326458				0.909277			1.333					0.909277	0.1					0.694444	0.694444
5	6	m59p78.1_2B	1.1	638.4	10.6	2.542					0.97097	0.97097	0.355						0.226692	0.782						0.409639	0.535767	0.323657		0.323657				0.836289			1.226					0.836289	0.093					0.645833	0.645833
5	7	m68p78.3b_2B	0	639.5	11.7	2.915	*		2.915		1.11345	1.11345	0.241						0.153895	0.882						0.462022	0.576454	0.371148		0.371148		0.175253		0.918145			1.346					0.918145	0.111					0.770833	0.770833
5	8	wPt-9859	1.1	639.5	11.7	2.915	*		2.915		1.11345	1.11345	0.241						0.153895	0.882						0.462022	0.576454	0.371148		0.371148		0.175253		0.918145			1.346					0.918145	0.111					0.770833	0.770833
5	9	wPt-3949	10.8	640.6	12.8	2.452					0.936593	0.936593	0.045						0.0287356	1.096					0.574123	0.574123	0.51315	0.503572		0.503572				0.81719			1.198					0.81719	0.084					0.583333	0.583333
5	10	wmc243a	3.2	651.4	23.6	3.418	**		3.418		1.30558	1.30558	-0.367						-0.234355	1.285					0.673127	0.673127	0.58145	0.659568		0.659568		0.238217		0.985675			1.445					0.985675	0.097					0.673611	0.673611
5	11	tPt-4627	3.2	654.6	26.8	2.918	*		2.918		1.11459	1.11459	-0.53						-0.338442	0.731						0.382923	0.386357	0.37153		0.37153		0.202046		0.709413			1.04					0.709413	0.087					0.604167	0.604167
5	12	wmc25b	1.1	657.8	30	3.608	**		3.608		1.37815	1.37815	-0.154						-0.0983397	0.656						0.343635	0.541149	0.459384		0.459384		0.337109		0.934516			1.37					0.934516	0.108					0.75	0.75
5	13	wmc257	24.7	658.9	31.1	3.221	*		3.221		1.23033	1.23033	-0.212						-0.135377	0.559						0.292823	0.462592	0.410109		0.410109		0.271952		0.81105			1.189					0.81105	0.081					0.5625	0.5625
5	14	wPt-7619	0	683.6	55.8	2.514					0.960275	0.960275	0.244						0.155811	1.107					0.579885	0.579885	0.565324	0.513387		0.513387		0.176714		0.878581	-1.09259		1.288					0.878581	0.066						0.458333
5	15	m86p65.1_2B	0	683.6	55.8	2.514					0.960275	0.960275	0.244						0.155811	1.107					0.579885	0.579885	0.565324	0.513387		0.513387		0.176714		0.878581	-1.09259		1.288					0.878581	0.066						0.458333
5	16	wPt-8072	27.8	683.6	55.8	2.514					0.960275	0.960275	0.244						0.155811	1.107					0.579885	0.579885	0.565324	0.513387		0.513387		0.176714		0.878581	-1.09259		1.288					0.878581	0.066						0.458333
5	17	gwm429	1.1	711.4	83.6	0.697						0.266234	0.149						0.0951469	-0.44						-0.230487	0.0436312	0							-0.587037		0.135						-0.007						-0.0486111
5	18	wPt-5556	1.1	712.5	84.7	0.822						0.31398	0.504						0.321839	-0.398						-0.208486	0.142444	0							-0.735185		0.309						-0.002						-0.0138889
5	19	wPt-666389	2.1	713.6	85.8	1.084						0.414057	0.671						0.42848	-0.218						-0.114196	0.24278	0				0.202655			-0.753704		0.513						0.009						0.0625
5	20	gwm148	1.1	715.7	87.9	0.809						0.309015	0.421						0.268838	-0.193						-0.1011	0.158917	0				0.168433			-0.82037		0.346						-0.021						-0.145833
5	21	m71p78.1	2.1	716.8	89	1.158						0.442322	0.495						0.316092	-0.005						-0.00261917	0.251932	0				0.241262			-0.755556		0.549						-0.003						-0.0208333
5	22	barc7	0	718.9	91.1	0.648						0.247517	0.292						0.186462	-0.067						-0.0350969	0.132961	0							-0.822222		0.291						-0.043						-0.298611
5	23	psr593	4	718.9	91.1	0.648						0.247517	0.292						0.186462	-0.067						-0.0350969	0.132961	0							-0.822222		0.291						-0.043						-0.298611
5	24	m87p78.5	1.3	722.9	95.1	-0.131						-0.0500382	-0.322						-0.205619	-0.215						-0.112624	-0.122761	0			-0.182853				-0.57963		-0.223						-0.104				-0.722222		-0.722222
5	25	wmc474	0	724.2	96.4	-0.174						-0.0664629	-0.374						-0.238825	-0.066						-0.0345731	-0.113287	0			-0.189612						-0.205						-0.105				-0.729167		-0.729167
5	26	psr154	2.1	724.2	96.4	-0.174						-0.0664629	-0.374						-0.238825	-0.066						-0.0345731	-0.113287	0			-0.189612						-0.205						-0.105				-0.729167		-0.729167
5	27	psr146	9.6	726.3	98.5	-0.364						-0.139037	-0.51						-0.32567	-0.236						-0.123625	-0.196111	0			-0.218783						-0.37						-0.104				-0.722222		-0.722222
5	28	wPt-0335	0	735.9	108.1	-0.675						-0.25783	-1.754	*	-1.754		-1.12005		-1.12005	-0.46						-0.240964	-0.539615	-0.37335	-0.37335		-0.472785		-0.656889				-0.963				-0.656889		-0.123				-0.854167		-0.854167
5	29	wmc477	2.1	735.9	108.1	-0.675						-0.25783	-1.754	*	-1.754		-1.12005		-1.12005	-0.46						-0.240964	-0.539615	-0.37335	-0.37335		-0.472785		-0.656889				-0.963				-0.656889		-0.123				-0.854167		-0.854167
5	30	gwm55	5.3	738	110.2	-0.344						-0.131398	-1.524				-0.97318		-0.97318	-0.77						-0.403353	-0.502644	-0.324393	-0.324393		-0.59249		-0.600273				-0.88				-0.600273		-0.104				-0.722222		-0.722222
5	31	barc128a	10.7	743.3	115.5	-0.462						-0.176471	-1.938	*	-1.938		-1.23755		-1.23755	-1.59				-0.832897		-0.832897	-0.748972	-0.690148	-0.690148		-0.718502		-0.907231				-1.33				-0.907231		-0.074				-0.513889		-0.513889
5	32	barc101a	1.1	754	126.2	-0.399						-0.152406	-0.982				-0.627075		-0.627075	-2.531	**	-2.531		-1.32583		-1.32583	-0.701769	-0.650967	-0.650967		-0.652504		-0.889495				-1.304				-0.889495		-0.086				-0.597222		-0.597222
5	33	psr1870	4.2	755.1	127.3	-0.669						-0.255539	-1.167				-0.745211		-0.745211	-2.561	**	-2.561		-1.34154		-1.34154	-0.780763	-0.695584	-0.695584		-0.708861		-1				-1.466	*	-1.466		-1		-0.099				-0.6875		-0.6875
5	34	psr331.2	0	759.3	131.5	-1.266						-0.483575	-1.445				-0.922733		-0.922733	-2.219	*	-2.219		-1.16239		-1.16239	-0.856232	-0.695041	-0.695041		-0.671386		-1.12074				-1.643	*	-1.643		-1.12074		-0.123				-0.854167		-0.854167
5	35	wPt-0189	2.1	759.3	131.5	-1.266						-0.483575	-1.445				-0.922733		-0.922733	-2.219	*	-2.219		-1.16239		-1.16239	-0.856232	-0.695041	-0.695041		-0.671386		-1.12074				-1.643	*	-1.643		-1.12074		-0.123				-0.854167		-0.854167
5	36	wPt-0489	2.1	761.4	133.6	-1.192						-0.455309	-1.608	*	-1.608		-1.02682		-1.02682	-1.91				-1.00052		-1.00052	-0.827551	-0.675781	-0.675781		-0.654704		-1.07094				-1.57	*	-1.57		-1.07094		-0.121				-0.840278		-0.840278
5	37	wPt-7305	2.1	763.5	135.7	-0.281						-0.107334	-1.244				-0.794381		-0.794381	-1.313				-0.687795		-0.687795	-0.529836	-0.494058	-0.494058		-0.578558		-0.645293				-0.946				-0.645293		-0.083				-0.576389		-0.576389
5	38	wmc360	1.1	765.6	137.8	-0.194						-0.0741024	-0.867				-0.55364		-0.55364	-1.343				-0.70351		-0.70351	-0.443751	-0.41905	-0.41905		-0.460511		-0.546385				-0.801				-0.546385		-0.075				-0.520833		-0.520833
5	39	m86p65.2_2B	0	766.7	138.9	-0.087						-0.0332315	-0.856				-0.546616		-0.546616	-1.674				-0.876899		-0.876899	-0.485582	-0.474505	-0.474505		-0.527383		-0.595498				-0.873				-0.595498		-0.081				-0.5625		-0.5625
5	40	wPt-0694	10.4	766.7	138.9	-0.087						-0.0332315	-0.856				-0.546616		-0.546616	-1.674				-0.876899		-0.876899	-0.485582	-0.474505	-0.474505		-0.527383		-0.595498				-0.873				-0.595498		-0.081				-0.5625		-0.5625
5	41	wPt-667945	5.6	777.1	149.3	-0.17						-0.0649351	-1.14				-0.727969		-0.727969	-2.136	*	-2.136		-1.11891		-1.11891	-0.637272	-0.615627	-0.615627		-0.611756		-0.783765				-1.149				-0.783765		-0.078				-0.541667		-0.541667
5	42	wPt-4210	0	782.7	154.9	0.792						0.302521	-1.005				-0.641762		-0.641762	-2.047	*	-2.047		-1.07229		-1.07229	-0.47051	-0.571351	-0.571351		-0.586516		-0.513643				-0.753				-0.513643		-0.011						-0.0763889
5	43	m71p77.10	2.1	782.7	154.9	0.792						0.302521	-1.005				-0.641762		-0.641762	-2.047	*	-2.047		-1.07229		-1.07229	-0.47051	-0.571351	-0.571351		-0.586516		-0.513643				-0.753				-0.513643		-0.011						-0.0763889
5	44	m65p64.5	0	784.8	157	0.382						0.145913	-1.402				-0.895275		-0.895275	-1.947	*	-1.947		-1.01991		-1.01991	-0.589756	-0.638393	-0.638393		-0.72178		-0.674625				-0.989				-0.674625		-0.026						-0.180556
5	45	wPt-1394	4.2	784.8	157	0.382						0.145913	-1.402				-0.895275		-0.895275	-1.947	*	-1.947		-1.01991		-1.01991	-0.589756	-0.638393	-0.638393		-0.72178		-0.674625				-0.989				-0.674625		-0.026						-0.180556
5	46	wPt-2397	8.5	789	161.2	0.84						0.320856	-1.485				-0.948276		-0.948276	-1.63				-0.85385		-0.85385	-0.493757	-0.600709	-0.600709		-0.728584		-0.517053				-0.758				-0.517053		-0.011						-0.0763889
5	47	m77p64.11_2B	1.1	797.5	169.7	0.463						0.176853	-1.17				-0.747126		-0.747126	-1.462				-0.765846		-0.765846	-0.445373	-0.504324	-0.504324		-0.738864						-0.723						-0.026						-0.180556
5	48	wPt-3632	4.2	798.6	170.8	0.083						0.0317036	-1.215				-0.775862		-0.775862	-1.66				-0.869565		-0.869565	-0.537908	-0.548476	-0.548476		-0.779242		-0.635061				-0.931				-0.635061		-0.046						-0.319444
5	49	wPt-6643	1.1	802.8	175	0.689						0.263178	-1.503				-0.95977		-0.95977	-1.027				-0.537978		-0.537978	-0.411523	-0.499249	-0.499249		-0.628414						-0.614						0.014						0.0972222
5	50	m67p77.7	0	803.9	176.1	0.721						0.275401	-1.514				-0.966794		-0.966794	-0.949						-0.497119	-0.396171	-0.322265	-0.322265		-0.635974						-0.581						0.011						0.0763889
5	51	wPt-0049	9.8	803.9	176.1	0.721						0.275401	-1.514				-0.966794		-0.966794	-0.949						-0.497119	-0.396171	-0.322265	-0.322265		-0.635974						-0.581						0.011						0.0763889
5	52	gwm111.2	0	813.7	185.9	-0.015						-0.00572956	-1.621				-1.03512		-1.03512	-1.347				-0.705605		-0.705605	-0.582152	-0.580242	-0.580242		-0.749505		-0.678035				-0.994				-0.678035		-0.05						-0.347222
6	1	barc124a	2.1	813.7	0	0.2						0.0763942	0.74						0.472542	-0.381						-0.199581	0.116452	0							-0.57037		0.186						0.046						0.319444
6	2	wPt-666395	1.1	815.8	2.1	-0.176						-0.0672269	0.921					0.588123	0.588123	-0.503						-0.263489	0.0858023	0.196041		0.196041					-0.542593		0.08						0.03						0.208333
6	3	wPt-1006	2.2	816.9	3.2	-0.124						-0.0473644	0.927					0.591954	0.591954	-0.537						-0.281299	0.0877635	0.197318		0.197318					-0.648148		0.088						0.033						0.229167
6	4	cfd51a	6.5	819.1	5.4	-0.106						-0.0404889	1.03					0.657727	0.657727	-0.907						-0.475118	0.0473733	0.219242		0.219242	-0.178834				-0.516667		0.005						0.043						0.298611
6	5	wmc111	2.2	825.6	11.9	-1.264						-0.482811	0.987					0.630268	0.630268	-1.527				-0.799895		-0.799895	-0.217479	-0.0565423	-0.0565423		-0.52298						-0.602						0.035						0.243056
6	6	wmc25a	1.1	827.8	14.1	-1.656				-0.632544		-0.632544	1.012					0.646232	0.646232	-1.352				-0.708224		-0.708224	-0.231512	-0.231512	-0.231512		-0.539738						-0.666						0.016						0.111111
6	7	gwm261	0	828.9	15.2	-1.83				-0.699007		-0.699007	0.685						0.43742	-1.289				-0.675223		-0.675223	-0.31227	-0.458077	-0.458077		-0.561549		-0.553888				-0.812				-0.553888		0.008						0.0555556
6	8	wPt-742806	5.3	828.9	15.2	-1.83				-0.699007		-0.699007	0.685						0.43742	-1.289				-0.675223		-0.675223	-0.31227	-0.458077	-0.458077		-0.561549		-0.553888				-0.812				-0.553888		0.008						0.0555556
6	9	wmc112	0	834.2	20.5	-0.965						-0.368602	0.323						0.206258	-1.395				-0.730749		-0.730749	-0.297698	-0.243583	-0.243583		-0.45244						-0.679						0.023						0.159722
6	10	cfd53	2.2	834.2	20.5	-0.965						-0.368602	0.323						0.206258	-1.395				-0.730749		-0.730749	-0.297698	-0.243583	-0.243583		-0.45244						-0.679						0.023						0.159722
6	11	wPt-731961	42.3	836.4	22.7	-0.408						-0.155844	0.106						0.0676884	-1.429				-0.748559		-0.748559	-0.278905	-0.24952	-0.24952		-0.257757						-0.577						0.041						0.284722
6	12	wmc453d	5.3	878.7	65	-1.684				-0.643239		-0.643239	-1.168				-0.745849		-0.745849	-2.032	*	-2.032		-1.06443		-1.06443	-0.81784	-0.81784	-0.81784		-0.727026		-1.1105				-1.628	*	-1.628		-1.1105		-0.142				-0.986111		-0.986111
6	13	wPt-797974	0.8	884	70.3	-1.402				-0.535523		-0.535523	-0.899				-0.574074		-0.574074	-1.759				-0.921425		-0.921425	-0.677007	-0.677007	-0.677007		-0.406303		-0.92292				-1.353				-0.92292		-0.137				-0.951389		-0.951389
6	14	wPt-0330	0.4	884.8	71.1	-1.436				-0.54851		-0.54851	-0.929				-0.593231		-0.593231	-1.768				-0.926139		-0.926139	-0.689294	-0.689294	-0.689294		-0.228922		-0.939973				-1.378				-0.939973		-0.14				-0.972222		-0.972222
6	15	wPt-797071	4	885.2	71.5	-1.432				-0.546982		-0.546982	-0.93				-0.59387		-0.59387	-1.747				-0.915139		-0.915139	-0.68533	-0.68533	-0.68533		-0.226432		-0.933834				-1.369				-0.933834		-0.139				-0.965278		-0.965278
6	16	gwm102	1.3	889.2	75.5	-2.156				-0.823529		-0.823529	-0.873				-0.557471		-0.557471	-2.288	*	-2.288		-1.19853		-1.19853	-0.859845	-0.859845	-0.859845		-0.664987		-1.20941			0.751852	-1.773	*	-1.773		-1.20941		-0.168	*	-0.168		-1.16667		-1.16667
6	17	m72p78.4a_2D	2.1	890.5	76.8	-1.865				-0.712376		-0.712376	-1.156				-0.738186		-0.738186	-2.438	*	-2.438		-1.27711		-1.27711	-0.909224	-0.909224	-0.909224		-0.694212		-1.24079			0.881481	-1.819	*	-1.819		-1.24079		-0.15	*	-0.15		-1.04167		-1.04167
6	18	wPt-665644	0	892.6	78.9	-1.726				-0.659282		-0.659282	-0.718						-0.458493	-2.448	*	-2.448		-1.28235		-1.28235	-0.800041	-0.64721	-0.64721		-0.539184		-1.11255			0.711111	-1.631	*	-1.631		-1.11255		-0.154	*	-0.154		-1.06944		-1.06944
6	19	cfd11	10.7	892.6	78.9	-1.726				-0.659282		-0.659282	-0.718						-0.458493	-2.448	*	-2.448		-1.28235		-1.28235	-0.800041	-0.64721	-0.64721		-0.539184		-1.11255			0.711111	-1.631	*	-1.631		-1.11255		-0.154	*	-0.154		-1.06944		-1.06944
6	20	wmc18	4.2	903.3	89.6	0.68						0.25974	-0.937				-0.59834		-0.59834	-2.144	*	-2.144		-1.1231		-1.1231	-0.487234	-0.573814	-0.573814			0.203386	-0.545703				-0.8				-0.545703		0.01						0.0694444
6	21	gwm30.1	3.2	907.5	93.8	0.666						0.254393	-0.836				-0.533844		-0.533844	-1.308				-0.685175		-0.685175	-0.321542	-0.40634	-0.40634			0.186579					-0.492						0.005						0.0347222
6	22	wPt-2761	0	910.7	97	-0.1						-0.0381971	-0.74						-0.472542	-1.097				-0.574646		-0.574646	-0.361795	-0.191549	-0.191549								-0.645						-0.022						-0.152778
6	23	wPt-734322	12.9	910.7	97	-0.1						-0.0381971	-0.74						-0.472542	-1.097				-0.574646		-0.574646	-0.361795	-0.191549	-0.191549								-0.645						-0.022						-0.152778
6	24	gwm539	4.8	923.6	109.9	-0.543						-0.20741	-0.553						-0.353129	-0.97				-0.508119		-0.508119	-0.35622	-0.169373	-0.169373								-0.688						-0.099				-0.6875		-0.6875
6	25	wPt-7466	3.5	928.4	114.7	-0.654						-0.249809	-0.108						-0.0689655	-1.003				-0.525406		-0.525406	-0.281394	-0.175135	-0.175135								-0.588						-0.1				-0.694444		-0.694444
6	26	wPt-732882	1.1	931.9	118.2	-0.582						-0.222307	-0.049						-0.0312899	-1.004				-0.52593		-0.52593	-0.259842	-0.17531	-0.17531								-0.545						-0.1				-0.694444		-0.694444
6	27	cfd73	4.2	933	119.3	-0.717						-0.273873	-0.058						-0.037037	-0.958				-0.501833		-0.501833	-0.270915	-0.167278	-0.167278								-0.577						-0.111				-0.770833		-0.770833
6	28	gwm608.1	1.1	937.2	123.5	0.176						0.0672269	0.267						0.170498	-1.522				-0.797276		-0.797276	-0.186517	-0.265759	-0.265759			0.171599					-0.36						-0.06						-0.416667
6	29	wPt-6752	7.4	938.3	124.6	0.212						0.0809778	0.476						0.303959	-1.611				-0.843897		-0.843897	-0.152987	-0.281299	-0.281299								-0.307						-0.059						-0.409722
6	30	wPt-731130	2.1	945.7	132	-0.133						-0.0508021	0.21						0.1341	-0.551						-0.288633	-0.0684451	0									-0.158						-0.071						-0.493056
6	31	m51p65.0_2D	0	947.8	134.1	0.386						0.147441	0.12						0.0766284	-0.41						-0.214772	0.003099	0									0.032						-0.037						-0.256944
6	32	wPt-9749	17.5	947.8	134.1	0.386						0.147441	0.12						0.0766284	-0.41						-0.214772	0.003099	0									0.032						-0.037						-0.256944
6	33	cfd50a	5.3	965.3	151.6	-0.762						-0.291062	-0.398						-0.254151	0.214						0.112101	-0.144371	0									-0.315						-0.056						-0.388889
6	34	gwm349	0	970.6	156.9	-1.686				-0.644003		-0.644003	-0.646						-0.412516	-0.128						-0.0670508	-0.374523	-0.214668	-0.214668		-0.250761		-0.559345				-0.82				-0.559345		-0.106				-0.736111		-0.736111
7	1	wPt-3094	21.1	970.6	0	-1.614				-0.616501		-0.616501	0.571						0.364623	-1.443				-0.755893		-0.755893	-0.335924	-0.457465	-0.457465				-0.565484			0.994444	-0.829				-0.565484		-0.055						-0.381944
7	2	m60p64.5	2.2	991.7	21.1	0.232						0.0886173	-1.014				-0.64751		-0.64751	-1.67				-0.874804		-0.874804	-0.477899	-0.507438	-0.507438		-0.237286		-0.557981			1.4463	-0.818				-0.557981		0.026						0.180556
7	3	psr345.2	1.1	993.9	23.3	0.651						0.248663	-0.819				-0.522989		-0.522989	-1.502				-0.786799		-0.786799	-0.353708	-0.436596	-0.436596		-0.00478821					1.37037	-0.557						0.042						0.291667
7	4	wPt-1464	1.1	995	24.4	0.754						0.288006	-0.664						-0.42401	-1.347				-0.705605		-0.705605	-0.280536	-0.235202	-0.235202			0.183169				1.18148	-0.419						0.039						0.270833
7	5	barc12	2.1	996.1	25.5	0.647						0.247135	-0.777						-0.496169	-1.491				-0.781037		-0.781037	-0.343357	-0.260346	-0.260346		-0.195056					1.11111	-0.541						0.028						0.194444
7	6	wmc11a	0	998.2	27.6	0.536						0.204736	-0.666						-0.425287	-0.957				-0.50131		-0.50131	-0.24062	-0.167103	-0.167103							0.835185	-0.362						0.009						0.0625
7	7	wPt-0951	7.6	998.2	27.6	0.536						0.204736	-0.666						-0.425287	-0.957				-0.50131		-0.50131	-0.24062	-0.167103	-0.167103							0.835185	-0.362						0.009						0.0625
7	8	wmc532	7.4	1005.8	35.2	0.062						0.0236822	-0.275						-0.175607	-1.909	*	-1.909		-1		-1	-0.383975	-0.333333	-0.333333		-0.207802					0.67037	-0.707						0.01						0.0694444
7	9	wPt-2478	1.2	1013.2	42.6	-0.771						-0.2945	-0.328						-0.209451	-1.583				-0.82923		-0.82923	-0.444393	-0.27641	-0.27641		-0.176645		-0.609823			1.02778	-0.894				-0.609823		-0.032						-0.222222
7	10	wPt-0836	1.3	1014.4	43.8	-0.815						-0.311306	-0.163						-0.104087	-1.507				-0.789419		-0.789419	-0.401604	-0.26314	-0.26314				-0.564802			1	-0.828				-0.564802		-0.041						-0.284722
7	11	Stb6	31.5	1015.7	45.1	-0.756						-0.28877	-0.093						-0.059387	-1.165				-0.610267		-0.610267	-0.319475	-0.203422	-0.203422							0.825926	-0.671						-0.05						-0.347222
7	12	cfa2163a	0	1047.2	76.6	-1.093						-0.417494	0.684						0.436782	0.648						0.339445	0.119577	0				0.168623				1.00556	0.08						0.02						0.138889
7	13	gwm2	7.4	1047.2	76.6	-1.093						-0.417494	0.684						0.436782	0.648						0.339445	0.119577	0				0.168623				1.00556	0.08						0.02						0.138889
7	14	cfa2234	0.7	1054.6	84	-1.744				-0.666157		-0.666157	0.87					0.555556	0.555556	0.649						0.339969	0.0764556	-0.0368673	-0.0368673							0.546296	-0.075						-0.017						-0.118056
7	15	tPt-1143	0.4	1055.3	84.7	-1.99				-0.760122		-0.760122	0.84					0.536398	0.536398	0.636						0.333159	0.0364783	-0.0745746	-0.0745746							0.653704	-0.172						-0.018						-0.125
7	16	rPt-9057	16.3	1055.7	85.1	-2.1				-0.802139		-0.802139	0.81					0.517241	0.517241	0.618						0.32373	0.012944	-0.0949659	-0.0949659							0.703704	-0.224						-0.018						-0.125
7	17	cfa2262	10.8	1072	101.4	0.294						0.112299	-0.345						-0.220307	-1.012				-0.53012		-0.53012	-0.212709	-0.176707	-0.176707		-0.186559					0.603704	-0.355						0.06						0.416667
7	18	tPt-2603	1.3	1082.8	112.2	0.329						0.125668	-0.798				-0.509579		-0.509579	-1.798				-0.941854		-0.941854	-0.441921	-0.483811	-0.483811		-0.242951		-0.515689			0.657407	-0.756				-0.515689		0.076					0.527778	0.527778
7	19	wPt-734079	7.7	1084.1	113.5	0.344						0.131398	-0.908				-0.579821		-0.579821	-1.769				-0.926663		-0.926663	-0.458362	-0.502161	-0.502161		-0.232522		-0.530696			0.662963	-0.778				-0.530696		0.074					0.513889	0.513889
7	20	wPt-3133	9.3	1091.8	121.2	0.226						0.0863254	-0.868				-0.554278		-0.554278	-1.455				-0.762179		-0.762179	-0.410044	-0.438819	-0.438819		-0.221578						-0.699						0.03						0.208333
7	21	cfa2193	18.3	1101.1	130.5	0.651						0.248663	-0.559						-0.35696	-1.363				-0.713986		-0.713986	-0.274095	-0.237995	-0.237995		-0.214626					0.553704	-0.424						0.056						0.388889
7	22	m69p78.3	2.1	1119.4	148.8	-2.739	*	-2.739		-1.04622		-1.04622	-1.236				-0.789272		-0.789272	-3.259	***	-3.259		-1.70718		-1.70718	-1.18089	-1.18089	-1.18089		-1.23418		-1.64529			0.622222	-2.412	***	-2.412		-1.64529		-0.138				-0.958333		-0.958333
7	23	gwm480	1.1	1121.5	150.9	-2.875	*	-2.875		-1.09817		-1.09817	-1.668	*	-1.668		-1.06513		-1.06513	-3.056	**	-3.056		-1.60084		-1.60084	-1.25471	-1.25471	-1.25471		-1.33844		-1.72783				-2.533	***	-2.533		-1.72783		-0.142				-0.986111		-0.986111
7	24	wmc388a	0	1122.6	152	-2.935	*	-2.935		-1.12108		-1.12108	-1.497				-0.955939		-0.955939	-2.97	**	-2.97		-1.55579		-1.55579	-1.21094	-1.21094	-1.21094		-1.28122		-1.68281				-2.467	***	-2.467		-1.68281		-0.152	*	-0.152		-1.05556		-1.05556
7	25	tPt-0202	9.8	1122.6	152	-2.935	*	-2.935		-1.12108		-1.12108	-1.497				-0.955939		-0.955939	-2.97	**	-2.97		-1.55579		-1.55579	-1.21094	-1.21094	-1.21094		-1.28122		-1.68281				-2.467	***	-2.467		-1.68281		-0.152	*	-0.152		-1.05556		-1.05556
7	26	wPt-4398	7.2	1132.4	161.8	-3.254	*	-3.254		-1.24293		-1.24293	-2.067	*	-2.067		-1.31992		-1.31992	-2.645	**	-2.645		-1.38554		-1.38554	-1.31613	-1.31613	-1.31613		-1.3067		-1.81105				-2.655	***	-2.655		-1.81105		-0.204	**	-0.204		-1.41667		-1.41667
7	27	psr1203.1	0	1139.6	169	-4.096	**	-4.096		-1.56455		-1.56455	-2.004	*	-2.004		-1.27969		-1.27969	-2.507	*	-2.507		-1.31325		-1.31325	-1.38583	-1.38583	-1.38583		-1.33036		-1.95703				-2.869	****	-2.869		-1.95703		-0.2	**	-0.2		-1.38889		-1.38889
7	28	wPt-9160	1.1	1139.6	169	-4.096	**	-4.096		-1.56455		-1.56455	-2.004	*	-2.004		-1.27969		-1.27969	-2.507	*	-2.507		-1.31325		-1.31325	-1.38583	-1.38583	-1.38583		-1.33036		-1.95703				-2.869	****	-2.869		-1.95703		-0.2	**	-0.2		-1.38889		-1.38889
7	29	wPt-8741	1.1	1140.7	170.1	-4.106	**	-4.106		-1.56837		-1.56837	-2.064	**	-2.064		-1.31801		-1.31801	-2.746	**	-2.746		-1.43845		-1.43845	-1.44161	-1.44161	-1.44161		-1.36179		-2.02729				-2.972	****	-2.972		-2.02729		-0.185	*	-0.185		-1.28472		-1.28472
7	30	wPt-8203	3.3	1141.8	171.2	-3.641	**	-3.641		-1.39076		-1.39076	-2.466	**	-2.466		-1.57471		-1.57471	-2.994	**	-2.994		-1.56836		-1.56836	-1.51128	-1.51128	-1.51128		-1.44505		-2.06958				-3.034	****	-3.034		-2.06958		-0.175	*	-0.175		-1.21528		-1.21528
7	31	wPt-2813	11.6	1145.1	174.5	-4.149	**	-4.149		-1.5848		-1.5848	-2.307	**	-2.307		-1.47318		-1.47318	-2.818	**	-2.818		-1.47617		-1.47617	-1.51138	-1.51138	-1.51138		-1.52755		-2.10914				-3.092	****	-3.092		-2.10914		-0.196	**	-0.196		-1.36111		-1.36111
7	32	wPt-733571	0	1156.7	186.1	-4.226	**	-4.226		-1.61421		-1.61421	-2.281	**	-2.281		-1.45658		-1.45658	-3.114	**	-3.114		-1.63122		-1.63122	-1.56734	-1.56734	-1.56734		-1.63419		-2.18759			0.774074	-3.207	****	-3.207		-2.18759		-0.16	*	-0.16		-1.11111		-1.11111
8	1	wPt-7341	25.1	1156.7	0	2.841					1.08518	1.08518	-0.759						-0.484674	-1.506				-0.788895		-0.788895	-0.0627965	0.0987616		0.0987616		0.00134987					0.192						0.171	*		0.171		1.1875	1.1875
8	2	m92p78.3	5.4	1181.8	25.1	1.549					0.591673	0.591673	0.175						0.11175	-0.863						-0.452069	0.0837845	0.197224		0.197224	-0.207416						0.287						0.127					0.881944	0.881944
8	3	m21p76.3	0	1187.2	30.5	0.476						0.181818	0.102						0.0651341	-0.888						-0.465165	-0.0727376	0									-0.104						0.044						0.305556
8	4	m43p78.11	1.1	1187.2	30.5	0.476						0.181818	0.102						0.0651341	-0.888						-0.465165	-0.0727376	0									-0.104						0.044						0.305556
8	5	gwm533	0	1188.3	31.6	0.533						0.203591	0.117						0.0747126	-0.88						-0.460974	-0.0608904	0			-0.177804				-0.512963		-0.077						0.044						0.305556
8	6	wPt-3260	1.1	1188.3	31.6	0.533						0.203591	0.117						0.0747126	-0.88						-0.460974	-0.0608904	0			-0.177804				-0.512963		-0.077						0.044						0.305556
8	7	wPt-0302	1.7	1189.4	32.7	0.08						0.0305577	0.028						0.0178799	-1.036				-0.542693		-0.542693	-0.164752	-0.180898	-0.180898		-0.218102						-0.309						0.028						0.194444
8	8	wPt-3536	1.7	1191.1	34.4	0.388						0.148205	-0.08						-0.0510856	-1.296				-0.678889		-0.678889	-0.193923	-0.226296	-0.226296		-0.265482						-0.329						0.034						0.236111
8	9	gwm493	4.7	1192.8	36.1	0.676						0.258212	-0.185						-0.118135	-1.478				-0.774227		-0.774227	-0.211383	-0.258076	-0.258076		-0.296768						-0.329						0.038						0.263889
8	10	wPt-1682	1.2	1197.5	40.8	-0.11						-0.0420168	-0.339						-0.216475	-2.188	*	-2.188		-1.14615		-1.14615	-0.468214	-0.38205	-0.38205		-0.365392		-0.599591				-0.879				-0.599591		0.007						0.0486111
8	11	wPt-4842	9.8	1198.7	42	0.174						0.0664629	-0.246						-0.157088	-1.875				-0.98219		-0.98219	-0.357605	-0.327397	-0.327397		-0.308485						-0.649						0.011						0.0763889
8	12	wPt-11261	1.2	1208.5	51.8	0.16						0.0611154	-0.263						-0.167944	-1.736				-0.909377		-0.909377	-0.338735	-0.303126	-0.303126		-0.306682						-0.613						0.012						0.0833333
8	13	m69p78.5	2.1	1209.7	53	0.823						0.314362	-0.148						-0.0945083	-1.548				-0.810896		-0.810896	-0.197014	-0.270299	-0.270299		-0.306811						-0.291						0.045						0.3125
8	14	psr567.2	5.3	1211.8	55.1	0.359						0.137128	-0.399						-0.254789	-1.957	*	-1.957		-1.02514		-1.02514	-0.380935	-0.341715	-0.341715		-0.400927						-0.666						0.026						0.180556
8	15	wPt-5836	0	1217.1	60.4	-0.094						-0.0359053	-0.285						-0.181992	-2.159	*	-2.159		-1.13096		-1.13096	-0.449619	-0.376986	-0.376986		-0.436204		-0.57708				-0.846				-0.57708		-0.005						-0.0347222
8	16	blt4.1	9.6	1217.1	60.4	-0.094						-0.0359053	-0.285						-0.181992	-2.159	*	-2.159		-1.13096		-1.13096	-0.449619	-0.376986	-0.376986		-0.436204		-0.57708				-0.846				-0.57708		-0.005						-0.0347222
8	17	wPt-8140	2.1	1226.7	70	-1.616				-0.617265		-0.617265	-0.506						-0.323116	-1.476				-0.77318		-0.77318	-0.571187	-0.463482	-0.463482		-0.774231		-0.818554				-1.2				-0.818554		-0.107				-0.743056		-0.743056
8	18	wPt-8356	1.1	1228.8	72.1	-1.498				-0.572193		-0.572193	-0.679						-0.433589	-1.684				-0.882137		-0.882137	-0.629306	-0.484777	-0.484777		-0.923828		-0.877899			0.8	-1.287				-0.877899		-0.087				-0.604167		-0.604167
8	19	wPt-3046	1.1	1229.9	73.2	-1.607				-0.613827		-0.613827	-1.016				-0.648787		-0.648787	-1.553				-0.813515		-0.813515	-0.692043	-0.692043	-0.692043		-0.997855		-0.949523			0.622222	-1.392				-0.949523		-0.095				-0.659722		-0.659722
8	20	wPt-10948	1.1	1231	74.3	-2.016				-0.770053		-0.770053	-1.064				-0.679438		-0.679438	-1.646				-0.862232		-0.862232	-0.770574	-0.770574	-0.770574		-1.12324		-1.07435			0.501852	-1.575	*	-1.575		-1.07435		-0.123				-0.854167		-0.854167
8	21	wPt-6239	8.5	1232.1	75.4	-2.15				-0.821238		-0.821238	-1.231				-0.786079		-0.786079	-1.828				-0.957569		-0.957569	-0.854962	-0.854962	-0.854962		-1.19945		-1.18417			0.709259	-1.736	*	-1.736		-1.18417		-0.123				-0.854167		-0.854167
8	22	wPt-0371	0	1240.6	83.9	-2.239				-0.855233		-0.855233	-2.032	*	-2.032		-1.29757		-1.29757	-1.987	*	-1.987		-1.04086		-1.04086	-1.06456	-1.06456	-1.06456		-1.28038		-1.42292			0.996296	-2.086	**	-2.086		-1.42292		-0.091				-0.631944		-0.631944
8	23	rPt-8896	3.2	1240.6	83.9	-2.239				-0.855233		-0.855233	-2.032	*	-2.032		-1.29757		-1.29757	-1.987	*	-1.987		-1.04086		-1.04086	-1.06456	-1.06456	-1.06456		-1.28038		-1.42292			0.996296	-2.086	**	-2.086		-1.42292		-0.091				-0.631944		-0.631944
8	24	wmc231	1.1	1243.8	87.1	-2.409				-0.920168		-0.920168	-1.962	*	-1.962		-1.25287		-1.25287	-2.16	*	-2.16		-1.13148		-1.13148	-1.10151	-1.10151	-1.10151		-1.29241		-1.48499			1.17222	-2.177	**	-2.177		-1.48499		-0.095				-0.659722		-0.659722
8	25	barc68	1.1	1244.9	88.2	-2.543				-0.971352		-0.971352	-1.643	*	-1.643		-1.04917		-1.04917	-1.492				-0.781561		-0.781561	-0.934028	-0.934028	-0.934028		-1.2065		-1.29127			1.09259	-1.893	*	-1.893		-1.29127		-0.108				-0.75		-0.75
8	26	wPt-4209	1.1	1246	89.3	-2.718	*	-2.718		-1.0382		-1.0382	-1.655	*	-1.655		-1.05683		-1.05683	-1.444				-0.756417		-0.756417	-0.950482	-0.950482	-0.950482		-1.24461		-1.32265			1.10556	-1.939	**	-1.939		-1.32265		-0.114				-0.791667		-0.791667
8	27	wPt-1225	4.2	1247.1	90.4	-3.237	*	-3.237		-1.23644		-1.23644	-1.542				-0.984674		-0.984674	-1.328				-0.695652		-0.695652	-0.972256	-0.972256	-0.972256		-1.33733		-1.38881			1.01296	-2.036	**	-2.036		-1.38881		-0.135				-0.9375		-0.9375
8	28	gwm285	5.3	1251.3	94.6	-3.77	**	-3.77		-1.44003		-1.44003	-1.357				-0.866539		-0.866539	-1.325				-0.694081		-0.694081	-1.00022	-1.00022	-1.00022		-1.3466		-1.46726			1.02963	-2.151	**	-2.151		-1.46726		-0.158	*	-0.158		-1.09722		-1.09722
8	29	wPt-4048	3.2	1256.6	99.9	-3.391	*	-3.391		-1.29526		-1.29526	-1.699	*	-1.699		-1.08493		-1.08493	-2.579	**	-2.579		-1.35097		-1.35097	-1.24372	-1.24372	-1.24372		-1.49844		-1.7442			1.11852	-2.557	***	-2.557		-1.7442		-0.122				-0.847222		-0.847222
8	30	wmc1	4.2	1259.8	103.1	-3.329	*	-3.329		-1.27158		-1.27158	-1.459				-0.931673		-0.931673	-2.642	**	-2.642		-1.38397		-1.38397	-1.19574	-1.19574	-1.19574		-1.57206		-1.68895			0.92037	-2.476	***	-2.476		-1.68895		-0.139				-0.965278		-0.965278
8	31	psp3144_3B	1.1	1264	107.3	-2.706	*	-2.706		-1.03361		-1.03361	-1.367				-0.872925		-0.872925	-2.651	**	-2.651		-1.38869		-1.38869	-1.09841	-1.09841	-1.09841		-1.39899		-1.52865			1.32593	-2.241	**	-2.241		-1.52865		-0.098				-0.680556		-0.680556
8	32	wPt-7786	3.2	1265.1	108.4	-2.994	*	-2.994		-1.14362		-1.14362	-0.992				-0.633461		-0.633461	-2.438	*	-2.438		-1.27711		-1.27711	-1.01806	-1.01806	-1.01806		-1.28159		-1.46112			1.17037	-2.142	**	-2.142		-1.46112		-0.104				-0.722222		-0.722222
8	33	wmc418	9.6	1268.3	111.6	-2.003				-0.765088		-0.765088	-0.435						-0.277778	-2.755	**	-2.755		-1.44316		-1.44316	-0.828677	-0.736084	-0.736084		-0.956079		-1.18076			0.840741	-1.731	*	-1.731		-1.18076		-0.034						-0.236111
8	34	wPt-7254	3.2	1277.9	121.2	-1.13						-0.431627	-0.193						-0.123244	-2.156	*	-2.156		-1.12939		-1.12939	-0.561419	-0.376462	-0.376462		-0.769985		-0.791269			0.916667	-1.16				-0.791269		0.008						0.0555556
8	35	psp3112.1	0	1281.1	124.4	-1.87				-0.714286		-0.714286	-0.766						-0.489144	-1.959	*	-1.959		-1.02619		-1.02619	-0.743207	-0.580159	-0.580159		-1.11122		-1.04502			0.8	-1.532	*	-1.532		-1.04502		-0.026						-0.180556
8	36	wPt-1171	1.1	1281.1	124.4	-1.87				-0.714286		-0.714286	-0.766						-0.489144	-1.959	*	-1.959		-1.02619		-1.02619	-0.743207	-0.580159	-0.580159		-1.11122		-1.04502			0.8	-1.532	*	-1.532		-1.04502		-0.026						-0.180556
8	37	wPt-10546	2.1	1282.2	125.5	-1.808				-0.690604		-0.690604	-0.612						-0.390805	-1.892				-0.991095		-0.991095	-0.690834	-0.560566	-0.560566		-1.02799		-0.980218			0.885185	-1.437				-0.980218		-0.013						-0.0902778
8	38	m67p77.3	7.4	1284.3	127.6	-1.834				-0.700535		-0.700535	-0.445						-0.284163	-2.01	*	-2.01		-1.05291		-1.05291	-0.679202	-0.584481	-0.584481		-0.839643		-0.975443			0.653704	-1.43				-0.975443		-0.003						-0.0208333
8	39	wPt-5358	1.6	1291.7	135	-1.783				-0.681054		-0.681054	-0.648						-0.413793	-2.383	*	-2.383		-1.2483		-1.2483	-0.781048	-0.643117	-0.643117		-0.931522		-1.09482			0.759259	-1.605	*	-1.605		-1.09482		-0.001						-0.00694444
8	40	m60p64.13_3B	4.7	1293.3	136.6	-1.904				-0.727273		-0.727273	-0.464						-0.296296	-2.622	**	-2.622		-1.37349		-1.37349	-0.799021	-0.700256	-0.700256		-1.0223		-1.13438			0.653704	-1.663	*	-1.663		-1.13438		-0.001						-0.00694444
8	41	m86p65.4_3B	0	1298	141.3	-2.432				-0.928953		-0.928953	-0.646						-0.412516	-2.479	**	-2.479		-1.29859		-1.29859	-0.880018	-0.742513	-0.742513		-1.04519		-1.2633			0.577778	-1.852	*	-1.852		-1.2633		-0.051						-0.354167
8	42	m92p78.5	1.2	1298	141.3	-2.432				-0.928953		-0.928953	-0.646						-0.412516	-2.479	**	-2.479		-1.29859		-1.29859	-0.880018	-0.742513	-0.742513		-1.04519		-1.2633			0.577778	-1.852	*	-1.852		-1.2633		-0.051						-0.354167
8	43	wPt-4222	17.4	1299.2	142.5	-3.022	*	-3.022		-1.15432		-1.15432	-0.769						-0.49106	-2.656	**	-2.656		-1.3913		-1.3913	-1.01223	-0.84854	-0.84854		-1.28597		-1.46589			0.637037	-2.149	**	-2.149		-1.46589		-0.082				-0.569444		-0.569444
8	44	barc84	3.2	1316.6	159.9	0.034						0.012987	0.015						0.00957854	-1.145				-0.59979		-0.59979	-0.192408	-0.19993	-0.19993		-0.275267						-0.365						-0.007						-0.0486111
8	45	psr1205	4.2	1319.8	163.1	-0.777						-0.296791	0.445						0.284163	-0.595						-0.311682	-0.108103	0			-0.462527						-0.309						-0.063						-0.4375
8	46	wmc326	6.3	1324	167.3	-0.735						-0.280749	0.145						0.0925926	-0.895						-0.468832	-0.218996	0			-0.555902						-0.495						-0.074				-0.513889		-0.513889
8	47	barc77	3.2	1330.3	173.6	0.096						0.0366692	0.753						0.480843	-0.417						-0.218439	0.0996911	0			-0.216686						0.144						-0.036						-0.25
8	48	wPt-0021	5.3	1333.5	176.8	-0.014						-0.00534759	0.72						0.45977	0.165						0.0864327	0.180285	0							-0.507407		0.29						-0.04						-0.277778
8	49	wPt-5261	2.1	1338.8	182.1	-0.287						-0.109626	0.349						0.222861	0.22						0.115244	0.0761596	0									0.094						-0.038						-0.263889
8	50	wPt-0367	1.1	1340.9	184.2	-0.283						-0.108098	0.189						0.12069	0.417						0.218439	0.0770103	0									0.108						-0.034						-0.236111
8	51	wPt-1870	1.1	1342	185.3	0.012						0.00458365	-0.184						-0.117497	0.21						0.110005	-0.000969306	0									0.013						-0.028						-0.194444
8	52	psr858.1	15.2	1343.1	186.4	0.391						0.149351	-0.123						-0.0785441	0.237						0.124149	0.0649851	0									0.168						-0.027						-0.1875
8	53	wPt-10758	1.1	1358.3	201.6	2.343					0.894958	0.894958	0.822					0.524904	0.524904	2.076	*		2.076		1.08748	1.08748	0.835781	0.835781		0.835781		0.537015		1.19168			1.747	*		1.747		1.19168	0.07						0.486111
8	54	wPt-7614	2.1	1359.4	202.7	2.506					0.957219	0.957219	0.93					0.59387	0.59387	2.351	*		2.351		1.23153	1.23153	0.927541	0.927541		0.927541		0.773204		1.31583			1.929	**		1.929		1.31583	0.067						0.465278
8	55	gwm340	2.4	1361.5	204.8	2.12					0.809778	0.809778	0.659						0.420817	2.314	*		2.314		1.21215	1.21215	0.81425	0.673977		0.673977		0.444581		1.15825			1.698	*		1.698		1.15825	0.065						0.451389
8	56	m17p65.2	0	1363.9	207.2	2.474					0.944996	0.944996	1.191					0.760536	0.760536	2.483	*		2.483		1.30068	1.30068	1.00207	1.00207		1.00207		0.799499		1.39768			2.049	**		2.049		1.39768	0.085					0.590278	0.590278
9	1	wPt-10291	0	1363.9	0	-1.939				-0.740642		-0.740642	1.354					0.864623	0.864623	1.121					0.587218	0.587218	0.237067	0.237067		0.237067		0.408744					0.179						-0.135				-0.9375		-0.9375
9	2	wPt-666738	17.2	1363.9	0	-1.939				-0.740642		-0.740642	1.354					0.864623	0.864623	1.121					0.587218	0.587218	0.237067	0.237067		0.237067		0.408744					0.179						-0.135				-0.9375		-0.9375
9	3	wPt-3426a	2.5	1381.1	17.2	-1.575				-0.601604		-0.601604	1.547					0.987867	0.987867	0.224						0.117339	0.167867	0.128754		0.128754		0.280149			-0.57963		0.065						-0.058						-0.402778
9	4	wPt-740665	2.7	1383.6	19.7	-1.112						-0.424752	1.707	*		1.707		1.09004	1.09004	0.129						0.0675746	0.244287	0.363346		0.363346		0.342761			-0.637037		0.241						-0.022						-0.152778
9	5	wPt-741521	1.3	1386.3	22.4	-0.775						-0.296028	1.583					1.01086	1.01086	-0.067						-0.0350969	0.226577	0.336952		0.336952		0.312166			-0.655556		0.247						-0.018						-0.125
9	6	wPt-671693	1.3	1387.6	23.7	-1.084						-0.414057	1.531					0.97765	0.97765	0.089						0.0466213	0.203405	0.325883		0.325883		0.287976					0.179						-0.028						-0.194444
9	7	wPt-1516	0	1388.9	25	-0.983						-0.375477	1.467					0.936782	0.936782	0.23						0.120482	0.227262	0.312261		0.312261		0.27339			-0.546296		0.238						-0.026						-0.180556
9	8	cfd35	1.2	1388.9	25	-0.983						-0.375477	1.467					0.936782	0.936782	0.23						0.120482	0.227262	0.312261		0.312261		0.27339			-0.546296		0.238						-0.026						-0.180556
9	9	gwm161	10.6	1390.1	26.2	-1.012						-0.386555	1.256					0.802043	0.802043	0.307						0.160817	0.192102	0.267348		0.267348		0.235326			-0.518519		0.183						-0.027						-0.1875
9	10	dupw173	2.1	1400.7	36.8	-0.695						-0.26547	2.13	**		2.13		1.36015	1.36015	0.9						0.471451	0.522045	0.453384		0.453384		0.435254		0.530696	-1.34074		0.778					0.530696	-0.038						-0.263889
9	11	wPt-4569	44.9	1402.8	38.9	-0.78						-0.297937	1.872	*		1.872		1.1954	1.1954	0.547						0.286537	0.394667	0.398467		0.398467		0.407328			-1.28519		0.546						-0.045						-0.3125
9	12	wPt-732092	2.1	1447.7	83.8	0.376						0.143621	0.617						0.393997	0.359						0.188057	0.241892	0				0.213091			-1.03148		0.45						0.017						0.118056
9	13	wPt-741507	1.1	1449.8	85.9	1.045						0.39916	0.532						0.339719	0.596						0.312205	0.350361	0				0.197972			-1.04074		0.724						0.051						0.354167
9	14	wPt-731357	1.1	1450.9	87	1.021						0.389992	0.461						0.294381	0.352						0.18439	0.289588	0				0.184988			-0.85		0.611						0.066						0.458333
9	15	wmc533	2.1	1452	88.1	1.204						0.459893	0.578						0.369093	0.644						0.337349	0.388779	0				0.202419		0.55116	-0.812963		0.808					0.55116	0.064						0.444444
9	16	gwm341	1.3	1454.1	90.2	1.14						0.435447	0.965					0.61622	0.61622	0.361						0.189104	0.41359	0.205407		0.205407		0.283529		0.560709	-0.959259		0.822					0.560709	0.079					0.548611	0.548611
9	17	gwm191b	4	1455.4	91.5	1.301						0.496944	0.95					0.606641	0.606641	0.653						0.342064	0.481883	0.202214		0.202214		0.292778		0.6603	-0.937037		0.968					0.6603	0.068						0.472222
9	18	wmc375	0	1459.4	95.5	1.331					0.508403	0.508403	1.572	*		1.572		1.00383	1.00383	0.606						0.317444	0.609893	0.504078		0.504078		0.42227		0.797408	-0.712963		1.169					0.797408	0.064						0.444444
9	19	gwm52	31.9	1459.4	95.5	1.331					0.508403	0.508403	1.572	*		1.572		1.00383	1.00383	0.606						0.317444	0.609893	0.504078		0.504078		0.42227		0.797408	-0.712963		1.169					0.797408	0.064						0.444444
9	20	wPt-669482	4.4	1491.3	127.4	0.877						0.334989	0.391						0.249681	-0.037						-0.0193819	0.188429	0				0.456775					0.411						0.113					0.784722	0.784722
9	21	gwm645	7.4	1495.7	131.8	0.483						0.184492	0.791					0.505109	0.505109	-0.203						-0.106338	0.194421	0.16837		0.16837		0.44054					0.357						0.083					0.576389	0.576389
9	22	gwm383	0	1503.1	139.2	0.446						0.170359	0.766						0.489144	0.291						0.152436	0.270646	0				0.630902					0.501						0.071						0.493056
9	23	gwm664	12.3	1503.1	139.2	0.446						0.170359	0.766						0.489144	0.291						0.152436	0.270646	0				0.630902					0.501						0.071						0.493056
9	24	m49p78.5	18.1	1515.4	151.5	0.693						0.264706	1.866	*		1.866		1.19157	1.19157	1.277					0.668937	0.668937	0.708404	0.620169		0.620169		0.960535		0.872442			1.279					0.872442	0.075					0.520833	0.520833
9	25	m83p65.9	22	1533.5	169.6	2.882	*		2.882		1.10084	1.10084	1.542					0.984674	0.984674	0.725						0.37978	0.821765	0.695172		0.695172		0.973045		1.17053			1.716	*		1.716		1.17053	0.136					0.944444	0.944444
9	26	m43p78.13a	2.6	1555.5	191.6	1.766					0.674561	0.674561	0.979					0.62516	0.62516	1.383					0.724463	0.724463	0.674728	0.674728		0.674728		0.9126		0.938608			1.376					0.938608	0.063						0.4375
9	27	psr858.2	3.5	1558.1	194.2	1.994					0.76165	0.76165	0.922					0.588761	0.588761	1.469					0.769513	0.769513	0.706641	0.706641		0.706641		0.963855		0.997271			1.462					0.997271	0.069						0.479167
9	28	wPt-7705	2.3	1561.6	197.7	1.758					0.671505	0.671505	0.922					0.588761	0.588761	1.735					0.908853	0.908853	0.72304	0.72304		0.72304		1.08359		1.00409			1.472	*		1.472		1.00409	0.059						0.409722
9	29	wPt-730886	5.8	1563.9	200	1.839					0.702445	0.702445	0.886					0.565773	0.565773	1.883					0.98638	0.98638	0.751533	0.751533		0.751533		1.21438		1.04775			1.536	*		1.536		1.04775	0.065						0.451389
9	30	wPt-6909	0	1569.7	205.8	0.228						0.0870894	0.884					0.564496	0.564496	1.759					0.921425	0.921425	0.524337	0.495307		0.495307		0.898896		0.652797			0.957					0.652797	0.015						0.104167
9	31	m59p78.3	4.7	1569.7	205.8	0.228						0.0870894	0.884					0.564496	0.564496	1.759					0.921425	0.921425	0.524337	0.495307		0.495307		0.898896		0.652797			0.957					0.652797	0.015						0.104167
9	32	wPt-730935	0	1574.4	210.5	0.019						0.00725745	0.227						0.144955	1.332					0.697748	0.697748	0.28332	0.232583		0.232583		0.520055				0.642593	0.526						0.03						0.208333
10	1	psr392.1	17.9	1574.4	0	-0.482						-0.18411	1.42					0.906769	0.906769	1.051					0.55055	0.55055	0.424403	0.485773		0.485773		0.588826				0.661111	0.663						0.036						0.25
10	2	wPt-664749	1.1	1592.3	17.9	0.022						0.00840336	1.764	*		1.764		1.12644	1.12644	0.75						0.392876	0.509239	0.375479		0.375479		0.367129		0.576398			0.845					0.576398	0.01						0.0694444
10	3	psr392.3_4AS	1.1	1593.4	19	-0.355						-0.1356	1.692	*		1.692		1.08046	1.08046	0.736						0.385542	0.443467	0.360153		0.360153		0.375489					0.691						0.009						0.0625
10	4	psr160.1_4AS	2.1	1594.5	20.1	0.021						0.00802139	1.583	*		1.583		1.01086	1.01086	0.837						0.438449	0.485776	0.336952		0.336952		0.562112		0.555252			0.814					0.555252	0.027						0.1875
10	5	wPt-4620	1.1	1596.6	22.2	-0.541						-0.206646	1.142					0.729246	0.729246	0.496						0.259822	0.260807	0.243082		0.243082		0.262006					0.366						0.003						0.0208333
10	6	wmc313	3.2	1597.7	23.3	-0.8						-0.305577	1.248					0.796935	0.796935	0.556						0.291252	0.26087	0.265645		0.265645		0.275703					0.334						0.009						0.0625
10	7	wPt-9418	0	1600.9	26.5	-0.368						-0.140565	1.284					0.819923	0.819923	0.6						0.314301	0.33122	0.273308		0.273308		0.300071					0.505						0.033						0.229167
10	8	wmc219	2.1	1600.9	26.5	-0.368						-0.140565	1.284					0.819923	0.819923	0.6						0.314301	0.33122	0.273308		0.273308		0.300071					0.505						0.033						0.229167
10	9	psr573_4AS	1.1	1603	28.6	-0.17						-0.0649351	1.211					0.773308	0.773308	0.764						0.40021	0.369527	0.257769		0.257769		0.299004					0.602						0.048						0.333333
10	10	wPt-5935	1.1	1604.1	29.7	-0.506						-0.193277	0.852					0.544061	0.544061	0.67						0.350969	0.233918	0.181354		0.181354		0.210068					0.339						0.033						0.229167
10	11	m68p78.y	2.1	1605.2	30.8	-0.244						-0.0932009	0.948					0.605364	0.605364	0.992					0.519644	0.519644	0.343936	0.375003		0.375003		0.427464					0.565						0.037						0.256944
10	12	barc78	1.1	1607.3	32.9	-0.46						-0.175707	0.993					0.6341	0.6341	0.601						0.314825	0.257739	0.211367		0.211367		0.249377					0.378						0.05						0.347222
10	13	gwm160	1.1	1608.4	34	-0.641						-0.244843	1.033					0.659642	0.659642	0.662						0.346778	0.253859	0.219881		0.219881		0.270189					0.351						0.043						0.298611
10	14	wPt-3349	1.1	1609.5	35.1	-0.222						-0.0847976	0.864					0.551724	0.551724	0.634						0.332111	0.266346	0.183908		0.183908		0.239239					0.425						0.068						0.472222
10	15	psr490.2	2.1	1610.6	36.2	-0.187						-0.0714286	1.07					0.683269	0.683269	0.556						0.291252	0.301031	0.227756		0.227756		0.276058					0.479						0.07						0.486111
10	16	wPt-8275	2.1	1612.7	38.3	-0.338						-0.129106	0.975					0.622605	0.622605	0.56						0.293347	0.262282	0.207535		0.207535		0.256137					0.399						0.07						0.486111
10	17	wPt-2903	1.1	1614.8	40.4	-0.556						-0.212376	0.91					0.581098	0.581098	0.537						0.281299	0.216674	0.193699		0.193699		0.239772					0.297						0.054						0.375
10	18	wmc232	15.2	1615.9	41.5	-0.435						-0.166157	0.955					0.609834	0.609834	0.676						0.354112	0.26593	0.203278		0.203278		0.270189					0.399						0.058						0.402778
10	19	wmc262	4.2	1631.1	56.7	-0.433						-0.165393	0.807					0.515326	0.515326	1.592					0.833944	0.833944	0.394626	0.449757		0.449757		0.446927					0.655						0.062						0.430556
10	20	wPt-6997	0	1635.3	60.9	0.146						0.0557678	0.037						0.0236271	0.601						0.314825	0.131406	0									0.261						0.054						0.375
10	21	wg232.7_4A	1.1	1635.3	60.9	0.146						0.0557678	0.037						0.0236271	0.601						0.314825	0.131406	0									0.261						0.054						0.375
10	22	wmc283.2	2.1	1636.4	62	0.003						0.00114591	0.076						0.0485313	0.893						0.467784	0.172487	0				0.1957					0.324						0.05						0.347222
10	23	psr466.2_4A	10.2	1638.5	64.1	0.212						0.0809778	-0.013						-0.0083014	0.595						0.311682	0.128119	0									0.265						0.061						0.423611
10	24	wmc258_4A	5.7	1648.7	74.3	-1.679				-0.641329		-0.641329	0.63						0.402299	0.485						0.25406	0.00500977	-0.213776	-0.213776								-0.188						-0.029						-0.201389
10	25	wmc468	9.6	1654.4	80	-1.559				-0.595493		-0.595493	0.282						0.180077	1.209					0.633316	0.633316	0.0726333	0.0126077		0.0126077		0.253766					-0.023						-0.029						-0.201389
10	26	wPt-667474	2.6	1664	89.6	-1.025						-0.39152	0.102						0.0651341	0.942						0.493452	0.0556886	0								0.612963	0.006						-0.023						-0.159722
10	27	gwm269.2	4.8	1666.6	92.2	-1.025						-0.39152	0.087						0.0555556	1.675					0.877423	0.877423	0.180486	0.292474		0.292474		0.274108				0.596296	0.246						-0.024						-0.166667
10	28	dupw004a	5.3	1671.4	97	-1.204						-0.459893	-0.321						-0.204981	1.096					0.574123	0.574123	-0.0302504	0.191374		0.191374		0.236385				0.812963	-0.143						-0.027						-0.1875
10	29	wPt-3638	3.2	1676.7	102.3	-1.046						-0.399542	-0.939				-0.599617		-0.599617	0.79						0.413829	-0.19511	-0.199872	-0.199872			0.216171				1.09259	-0.398						-0.016						-0.111111
10	30	gwm397b	3.2	1679.9	105.5	-0.758						-0.289534	-0.495						-0.316092	0.896						0.469356	-0.0454234	0				0.18231				0.937037	-0.119						-0.011						-0.0763889
10	31	psr593.2	14.8	1683.1	108.7	-0.899						-0.343392	-0.544						-0.347382	1.305					0.683604	0.683604	-0.00238993	0.227868		0.227868		0.256856				1.08148	-0.046						-0.009						-0.0625
10	32	gwm30.2	3.5	1697.9	123.5	0.043						0.0164248	-1.41				-0.900383		-0.900383	1.358					0.711367	0.711367	-0.0575304	-0.0630053	-0.0630053			0.186172				1.81667	-0.003						0.103					0.715278	0.715278
10	33	wmc420	1.1	1701.4	127	0.511						0.195187	-1.313				-0.838442		-0.838442	1.798					0.941854	0.941854	0.0995332	0.0344708		0.0344708		0.255826				1.61296	0.332						0.133					0.923611	0.923611
10	34	wPt-798213	1.1	1702.5	128.1	0.722						0.275783	-1.552				-0.99106		-0.99106	2.004	*		2.004		1.04976	1.04976	0.111496	0.0195681		0.0195681		0.307068				1.74815	0.391						0.139					0.965278	0.965278
10	35	psr927.2_4AL	2.1	1703.6	129.2	0.836						0.319328	-1.027				-0.655811		-0.655811	2.055	*		2.055		1.07648	1.07648	0.246666	0.140223		0.140223		0.355607				1.75741	0.621						0.135					0.9375	0.9375
10	36	m77p64.6a_4A	1.1	1705.7	131.3	1.408					0.537815	0.537815	-0.911				-0.581737		-0.581737	1.742					0.91252	0.91252	0.289533	0.289533		0.289533		0.298828		0.508868		1.57593	0.746					0.508868	0.16	*		0.16		1.11111	1.11111
10	37	mwg58_4AL	1.1	1706.8	132.4	1.332					0.508785	0.508785	-0.854				-0.545338		-0.545338	1.738					0.910424	0.910424	0.29129	0.29129		0.29129		0.30076		0.504093		1.61667	0.739					0.504093	0.153	*		0.153		1.0625	1.0625
10	38	cfd24	1.1	1707.9	133.5	1.125						0.429717	-0.683						-0.436143	1.897					0.993714	0.993714	0.329096	0.331238		0.331238		0.340543		0.53206		1.62593	0.78					0.53206	0.146	*		0.146		1.01389	1.01389
10	39	gwm165.3	15.2	1709	134.6	0.918						0.350649	-0.462						-0.295019	1.702					0.891566	0.891566	0.315732	0.297189		0.297189		0.291103				1.50185	0.72						0.14					0.972222	0.972222
10	40	wmc179.3	1.1	1724.2	149.8	-1.666				-0.636364		-0.636364	-0.543						-0.346743	0.826						0.432687	-0.183473	-0.212121	-0.212121		-0.450414					1.17037	-0.461						-0.046						-0.319444
10	41	psp3028_4A	0	1725.3	150.9	-1.825				-0.697097		-0.697097	-0.673						-0.429757	0.835						0.437402	-0.229818	-0.232366	-0.232366		-0.5105					1.27407	-0.554						-0.059						-0.409722
11	1	psp3065	4.3	1725.3	0	-1.143						-0.436593	0.767						0.489783	-1.572				-0.823468		-0.823468	-0.256759	-0.274489	-0.274489		-0.19055						-0.649						-0.04						-0.277778
11	2	mwg634.1	1.1	1729.6	4.3	-1.25						-0.477464	1.251					0.798851	0.798851	-1.495				-0.783133		-0.783133	-0.153915	0.00523935		0.00523935		0.0252236					-0.498						-0.032						-0.222222
11	3	wPt-1046	0	1730.7	5.4	-1.061						-0.405271	1.044					0.666667	0.666667	-1.325				-0.694081		-0.694081	-0.144228	-0.009138	-0.009138			0.171825					-0.447						-0.028						-0.194444
11	4	wPt-9118	26.4	1730.7	5.4	-1.061						-0.405271	1.044					0.666667	0.666667	-1.325				-0.694081		-0.694081	-0.144228	-0.009138	-0.009138			0.171825					-0.447						-0.028						-0.194444
11	5	wPt-1400	1.1	1757.1	31.8	-1.302						-0.497326	-0.192						-0.122605	-2.517	**	-2.517		-1.31849		-1.31849	-0.646141	-0.439497	-0.439497		-0.587503		-0.912005				-1.337				-0.912005		-0.058						-0.402778
11	6	wPt-9393	1.1	1758.2	32.9	-1.107						-0.422842	-0.081						-0.0517241	-2.21	*	-2.21		-1.15767		-1.15767	-0.54408	-0.385891	-0.385891		-0.367838		-0.772169				-1.132				-0.772169		-0.06						-0.416667
11	7	blt801_4B	20.9	1759.3	34	-1.295						-0.494652	0.132						0.0842912	-2.374	*	-2.374		-1.24358		-1.24358	-0.551315	-0.414528	-0.414528		-0.411742		-0.804229				-1.179				-0.804229		-0.065						-0.451389
11	8	psp3163	8.8	1780.2	54.9	-3.382	*	-3.382		-1.29183		-1.29183	-0.38						-0.242656	-2.779	**	-2.779		-1.45574		-1.45574	-0.996739	-0.915854	-0.915854		-1.09848		-1.48772			1.12407	-2.181	**	-2.181		-1.48772		-0.11				-0.763889		-0.763889
11	9	Rht-B1	7.2	1789	63.7	-1.772				-0.676853		-0.676853	0.027						0.0172414	-1.947	*	-1.947		-1.01991		-1.01991	-0.559839	-0.565586	-0.565586		-0.566666		-0.8397			0.988889	-1.231				-0.8397		-0.043						-0.298611
11	10	wPt-6149	1.3	1796.2	70.9	-1.515				-0.578686		-0.578686	0.468						0.298851	-1.245				-0.652174		-0.652174	-0.31067	-0.410287	-0.410287		-0.529477		-0.521146			1.39815	-0.764				-0.521146		-0.031						-0.215278
11	11	wPt-733745	0	1797.5	72.2	-1.38				-0.52712		-0.52712	0.573						0.3659	-1.36				-0.712415		-0.712415	-0.291211	-0.413178	-0.413178		-0.521986					1.31852	-0.723						-0.036						-0.25
11	12	GSe2	1.1	1797.5	72.2	-1.38				-0.52712		-0.52712	0.573						0.3659	-1.36				-0.712415		-0.712415	-0.291211	-0.413178	-0.413178		-0.521986					1.31852	-0.723						-0.036						-0.25
11	13	gwm368	2.1	1798.6	73.3	-1.504				-0.574484		-0.574484	0.224						0.14304	-1.408				-0.737559		-0.737559	-0.389668	-0.437348	-0.437348		-0.544549		-0.611869			1.46667	-0.897				-0.611869		-0.041						-0.284722
11	14	m62p64.4_4B	2.1	1800.7	75.4	-1.65				-0.630252		-0.630252	-0.058						-0.037037	-1.375				-0.720272		-0.720272	-0.462521	-0.450175	-0.450175		-0.774307		-0.701228			1.57963	-1.028				-0.701228		-0.061						-0.423611
11	15	psp3030.2_4B	4.2	1802.8	77.5	-1.802				-0.688312		-0.688312	0.061						0.0389527	-1.136				-0.595076		-0.595076	-0.414812	-0.427796	-0.427796		-0.527396		-0.654161			1.70556	-0.959				-0.654161		-0.05						-0.347222
11	16	gwm513	6.3	1807	81.7	-1.403				-0.535905		-0.535905	0.169						0.107918	-1.155				-0.605029		-0.605029	-0.344339	-0.380311	-0.380311		-0.489531		-0.542974			1.58704	-0.796				-0.542974		-0.026						-0.180556
11	17	gwm165.1	4.2	1813.3	88	-0.881						-0.336516	0.958					0.61175	0.61175	-0.664						-0.347826	-0.0241976	0.203917		0.203917						0.898148	-0.196						0.002						0.0138889
11	18	gwm149	2.1	1817.5	92.2	-0.887						-0.338808	0.248						0.158365	-0.943						-0.493976	-0.224806	0			-0.259045					1.21667	-0.527						-0.01						-0.0694444
11	19	wPt-6209	1.1	1819.6	94.3	-0.726						-0.277311	0.505						0.322478	-1.036				-0.542693		-0.542693	-0.165842	-0.180898	-0.180898		-0.265096					1.24444	-0.419						-0.006						-0.0416667
11	20	barc163	2.1	1820.7	95.4	-0.381						-0.145531	0.542						0.346105	-1.087				-0.569408		-0.569408	-0.122945	-0.189803	-0.189803		-0.263937					1.24074	-0.309						0.03						0.208333
11	21	barc60	9.6	1822.8	97.5	-0.28						-0.106952	0.28						0.178799	-0.825						-0.432163	-0.120105	0			-0.23175					1.19074	-0.275						0.042						0.291667
11	22	wPt-3326	0	1832.4	107.1	-1.131						-0.432009	-0.367						-0.234355	-1.645				-0.861708		-0.861708	-0.509357	-0.287236	-0.287236		-0.408008		-0.71487			1.22963	-1.048				-0.71487		0.05						0.347222
11	23	gwm6.1_4B	4.2	1832.4	107.1	-1.131						-0.432009	-0.367						-0.234355	-1.645				-0.861708		-0.861708	-0.509357	-0.287236	-0.287236		-0.408008		-0.71487			1.22963	-1.048				-0.71487		0.05						0.347222
11	24	wmc47	11.8	1836.6	111.3	0.332						0.126814	-1.051				-0.671137		-0.671137	-1.825				-0.955998		-0.955998	-0.500107	-0.542378	-0.542378		-0.63187		-0.578445			0.872222	-0.848				-0.578445		0.099					0.6875	0.6875
11	25	wPt-0391	6.3	1848.4	123.1	0.807						0.308251	-0.55						-0.351213	-1.028				-0.538502		-0.538502	-0.193822	-0.179501	-0.179501		-0.313377						-0.257						0.109					0.756944	0.756944
11	26	psr375.4	8.5	1854.7	129.4	0.024						0.0091673	-0.226						-0.144317	-1.209				-0.633316		-0.633316	-0.256155	-0.211105	-0.211105		-0.614811						-0.471						0.083					0.576389	0.576389
11	27	m65p64.8_4B	5.4	1863.2	137.9	1.934					0.738732	0.738732	-0.175						-0.11175	-0.955				-0.500262		-0.500262	0.0422401	0.07949		0.07949	-0.315308						0.268						0.162	*		0.162		1.125	1.125
11	28	dupw043	0	1868.6	143.3	2.86	*		2.86		1.09244	1.09244	-0.118						-0.0753512	0.047						0.0246202	0.347235	0.364146		0.364146				0.634379			0.93					0.634379	0.194	**		0.194		1.34722	1.34722
12	1	wPt-4572_4DS	61.9	1868.6	0	-0.627						-0.239496	-1.498				-0.956577		-0.956577	-0.942						-0.493452	-0.563175	-0.318859	-0.318859		-0.267343		-0.697135				-1.022				-0.697135		-0.074				-0.513889		-0.513889
12	2	psp3103_4D	1.1	1930.5	61.9	-2.05				-0.78304		-0.78304	0.18						0.114943	-2.272	*	-2.272		-1.19015		-1.19015	-0.619417	-0.657731	-0.657731		-0.257113		-0.942019				-1.381				-0.942019		-0.052						-0.361111
12	3	wPt-2379	15.1	1931.6	63	-1.87				-0.714286		-0.714286	-0.042						-0.0268199	-2.522	*	-2.522		-1.32111		-1.32111	-0.687405	-0.678465	-0.678465		-0.313635		-1.00887				-1.479				-1.00887		-0.044						-0.305556
12	4	wmc473	0	1946.7	78.1	-2.577				-0.984339		-0.984339	0.394						0.251596	-1.905				-0.997905		-0.997905	-0.576882	-0.660748	-0.660748		-0.203296		-0.929741			0.935185	-1.363				-0.929741		-0.088				-0.611111		-0.611111
12	5	blt101.t7	3.2	1946.7	78.1	-2.577				-0.984339		-0.984339	0.394						0.251596	-1.905				-0.997905		-0.997905	-0.576882	-0.660748	-0.660748		-0.203296		-0.929741			0.935185	-1.363				-0.929741		-0.088				-0.611111		-0.611111
12	6	gwm165.2	61.4	1949.9	81.3	-2.51				-0.958747		-0.958747	0.726						0.463602	-2.082	*	-2.082		-1.09062		-1.09062	-0.52859	-0.683123	-0.683123		-0.196601		-0.879263			0.724074	-1.289				-0.879263		-0.081				-0.5625		-0.5625
12	7	wPt-669158	0	2011.3	142.7	-0.473						-0.180672	0.823					0.525543	0.525543	-0.422						-0.221058	0.0412708	0.175181		0.175181		0.213803					-0.024						0.108					0.75	0.75
12	8	psr375.1_4DL	6.5	2011.3	142.7	-0.473						-0.180672	0.823					0.525543	0.525543	-0.422						-0.221058	0.0412708	0.175181		0.175181		0.213803					-0.024						0.108					0.75	0.75
12	9	gwm609	0	2017.8	149.2	0.043						0.0164248	1.602	*		1.602		1.02299	1.02299	-0.604						-0.316396	0.241006	0.340996		0.340996		0.335468					0.347						0.141					0.979167	0.979167
13	1	wPt-667213	1.2	2017.8	0	-0.983						-0.375477	-0.838				-0.535121		-0.535121	1.25					0.654793	0.654793	-0.0852686	0.0398906		0.0398906	-0.439165						-0.19						-0.132				-0.916667		-0.916667
13	2	wPt-797581	1.1	2019	1.2	-0.801						-0.305959	-0.713						-0.4553	1.216					0.636983	0.636983	-0.0414254	0.212328		0.212328	-0.585431						-0.099						-0.127				-0.881944		-0.881944
13	3	wPt-798459	2.3	2020.1	2.3	-0.71						-0.271199	-0.879				-0.561303		-0.561303	1.3					0.680985	0.680985	-0.0505058	0.039894		0.039894	-0.624537						-0.096						-0.135				-0.9375		-0.9375
13	4	wPt-4131	2.3	2022.4	4.6	-1.102						-0.420932	-0.97				-0.619413		-0.619413	1.447					0.757988	0.757988	-0.0941187	0.046192		0.046192	-0.467284						-0.208						-0.163	*	-0.163		-1.13194		-1.13194
13	5	m92p78.1	2.1	2024.7	6.9	-1.09						-0.416348	-1.027				-0.655811		-0.655811	1.353					0.708748	0.708748	-0.121137	0.0176457		0.0176457	-0.516277						-0.255						-0.153	*	-0.153		-1.0625		-1.0625
13	6	tPt-7322	3.2	2026.8	9	-1.141						-0.435829	-0.971				-0.620051		-0.620051	1.382					0.723939	0.723939	-0.110647	0.0346294		0.0346294	-0.745229						-0.243						-0.159	*	-0.159		-1.10417		-1.10417
13	7	barc117	0	2030	12.2	-0.899						-0.343392	-1.055				-0.673691		-0.673691	1.135					0.594552	0.594552	-0.140844	-0.0263796	-0.0263796		-0.762582						-0.273						-0.14				-0.972222		-0.972222
13	8	m43p78.4	2.1	2030	12.2	-0.899						-0.343392	-1.055				-0.673691		-0.673691	1.135					0.594552	0.594552	-0.140844	-0.0263796	-0.0263796		-0.762582						-0.273						-0.14				-0.972222		-0.972222
13	9	barc180	1.1	2032.1	14.3	-0.93						-0.355233	-0.959				-0.612388		-0.612388	1.459					0.764274	0.764274	-0.0677823	0.0506287		0.0506287	-0.764381						-0.143						-0.151	*	-0.151		-1.04861		-1.04861
13	10	wPt-2697	4.2	2033.2	15.4	-0.826						-0.315508	-0.765						-0.488506	1.491					0.781037	0.781037	-0.00765886	0.260346		0.260346	-0.704978						-0.033						-0.152	*	-0.152		-1.05556		-1.05556
13	11	m43p78.10_5A	0	2037.4	19.6	-1.008						-0.385027	-1.208				-0.771392		-0.771392	1					0.523834	0.523834	-0.210861	-0.0825192	-0.0825192		-0.837095						-0.405						-0.134				-0.930556		-0.930556
13	12	wPt-5309	4.2	2037.4	19.6	-1.008						-0.385027	-1.208				-0.771392		-0.771392	1					0.523834	0.523834	-0.210861	-0.0825192	-0.0825192		-0.837095						-0.405						-0.134				-0.930556		-0.930556
13	13	psr574_5AL	5.3	2041.6	23.8	-1.163						-0.444232	-1.129				-0.720945		-0.720945	0.94						0.492404	-0.224258	-0.240315	-0.240315		-0.816096						-0.451						-0.118				-0.819444		-0.819444
13	14	barc141	2.4	2046.9	29.1	-1.866				-0.712758		-0.712758	-0.802				-0.512133		-0.512133	1.27					0.66527	0.66527	-0.18654	-0.18654	-0.18654		-0.715353					0.581481	-0.466						-0.13				-0.902778		-0.902778
13	15	psr150_5AL	5	2049.3	31.5	-2.144				-0.818946		-0.818946	-0.998				-0.637292		-0.637292	1.217					0.637507	0.637507	-0.272911	-0.272911	-0.272911		-0.755025					0.92037	-0.642						-0.123				-0.854167		-0.854167
13	16	psb85_5AL	0	2054.3	36.5	-1.476				-0.563789		-0.563789	-1.055				-0.673691		-0.673691	1.573					0.823992	0.823992	-0.137829	-0.137829	-0.137829		-0.605449					0.796296	-0.319						-0.098				-0.680556		-0.680556
13	17	wPt-9748	3.3	2054.3	36.5	-1.476				-0.563789		-0.563789	-1.055				-0.673691		-0.673691	1.573					0.823992	0.823992	-0.137829	-0.137829	-0.137829		-0.605449					0.796296	-0.319						-0.098				-0.680556		-0.680556
13	18	m85p65.2	17.3	2057.6	39.8	-2.123				-0.810924		-0.810924	-0.522						-0.333333	1.808					0.947093	0.947093	-0.0657217	0.0453894		0.0453894	-0.557794					0.888889	-0.279						-0.1				-0.694444		-0.694444
13	19	gwm639.1	1.1	2074.9	57.1	-1.178						-0.449962	-0.117						-0.0747126	1.811					0.948664	0.948664	0.14133	0.316221		0.316221	-0.202899					1.06296	0.172						-0.034						-0.236111
13	20	m71p77.8_5A	1.1	2076	58.2	-1.377				-0.525974		-0.525974	0.095						0.0606641	1.616					0.846517	0.846517	0.127069	0.106847		0.106847	-0.220436					0.957407	0.111						-0.039						-0.270833
13	21	psr911_5AL	1.1	2077.1	59.3	-1.004						-0.383499	0.132						0.0842912	1.804					0.944997	0.944997	0.215263	0.314999		0.314999	-0.193277					0.907407	0.311						-0.02						-0.138889
13	22	wPt-9094	1.1	2078.2	60.4	-1.391				-0.531322		-0.531322	-0.115						-0.0734355	1.476					0.77318	0.77318	0.0561409	0.0806194		0.0806194	-0.227256					1.21296	-0.01						-0.029						-0.201389
13	23	psr806.1_5AL	3.4	2079.3	61.5	-1.182						-0.45149	-0.166						-0.106003	1.751					0.917234	0.917234	0.119914	0.305745		0.305745	-0.201072					1.07778	0.134						-0.016						-0.111111
13	24	m43p78.9a_5A	1.9	2082.7	64.9	-0.856						-0.326967	-0.49						-0.312899	1.773					0.928759	0.928759	0.0962974	0.309586		0.309586	-0.0155088					0.911111	0.142						0.009						0.0625
13	25	psr637_5AL	3.2	2084.6	66.8	-0.749						-0.286096	-0.548						-0.349936	1.707					0.894185	0.894185	0.086051	0.298062		0.298062	-0.0160377					0.911111	0.136						0.023						0.159722
13	26	psr120.1_5AL	2.1	2087.8	70	-0.002						-0.000763942	0.07						0.0446999	1.689					0.884756	0.884756	0.309564	0.294919		0.294919						0.72037	0.585						0.063						0.4375
13	27	wPt-668257	1.1	2089.9	72.1	0.22						0.0840336	-0.186						-0.118774	1.628					0.852803	0.852803	0.272687	0.284268		0.284268						0.618519	0.554						0.069						0.479167
13	28	psp3003.2	4.2	2091	73.2	0.562						0.214668	0.176						0.112388	1.729					0.90571	0.90571	0.410922	0.301903		0.301903		0.184756		0.560709			0.822					0.560709	0.085					0.590278	0.590278
13	29	psr967.3_5AL	2.1	2095.2	77.4	1.053						0.402215	-0.022						-0.0140485	1.931	*		1.931		1.01152	1.01152	0.466564	0.337175		0.337175		0.245011		0.673261			0.987					0.673261	0.124					0.861111	0.861111
13	30	wmc388b	2.1	2097.3	79.5	1.737					0.663484	0.663484	-0.156						-0.0996169	1.784					0.934521	0.934521	0.499462	0.532668		0.532668		0.238058		0.764666			1.121					0.764666	0.179	*		0.179		1.24306	1.24306
13	31	psr2021.1	3.2	2099.4	81.6	1.982					0.757066	0.757066	-0.259						-0.16539	1.058					0.554217	0.554217	0.381965	0.437094		0.437094				0.632333			0.927					0.632333	0.199	**		0.199		1.38194	1.38194
13	32	psr575.2_5AL	6.3	2102.6	84.8	1.223						0.46715	-0.18						-0.114943	1.035					0.542169	0.542169	0.298126	0.180723		0.180723		0.21012					0.692						0.183	*		0.183		1.27083	1.27083
13	33	vrn-A1	7.4	2108.9	91.1	1.402					0.535523	0.535523	0.002						0.00127714	1.321					0.691985	0.691985	0.409595	0.40917		0.40917		0.272435		0.619372			0.908					0.619372	0.208	**		0.208		1.44444	1.44444
13	34	psr426.1_5AL	6.3	2116.3	98.5	0.322						0.122995	0.014						0.00893997	1.301					0.681509	0.681509	0.271148	0.22717		0.22717		0.245783				0.748148	0.546						0.119					0.826389	0.826389
13	35	wPt-7255	0	2122.6	104.8	-0.371						-0.141711	0.582						0.371648	2.06	*		2.06		1.0791	1.0791	0.436345	0.3597		0.3597		0.321488		0.516371			0.757					0.516371	0.055						0.381944
13	36	wPt-9834	4.2	2122.6	104.8	-0.371						-0.141711	0.582						0.371648	2.06	*		2.06		1.0791	1.0791	0.436345	0.3597		0.3597		0.321488		0.516371			0.757					0.516371	0.055						0.381944
13	37	m85p65.0	0	2126.8	109	-1.171						-0.447288	0.312						0.199234	1.866					0.977475	0.977475	0.24314	0.325825		0.325825		0.309901					0.335						0.008						0.0555556
13	38	rab16_5AL	2.1	2126.8	109	-1.171						-0.447288	0.312						0.199234	1.866					0.977475	0.977475	0.24314	0.325825		0.325825		0.309901					0.335						0.008						0.0555556
13	39	psr145_5AL	2.1	2128.9	111.1	-1.417				-0.541253		-0.541253	0.402						0.256705	1.937	*		1.937		1.01467	1.01467	0.243373	0.157805		0.157805		0.161157				0.605556	0.307						-0.005						-0.0347222
13	40	cfa2163b	9.6	2131	113.2	-0.819						-0.312834	0.699						0.44636	1.735					0.908853	0.908853	0.34746	0.302951		0.302951		0.301017					0.538						0.021						0.145833
13	41	m60p64.4	18.3	2140.6	122.8	-1.526				-0.582888		-0.582888	1.244					0.794381	0.794381	1.786					0.935568	0.935568	0.382354	0.382354		0.382354		0.29561					0.501						-0.057						-0.395833
13	42	wPt-1903	1.1	2158.9	141.1	-1.346				-0.514133		-0.514133	0.063						0.0402299	1.103					0.577789	0.577789	0.0346288	0.0212188		0.0212188							-0.06						-0.061						-0.423611
13	43	wPt-5231	5.6	2160	142.2	-1.139						-0.435065	0.07						0.0446999	1.471					0.770561	0.770561	0.126732	0.256854		0.256854							0.134						-0.057						-0.395833
13	44	gwm6.2	6.3	2165.6	147.8	-1.075						-0.410619	0.494						0.315453	1.169					0.612362	0.612362	0.172399	0.204121		0.204121							0.196						-0.042						-0.291667
13	45	tPt-6495	14	2171.9	154.1	-2.03				-0.775401		-0.775401	-0.313						-0.199872	-0.005						-0.00261917	-0.325964	-0.258467	-0.258467				-0.534106				-0.783				-0.534106		-0.078				-0.541667		-0.541667
13	46	psr1_5AL	0	2185.9	168.1	-0.132						-0.0504202	-0.656						-0.418902	-0.586						-0.306967	-0.258763	0									-0.458						0.055						0.381944
14	1	m72p78.3	4.7	2185.9	0	-0.183						-0.0699007	0.926					0.591315	0.591315	0.583						0.305395	0.275603	0.197105		0.197105		0.176094					0.442						0.004						0.0277778
14	2	wPt-1432	1.1	2190.6	4.7	0.649						0.247899	1.236					0.789272	0.789272	1.313					0.687795	0.687795	0.574989	0.492356		0.492356		0.501865		0.727149			1.066					0.727149	0.041						0.284722
14	3	gwm234	9.6	2191.7	5.8	1.022						0.390374	1.27					0.810983	0.810983	1.495					0.783133	0.783133	0.661497	0.531372		0.531372		0.535921		0.861528			1.263					0.861528	0.06						0.416667
14	4	dupw115	5.8	2201.3	15.4	0.223						0.0851795	1.932	*		1.932		1.23372	1.23372	2.143	*		2.143		1.12258	1.12258	0.813824	0.785431		0.785431		0.693642		0.976808			1.432					0.976808	0.045						0.3125
14	5	wPt-0033	5.9	2207.1	21.2	-0.733						-0.279985	1.938	*		1.938		1.23755	1.23755	2.037	*		2.037		1.06705	1.06705	0.674871	0.7682		0.7682		0.724368		0.737381			1.081					0.737381	0.002						0.0138889
14	6	wPt-1261	0	2213	27.1	-0.144						-0.0550038	1.53					0.977011	0.977011	2.05	*		2.05		1.07386	1.07386	0.665289	0.683624		0.683624		0.755056		0.781719			1.146					0.781719	0.072					0.5	0.5
14	7	wmc149a	0	2213	27.1	-0.144						-0.0550038	1.53					0.977011	0.977011	2.05	*		2.05		1.07386	1.07386	0.665289	0.683624		0.683624		0.755056		0.781719			1.146					0.781719	0.072					0.5	0.5
14	8	psr170	2.1	2213	27.1	-0.144						-0.0550038	1.53					0.977011	0.977011	2.05	*		2.05		1.07386	1.07386	0.665289	0.683624		0.683624		0.755056		0.781719			1.146					0.781719	0.072					0.5	0.5
14	9	psr304	1.1	2215.1	29.2	-0.217						-0.0828877	1.152					0.735632	0.735632	1.922	*		1.922		1.00681	1.00681	0.553185	0.580814		0.580814		0.647609		0.649386			0.952					0.649386	0.065						0.451389
14	10	m71p77.13_5B	0	2216.2	30.3	-0.197						-0.0752483	1.136					0.725415	0.725415	1.693					0.886852	0.886852	0.51234	0.537422		0.537422		0.624406		0.598226	-0.511111		0.877					0.598226	0.055						0.381944
14	11	wPt-5346	7.4	2216.2	30.3	-0.197						-0.0752483	1.136					0.725415	0.725415	1.693					0.886852	0.886852	0.51234	0.537422		0.537422		0.624406		0.598226	-0.511111		0.877					0.598226	0.055						0.381944
14	12	m51p65.4_5B	3.2	2223.6	37.7	-0.127						-0.0485103	0.474						0.302682	1.735					0.908853	0.908853	0.387675	0.302951		0.302951		0.406463					0.694						0.05						0.347222
14	13	psr326.2	1.1	2226.8	40.9	-0.062						-0.0236822	0.416						0.265645	1.326					0.694605	0.694605	0.312189	0.231535		0.231535		0.333333					0.56						0.062						0.430556
14	14	wPt-9814	1.1	2227.9	42	-0.035						-0.013369	0.503						0.321201	1.652					0.865375	0.865375	0.391069	0.288458		0.288458		0.397708			-0.587037		0.706						0.053						0.368056
14	15	barc109	1.1	2229	43.1	0.311						0.118793	0.537						0.342912	1.599					0.837611	0.837611	0.433105	0.279204		0.279204		0.57076		0.556617	-0.592593		0.816					0.556617	0.088					0.611111	0.611111
14	16	wmc73	3.2	2230.1	44.2	0.842						0.32162	0.431						0.275223	1.493					0.782085	0.782085	0.459643	0.260695		0.260695		0.815011		0.628922	-0.505556		0.922					0.628922	0.11					0.763889	0.763889
14	17	wPt-1951	1.1	2233.3	47.4	1.109						0.423606	0.572						0.365262	1.471					0.770561	0.770561	0.519809	0.256854		0.256854		0.872072		0.716917	-0.690741		1.051					0.716917	0.133					0.923611	0.923611
14	18	wPt-3289	0	2234.4	48.5	0.833						0.318182	0.499						0.318646	1.464					0.766894	0.766894	0.467907	0.255631		0.255631		0.774458		0.635744	-0.553704		0.932					0.635744	0.13					0.902778	0.902778
14	19	barc74	4.2	2234.4	48.5	0.833						0.318182	0.499						0.318646	1.464					0.766894	0.766894	0.467907	0.255631		0.255631		0.774458		0.635744	-0.553704		0.932					0.635744	0.13					0.902778	0.902778
14	20	wPt-0103	3.2	2238.6	52.7	1.205						0.460275	0.48						0.306513	1.931	*		1.931		1.01152	1.01152	0.592771	0.337175		0.337175		0.836067		0.822647	-0.803704		1.206					0.822647	0.122					0.847222	0.847222
14	21	tPt-2203	1.1	2241.8	55.9	1.397					0.533613	0.533613	0.9					0.574713	0.574713	1.883					0.98638	0.98638	0.698235	0.698235		0.698235		0.936082		0.950887	-0.764815		1.394					0.950887	0.13					0.902778	0.902778
14	22	wPt-5514	0	2242.9	57	1.443					0.551184	0.551184	1.118					0.713921	0.713921	1.815					0.95076	0.95076	0.738621	0.738621		0.738621		0.947879		0.994543	-0.807407		1.458					0.994543	0.133					0.923611	0.923611
14	23	wPt-742141	3.2	2242.9	57	1.443					0.551184	0.551184	1.118					0.713921	0.713921	1.815					0.95076	0.95076	0.738621	0.738621		0.738621		0.947879		0.994543	-0.807407		1.458					0.994543	0.133					0.923611	0.923611
14	24	wPt-7418	1.1	2246.1	60.2	2.43					0.928189	0.928189	0.948					0.605364	0.605364	1.638					0.858041	0.858041	0.797198	0.797198		0.797198		1.03482		1.14052	-0.772222		1.672	*		1.672		1.14052	0.202	**		0.202		1.40278	1.40278
14	25	psr725	2.5	2247.2	61.3	2.507					0.957601	0.957601	1.068					0.681992	0.681992	1.586					0.830801	0.830801	0.823465	0.823465		0.823465		1.08484		1.17326	-0.788889		1.72	*		1.72		1.17326	0.201	**		0.201		1.39583	1.39583
14	26	gwm499	4.4	2249.7	63.8	2.586					0.987777	0.987777	0.744						0.475096	1.47					0.770037	0.770037	0.744303	0.585938		0.585938		0.961176		1.09141	-0.687037		1.6	*		1.6		1.09141	0.205	**		0.205		1.42361	1.42361
14	27	gwm639.2	2.5	2254.1	68.2	2.614					0.998472	0.998472	1.433					0.91507	0.91507	0.89						0.466213	0.793252	0.637847		0.637847		0.786774		1.1221	-0.748148		1.645	*		1.645		1.1221	0.223	**		0.223		1.54861	1.54861
14	28	psp3037	2.1	2256.6	70.7	2.808	*		2.808		1.07257	1.07257	1.896	*		1.896		1.21073	1.21073	1.176					0.616029	0.616029	0.966444	0.966444		0.966444		1.16686		1.33697	-0.655556		1.96	**		1.96		1.33697	0.203	**		0.203		1.40972	1.40972
14	29	psr806.2	8.5	2258.7	72.8	2.897	*		2.897		1.10657	1.10657	1.545					0.98659	0.98659	0.977					0.511786	0.511786	0.868315	0.868315		0.868315		1.10059		1.23192	-0.638889		1.806	*		1.806		1.23192	0.207	**		0.207		1.4375	1.4375
14	30	psr120.2	1.1	2267.2	81.3	1.732					0.661574	0.661574	0.65						0.41507	0.678						0.35516	0.477268	0.220525		0.220525		0.439111		0.695771			1.02					0.695771	0.122					0.847222	0.847222
14	31	tPt-3719	1.1	2268.3	82.4	2.018					0.770817	0.770817	0.285						0.181992	0.466						0.244107	0.398972	0.256939		0.256939		0.2493		0.629604			0.923					0.629604	0.128					0.888889	0.888889
14	32	wPt-3457	2.2	2269.4	83.5	1.452					0.554622	0.554622	0.401						0.256066	0.57						0.298586	0.369758	0.184874		0.184874				0.550477			0.807					0.550477	0.105					0.729167	0.729167
14	33	wPt-8393	10.7	2271.6	85.7	0.83						0.317036	0.295						0.188378	0.503						0.263489	0.256301	0									0.543						0.072					0.5	0.5
14	34	m65p64.8a	6.1	2282.3	96.4	0.206						0.078686	-0.043						-0.0274585	0.759						0.39759	0.149606	0									0.307						0.06						0.416667
14	35	psr2021.2	1.1	2288.4	102.5	0.077						0.0294118	0.133						0.0849298	0.895						0.468832	0.194391	0									0.369						0.059						0.409722
14	36	gwm271	8.4	2289.5	103.6	-0.03						-0.0114591	-0.064						-0.0408685	0.868						0.454688	0.13412	0									0.258						0.06						0.416667
14	37	wPt-6014	1.1	2297.9	112	-0.182						-0.0695187	0.197						0.125798	0.754						0.394971	0.150417	0									0.256						-0.003						-0.0208333
14	38	wPt-5896	0	2299	113.1	0.301						0.114973	0.29						0.185185	0.884						0.46307	0.254409	0									0.492						0.022						0.152778
14	39	gwm408	2.1	2299	113.1	0.301						0.114973	0.29						0.185185	0.884						0.46307	0.254409	0									0.492						0.022						0.152778
14	40	psr426.2	8.4	2301.1	115.2	0.516						0.197097	0.548						0.349936	0.758						0.397067	0.3147	0									0.607						0.028						0.194444
14	41	wg908.2	1.1	2309.5	123.6	-0.001						-0.000381971	1.075					0.686462	0.686462	0.834						0.436878	0.374319	0.228821		0.228821							0.636						0.001						0.00694444
14	42	bcd221	0	2310.6	124.7	-0.06						-0.0229183	1.071					0.683908	0.683908	0.863						0.452069	0.37102	0.227969		0.227969							0.625						-0.002						-0.0138889
14	43	wPt-1304	2.1	2310.6	124.7	-0.06						-0.0229183	1.071					0.683908	0.683908	0.863						0.452069	0.37102	0.227969		0.227969							0.625						-0.002						-0.0138889
14	44	wPt-9205	1.1	2312.7	126.8	-0.794						-0.303285	0.919					0.586845	0.586845	0.024						0.012572	0.0987108	0.195615		0.195615							0.05						-0.028						-0.194444
14	45	barc140	14	2313.8	127.9	-0.171						-0.065317	1.027					0.655811	0.655811	0.185						0.0969094	0.229134	0.218604		0.218604							0.347						0.004						0.0277778
14	46	wPt-7239	0	2327.8	141.9	-1.243						-0.47479	-0.052						-0.0332056	-0.29						-0.151912	-0.219969	0			-0.262087						-0.528						-0.079				-0.548611		-0.548611
14	47	rsq805.2	3.2	2327.8	141.9	-1.243						-0.47479	-0.052						-0.0332056	-0.29						-0.151912	-0.219969	0			-0.262087						-0.528						-0.079				-0.548611		-0.548611
14	48	psr557	1.1	2331	145.1	-1.334				-0.509549		-0.509549	0.291						0.185824	-0.134						-0.0701938	-0.131306	-0.16985	-0.16985		-0.214834						-0.393						-0.074				-0.513889		-0.513889
14	49	m60p64.3	0	2332.1	146.2	-1.418				-0.541635		-0.541635	0.266						0.16986	-0.075						-0.0392876	-0.137021	-0.180545	-0.180545		-0.242236						-0.409						-0.082				-0.569444		-0.569444
14	50	m87p78.1	6.6	2332.1	146.2	-1.418				-0.541635		-0.541635	0.266						0.16986	-0.075						-0.0392876	-0.137021	-0.180545	-0.180545		-0.242236						-0.409						-0.082				-0.569444		-0.569444
14	51	tPt-3144	2.2	2338.7	152.8	-0.609						-0.23262	0.918					0.586207	0.586207	-0.093						-0.0487166	0.101623	0.195402		0.195402							0.072						-0.027						-0.1875
14	52	wPt-7006	4	2340.9	155	-0.004						-0.00152788	1.004					0.641124	0.641124	-0.273						-0.143007	0.16553	0.213708		0.213708							0.243						0.014						0.0972222
14	53	wPt-4418	8.3	2344.9	159	-0.451						-0.172269	0.993					0.6341	0.6341	-0.46						-0.240964	0.0736223	0.211367		0.211367	-0.167945						0.027						0.017						0.118056
14	54	wPt-0927	2.3	2353.2	167.3	0.031						0.0118411	1.157					0.738825	0.738825	-0.62						-0.324777	0.141963	0.246275		0.246275					-0.564815		0.189						0.031						0.215278
14	55	m77p64.3_5B	2.1	2355.5	169.6	-0.076						-0.0290298	0.794					0.507024	0.507024	-0.362						-0.189628	0.0961221	0.169008		0.169008							0.118						0.026						0.180556
14	56	psr580	10.4	2357.6	171.7	-0.615						-0.234912	0.413						0.263729	-0.684						-0.358303	-0.109829	0			-0.204482						-0.296						0.003						0.0208333
14	57	wPt-3922	4.5	2368	182.1	-1.894				-0.723453		-0.723453	0.078						0.0498084	-0.44						-0.230487	-0.301377	-0.241151	-0.241151		-0.532972		-0.51296				-0.752				-0.51296		-0.052						-0.361111
14	58	wPt-731740	15.1	2372.5	186.6	-1.185						-0.452636	0.124						0.0791826	0.536						0.280775	-0.0308926	0			-0.247838						-0.175						-0.04						-0.277778
14	59	psr375.2	1.1	2387.6	201.7	-2.438				-0.931245		-0.931245	0.538						0.34355	0.279						0.14615	-0.147182	-0.310415	-0.310415		-0.421873						-0.54						-0.154	*	-0.154		-1.06944		-1.06944
14	60	psr567.3	0	2388.7	202.8	-2.629	*	-2.629		-1.0042		-1.0042	0.448						0.286079	0.376						0.196962	-0.17372	-0.334734	-0.334734		-0.438802						-0.602						-0.17	*	-0.17		-1.18056		-1.18056
15	1	m63p78.1b	14.5	2388.7	0	1.375					0.52521	0.52521	0.637						0.406769	1.67					0.874804	0.874804	0.602261	0.466671		0.466671		0.247328		0.836971		0.544444	1.227					0.836971	0.061						0.423611
15	2	wmc233	1.2	2403.2	14.5	0.226						0.0863254	1.093					0.697957	0.697957	1.332					0.697748	0.697748	0.49401	0.465235		0.465235		0.291747		0.603001			0.884					0.603001	0.066						0.458333
15	3	cfd18	6.7	2404.4	15.7	0.304						0.116119	1.201					0.766922	0.766922	1.279					0.669984	0.669984	0.517675	0.478969		0.478969		0.449555		0.633015			0.928					0.633015	0.065						0.451389
15	4	gwm190	5.9	2411.1	22.4	-0.794						-0.303285	0.607						0.387612	0.912						0.477737	0.187355	0			-0.188406					0.555556	0.241						0.018						0.125
15	5	wPt-4295	6.9	2417	28.3	-0.43						-0.164248	-0.032						-0.0204342	0.573						0.300157	0.0384918	0								0.501852	0.037						-0.005						-0.0347222
15	6	gwm205	3.9	2423.9	35.2	-0.425						-0.162338	-0.204						-0.130268	0.071						0.0371922	-0.0851379	0			-0.166484					0.775926	-0.186						0						0
15	7	GS2_463_f3xrt	4	2427.8	39.1	-0.219						-0.0836516	-0.31						-0.197957	-0.37						-0.193819	-0.158476	0								0.818519	-0.3						0.03						0.208333
15	8	cfd81	14.2	2431.8	43.1	0.417						0.159282	-0.361						-0.230524	-0.371						-0.194343	-0.0885281	0								0.8	-0.105						0.052						0.361111
15	9	barc44	35.7	2446	57.3	1.024						0.391138	-0.484						-0.309068	-0.143						-0.0749083	0.00238742	0									0.132						0.056						0.388889
15	10	cfd8	7.6	2481.7	93	1.834					0.700535	0.700535	-0.122						-0.0779055	-1.087				-0.569408		-0.569408	0.0177404	0.0437089		0.0437089	-0.338355						0.208						0.104					0.722222	0.722222
15	11	wPt-2256	3.2	2489.3	100.6	1.192						0.455309	0.114						0.0727969	-1.393				-0.729701		-0.729701	-0.0671984	-0.243234	-0.243234		-0.271147				-0.637037		-0.029						0.064						0.444444
15	12	gwm583	12.9	2492.5	103.8	1.498					0.572193	0.572193	0.716						0.457216	-1.588				-0.831849		-0.831849	0.0658531	-0.0865522	-0.0865522		-0.288657						0.208						0.095					0.659722	0.659722
15	13	cfd57	2.1	2505.4	116.7	0.099						0.0378151	1.009					0.644317	0.644317	-1.429				-0.748559		-0.748559	-0.0221425	-0.0347476	-0.0347476		-0.0075252						-0.107						0.061						0.423611
15	14	gwm174	17	2507.5	118.8	0.477						0.1822	1.566	*		1.566		1	1	-1.238				-0.648507		-0.648507	0.177898	0.117164		0.117164		0.298648					0.269						0.07						0.486111
15	15	cfd7	3.5	2524.5	135.8	1.702					0.650115	0.650115	1.975	*		1.975		1.26117	1.26117	-0.529						-0.277108	0.544727	0.637097		0.637097		0.622026		0.715553	-1.07963		1.049					0.715553	0.075					0.520833	0.520833
15	16	Ibfb	2.2	2528	139.3	2.128					0.812834	0.812834	1.848	*		1.848		1.18008	1.18008	-0.077						-0.0403353	0.650859	0.664304		0.664304		0.642229		0.886767	-1.05		1.3					0.886767	0.072					0.5	0.5
15	17	cfd3	6.8	2530.2	141.5	2.254					0.860963	0.860963	2.262	**		2.262		1.44444	1.44444	-0.101						-0.0529073	0.750833	0.768469		0.768469		0.736551		1.00341	-1.14815		1.471	*		1.471		1.00341	0.066						0.458333
15	18	m77p64.8_5D	9.9	2537	148.3	1.928					0.73644	0.73644	1.744	*		1.744		1.11367	1.11367	0.657						0.344159	0.731422	0.616702		0.616702		0.881083		0.984311	-1.58889		1.443					0.984311	0.009						0.0625
15	19	gwm292_5D	4.5	2546.9	158.2	1.506					0.575248	0.575248	1.315					0.839719	0.839719	1.041					0.545312	0.545312	0.653426	0.653426		0.653426		0.912053		0.877899	-1.6537		1.287					0.877899	-0.028						-0.194444
15	20	gwm212	11.8	2551.4	162.7	1.52					0.580596	0.580596	1.286					0.821201	0.821201	1.189					0.622839	0.622839	0.674879	0.674879		0.674879		0.938918		0.908595	-1.72778		1.332					0.908595	-0.03						-0.208333
15	21	wPt-731945	3.2	2563.2	174.5	0.635						0.242552	0.776						0.49553	0.826						0.432687	0.390256	0				0.483681		0.508868	-0.562963		0.746					0.508868	-0.085				-0.590278		-0.590278
15	22	wmc97	4.4	2566.4	177.7	0.073						0.0278839	0.58						0.37037	0.766						0.401257	0.266504	0				0.269087					0.473						-0.099				-0.6875		-0.6875
15	23	m62p64.9a	42.4	2570.8	182.1	0.291						0.111154	0.343						0.219029	0.491						0.257203	0.195795	0				0.247715			-0.609259		0.375						-0.092				-0.638889		-0.638889
15	24	m92p78.9	3.2	2613.2	224.5	2.444					0.933537	0.933537	0.073						0.0466156	1.985	*		1.985		1.03981	1.03981	0.673321	0.657783		0.657783		0.607547		1.02387	-0.581481		1.501	*		1.501		1.02387	0.068						0.472222
15	25	barc144	1.1	2616.4	227.7	2.051					0.783422	0.783422	-0.181						-0.115581	1.586					0.830801	0.830801	0.499548	0.538075		0.538075		0.505856		0.785812	-0.661111		1.152					0.785812	0.045						0.3125
15	26	rPt-3825	1.1	2617.5	228.8	2.028					0.774637	0.774637	-0.255						-0.162835	1.347					0.705605	0.705605	0.439136	0.493414		0.493414		0.484396		0.709413			1.04					0.709413	0.06						0.416667
15	27	gwm654	1.1	2618.6	229.9	2.475					0.945378	0.945378	-0.079						-0.050447	1.181					0.618649	0.618649	0.504527	0.521342		0.521342		0.353428		0.813097	-0.640741		1.192					0.813097	0.082					0.569444	0.569444
15	28	psr567.1	0	2619.7	231	2.303					0.879679	0.879679	-0.051						-0.032567	0.864						0.452593	0.433235	0.293226		0.293226		0.314578		0.708731	-0.646296		1.039					0.708731	0.093					0.645833	0.645833
15	29	wPt-740860	0.9	2619.7	231	2.303					0.879679	0.879679	-0.051						-0.032567	0.864						0.452593	0.433235	0.293226		0.293226		0.314578		0.708731	-0.646296		1.039					0.708731	0.093					0.645833	0.645833
15	30	wPt-671936	0.6	2620.6	231.9	2.527					0.965241	0.965241	-0.052						-0.0332056	0.82						0.429544	0.45386	0.321747		0.321747		0.366581		0.748977	-0.725926		1.098					0.748977	0.105					0.729167	0.729167
15	31	wPt-671762	1.8	2621.2	232.5	2.625					1.00267	1.00267	-0.052						-0.0332056	0.772						0.4044	0.457956	0.334225		0.334225		0.393862		0.760573	-0.762963		1.115					0.760573	0.111					0.770833	0.770833
15	32	m77p64.10_5D	0	2623	234.3	2.924	*		2.924		1.11688	1.11688	0.047						0.0300128	0.992					0.519644	0.519644	0.555513	0.545509		0.545509		0.447327		0.901091	-0.983333		1.321					0.901091	0.117					0.8125	0.8125
16	1	wPt-9687	0	2623	0	-0.026						-0.00993125	-0.066						-0.0421456	0.542						0.283918	0.0772805	0									0.15						0.015						0.104167
16	2	wPt-1664	1.7	2623	0	-0.026						-0.00993125	-0.066						-0.0421456	0.542						0.283918	0.0772805	0									0.15						0.015						0.104167
16	3	wPt-3468	1.5	2624.7	1.7	-0.401						-0.15317	-0.122						-0.0779055	0.503						0.263489	0.0108043	0									-0.007						0.014						0.0972222
16	4	wPt-9075	0	2626.2	3.2	-0.56						-0.213904	-0.24						-0.153257	0.527						0.276061	-0.0303666	0									-0.091						0.01						0.0694444
16	5	psr899.1	4.2	2626.2	3.2	-0.56						-0.213904	-0.24						-0.153257	0.527						0.276061	-0.0303666	0									-0.091						0.01						0.0694444
16	6	gwm334	4.2	2630.4	7.4	-1.133						-0.432773	-0.481						-0.307152	0.431						0.225773	-0.171384	0			-0.397763						-0.394						-0.025						-0.173611
16	7	wPt-3524	3.2	2634.6	11.6	-0.327						-0.124905	-0.036						-0.0229885	0.199						0.104243	-0.01455	0							-0.731481		-0.055						0.006						0.0416667
16	8	wPt-7663	1.1	2637.8	14.8	-0.68						-0.25974	-0.126						-0.0804598	-0.191						-0.100052	-0.146751	0									-0.332						0.002						0.0138889
16	9	psr8(cxp3)	1.1	2638.9	15.9	-1.351				-0.516043		-0.516043	-0.036						-0.0229885	-0.361						-0.189104	-0.242712	-0.172014	-0.172014		-0.171477						-0.583						-0.039						-0.270833
16	10	wPt-2573	2.1	2640	17	-2.011				-0.768144		-0.768144	-0.36						-0.229885	-1.129				-0.591409		-0.591409	-0.529813	-0.453184	-0.453184		-0.407112		-0.796044				-1.167				-0.796044		-0.074				-0.513889		-0.513889
16	11	wmc398b	15.2	2642.1	19.1	-1.581				-0.603896		-0.603896	-0.245						-0.15645	-0.684						-0.358303	-0.372883	-0.201299	-0.201299		-0.37053		-0.570941		-0.514815		-0.837				-0.570941		-0.069						-0.479167
16	12	wPt-667844	27.6	2657.3	34.3	-1.03						-0.39343	1.268					0.809706	0.809706	0.065						0.0340492	0.150108	0.269902		0.269902					-1.24074		0.101						-0.058						-0.402778
16	13	wPt-7063	2.2	2684.9	61.9	-3.401	*	-3.401		-1.29908		-1.29908	0.319						0.203704	-0.965				-0.5055		-0.5055	-0.533627	-0.601528	-0.601528		-1.10302		-0.920191		-0.681481		-1.349				-0.920191		-0.168	*	-0.168		-1.16667		-1.16667
16	14	barc3	4.3	2687.1	64.1	-3.327	*	-3.327		-1.27082		-1.27082	0.143						0.0913155	-0.662						-0.346778	-0.50876	-0.423606	-0.423606		-1.25661		-0.874488		-0.787037		-1.282				-0.874488		-0.18	*	-0.18		-1.25		-1.25
16	15	wPt-0902	0	2691.4	68.4	-3.481	**	-3.481		-1.32964		-1.32964	0.126						0.0804598	-0.336						-0.176008	-0.475063	-0.443214	-0.443214		-1.26864		-0.839018		-0.937037		-1.23				-0.839018		-0.185	*	-0.185		-1.28472		-1.28472
16	16	rsq805.1	6.4	2691.4	68.4	-3.481	**	-3.481		-1.32964		-1.32964	0.126						0.0804598	-0.336						-0.176008	-0.475063	-0.443214	-0.443214		-1.26864		-0.839018		-0.937037		-1.23				-0.839018		-0.185	*	-0.185		-1.28472		-1.28472
16	17	wmc256	0	2697.8	74.8	-3.865	**	-3.865		-1.47632		-1.47632	0.565						0.360792	0.199						0.104243	-0.337094	-0.492106	-0.492106		-0.938221		-0.705321		-0.916667		-1.034				-0.705321		-0.147	*	-0.147		-1.02083		-1.02083
16	18	cfa2164c	9.1	2697.8	74.8	-3.865	**	-3.865		-1.47632		-1.47632	0.565						0.360792	0.199						0.104243	-0.337094	-0.492106	-0.492106		-0.938221		-0.705321		-0.916667		-1.034				-0.705321		-0.147	*	-0.147		-1.02083		-1.02083
16	19	csb112.1	7.3	2706.9	83.9	-3.478	**	-3.478		-1.3285		-1.3285	0.637						0.406769	0.322						0.168675	-0.251017	-0.442832	-0.442832		-0.90659		-0.572988		-0.622222		-0.84				-0.572988		-0.117				-0.8125		-0.8125
16	20	wPt-5310	8	2714.2	91.2	-2.775	*	-2.775		-1.05997		-1.05997	0.675						0.431034	1.079					0.565217	0.565217	-0.0212392	-0.164917	-0.164917		-0.579101						-0.341						-0.09				-0.625		-0.625
16	21	wPt-7572	1.1	2722.2	99.2	-1.725				-0.6589		-0.6589	0.472						0.301405	1.044					0.546883	0.546883	0.0631294	-0.0373389	-0.0373389		-0.372914						-0.07						-0.057						-0.395833
16	22	wmc417	15.2	2723.3	100.3	-1.667				-0.636746		-0.636746	0.71						0.453384	1.049					0.549502	0.549502	0.122047	-0.0290811	-0.0290811		-0.369139						0.031						-0.049						-0.340278
16	23	mtd12h	1.1	2738.5	115.5	-0.491						-0.187548	-0.215						-0.137292	0.929						0.486642	0.053934	0			-0.252953						0.074						-0.017						-0.118056
16	24	wPt-6829	0	2739.6	116.6	-0.753						-0.287624	-0.31						-0.197957	0.605						0.31692	-0.0562203	0			-0.279747						-0.153						-0.02						-0.138889
16	25	wPt-8954	2.1	2739.6	116.6	-0.753						-0.287624	-0.31						-0.197957	0.605						0.31692	-0.0562203	0			-0.279747						-0.153						-0.02						-0.138889
16	26	wPt-0696	4.2	2741.7	118.7	-0.709						-0.270817	-0.245						-0.15645	0.696						0.364589	-0.0208927	0			-0.262696						-0.086						-0.04						-0.277778
16	27	wPt-1642	0	2745.9	122.9	-1.776				-0.67838		-0.67838	-0.156						-0.0996169	0.62						0.324777	-0.151073	-0.226127	-0.226127		-0.293143						-0.437						-0.105				-0.729167		-0.729167
16	28	wPt-2216	2.1	2745.9	122.9	-1.776				-0.67838		-0.67838	-0.156						-0.0996169	0.62						0.324777	-0.151073	-0.226127	-0.226127		-0.293143						-0.437						-0.105				-0.729167		-0.729167
16	29	m77p64.4	0	2748	125	-2.07				-0.79068		-0.79068	-0.026						-0.0166028	0.643						0.336826	-0.156819	-0.26356	-0.26356		-0.302521						-0.484						-0.124				-0.861111		-0.861111
16	30	barc104	0	2748	125	-2.07				-0.79068		-0.79068	-0.026						-0.0166028	0.643						0.336826	-0.156819	-0.26356	-0.26356		-0.302521						-0.484						-0.124				-0.861111		-0.861111
16	31	wPt-7204	8.2	2748	125	-2.07				-0.79068		-0.79068	-0.026						-0.0166028	0.643						0.336826	-0.156819	-0.26356	-0.26356		-0.302521						-0.484						-0.124				-0.861111		-0.861111
16	32	wPt-6268	0	2756.2	133.2	-1.613				-0.616119		-0.616119	0.057						0.0363985	0.108						0.0565741	-0.174382	-0.205373	-0.205373		-0.24589						-0.483						-0.093				-0.645833		-0.645833
17	1	psr167	4.6	2756.2	0	-0.277						-0.105806	-0.089						-0.0568327	0.13						0.0680985	-0.0315134	0									-0.079						0.053						0.368056
17	2	wPt-7065	1.3	2760.8	4.6	-0.949						-0.36249	0.414						0.264368	0.233						0.122053	0.00797693	0									-0.1						0.017						0.118056
17	3	wPt-0073	0	2762.1	5.9	-1.491				-0.569519		-0.569519	0.234						0.149425	0.426						0.223153	-0.0656466	-0.18984	-0.18984		-0.186457						-0.277						-0.014						-0.0972222
17	4	psr466.1	1.1	2762.1	5.9	-1.491				-0.569519		-0.569519	0.234						0.149425	0.426						0.223153	-0.0656466	-0.18984	-0.18984		-0.186457						-0.277						-0.014						-0.0972222
17	5	wPt-6667	6.4	2763.2	7	-0.93						-0.355233	0.316						0.201788	0.589						0.308539	0.0516978	0									-0.008						0.017						0.118056
17	6	psr136	7.4	2769.6	13.4	-1.798				-0.686784		-0.686784	0.345						0.220307	0.445						0.233106	-0.0777903	-0.228928	-0.228928								-0.336						-0.014						-0.0972222
17	7	m63p78.1	0.6	2777	20.8	-2.997	*	-2.997		-1.14477		-1.14477	-0.136						-0.0868455	-0.547						-0.286537	-0.50605	-0.381589	-0.381589		-0.558165		-0.836971				-1.227				-0.836971		-0.11				-0.763889		-0.763889
17	8	m51p65.1_6B	0.5	2777.6	21.4	-2.683	*	-2.683		-1.02483		-1.02483	-0.078						-0.0498084	-0.463						-0.242535	-0.439057	-0.341609	-0.341609		-0.544563		-0.733288				-1.075				-0.733288		-0.094				-0.652778		-0.652778
17	9	wPt-8814	8.5	2778.1	21.9	-2.37				-0.905271		-0.905271	-0.029						-0.0185185	-0.382						-0.200105	-0.374631	-0.301757	-0.301757		-0.521291		-0.632333				-0.927				-0.632333		-0.078				-0.541667		-0.541667
17	10	wPt-7576	0	2786.6	30.4	-1.432				-0.546982		-0.546982	0.571						0.364623	-0.452						-0.236773	-0.139711	-0.182327	-0.182327		-0.544397						-0.438						-0.028						-0.194444
17	11	wPt-4858	15.1	2786.6	30.4	-1.432				-0.546982		-0.546982	0.571						0.364623	-0.452						-0.236773	-0.139711	-0.182327	-0.182327		-0.544397						-0.438						-0.028						-0.194444
17	12	wmc494	2.2	2801.7	45.5	-0.468						-0.178762	0.662						0.422733	0.142						0.0743845	0.106118	0									0.112						0.025						0.173611
17	13	psp3009	3.2	2803.9	47.7	-0.678						-0.258976	0.701						0.447637	0.117						0.0612886	0.0833165	0			-0.183534						0.047						0.01						0.0694444
17	14	wg908.1	2.1	2807.1	50.9	0.065						0.0248281	0.436						0.278416	-0.211						-0.110529	0.0642385	0									0.097						0.065						0.451389
17	15	wPt-6247	4.2	2809.2	53	0.663						0.253247	0.634						0.404853	-0.192						-0.100576	0.185841	0				0.180896					0.368						0.102					0.708333	0.708333
17	16	wmc398a	0	2813.4	57.2	0.39						0.148969	0.739						0.471903	0.085						0.0445259	0.221799	0				0.179118					0.405						0.078					0.541667	0.541667
17	17	wPt-3733	3.5	2813.4	57.2	0.39						0.148969	0.739						0.471903	0.085						0.0445259	0.221799	0				0.179118					0.405						0.078					0.541667	0.541667
17	18	gwm325	6	2816.9	60.7	1.712					0.653934	0.653934	0.161						0.10281	0.008						0.00419068	0.253645	0.217978		0.217978					-0.835185		0.628						0.115					0.798611	0.798611
17	19	wPt-2424	0	2822.9	66.7	2.741	*		2.741		1.04698	1.04698	-0.13						-0.083014	0.17						0.0890519	0.351007	0.348994		0.348994				0.632333	-0.861111		0.927					0.632333	0.193	**		0.193		1.34028	1.34028
17	20	wPt-2000	0	2822.9	66.7	2.741	*		2.741		1.04698	1.04698	-0.13						-0.083014	0.17						0.0890519	0.351007	0.348994		0.348994				0.632333	-0.861111		0.927					0.632333	0.193	**		0.193		1.34028	1.34028
17	21	wPt-8560	4.2	2822.9	66.7	2.741	*		2.741		1.04698	1.04698	-0.13						-0.083014	0.17						0.0890519	0.351007	0.348994		0.348994				0.632333	-0.861111		0.927					0.632333	0.193	**		0.193		1.34028	1.34028
17	22	gwm191	1.1	2827.1	70.9	2.618	*		2.618		1	1	-0.067						-0.0427842	0.178						0.0932425	0.350153	0.333333		0.333333		0.176836		0.620737	-1.04259		0.91					0.620737	0.191	**		0.191		1.32639	1.32639
17	23	barc101b	1.1	2828.2	72	2.914	*		2.914		1.11306	1.11306	0.186						0.118774	0.494						0.258774	0.496871	0.371021		0.371021		0.195835		0.81719	-1.19259		1.198					0.81719	0.203	**		0.203		1.40972	1.40972
17	24	wmc397	0	2829.3	73.1	2.802	*		2.802		1.07028	1.07028	-0.294						-0.187739	0.426						0.223153	0.368566	0.356761		0.356761				0.667121	-1.22222		0.978					0.667121	0.205	**		0.205		1.42361	1.42361
17	25	wPt-5461	4.2	2829.3	73.1	2.802	*		2.802		1.07028	1.07028	-0.294						-0.187739	0.426						0.223153	0.368566	0.356761		0.356761				0.667121	-1.22222		0.978					0.667121	0.205	**		0.205		1.42361	1.42361
17	26	rPt-1040	0	2833.5	77.3	2.42					0.92437	0.92437	-0.423						-0.270115	-0.007						-0.00366684	0.216863	0.308123		0.308123	-0.173169				-1.12222		0.664						0.175	*		0.175		1.21528	1.21528
17	27	wPt-2564	1.1	2833.5	77.3	2.42					0.92437	0.92437	-0.423						-0.270115	-0.007						-0.00366684	0.216863	0.308123		0.308123	-0.173169				-1.12222		0.664						0.175	*		0.175		1.21528	1.21528
17	28	m87p78.5a	1.1	2834.6	78.4	2.203					0.841482	0.841482	-0.426						-0.272031	-0.373						-0.19539	0.124687	0.280494		0.280494	-0.232136				-1.12778		0.468						0.171	*		0.171		1.1875	1.1875
17	29	wPt-5037	3.2	2835.7	79.5	2.856	*		2.856		1.09091	1.09091	-0.511						-0.326309	-0.205						-0.107386	0.219071	0.363636		0.363636	-0.206515				-1.02963		0.713						0.21	**		0.21		1.45833	1.45833
17	30	GS1_gln_s1	1.1	2838.9	82.7	2.306					0.880825	0.880825	-0.488						-0.311622	-0.162						-0.0848612	0.161447	0.293608		0.293608					-0.931481		0.552						0.199	**		0.199		1.38194	1.38194
17	31	m65p64.1_6B	8.2	2840	83.8	1.922					0.734148	0.734148	-0.734						-0.46871	-0.492						-0.257727	0.00257052	0.244716		0.244716	-0.188232				-0.62963		0.232						0.19	**		0.19		1.31944	1.31944
17	32	m43p78.13_6B	2.4	2848.2	92	2.501					0.955309	0.955309	0.352						0.224777	-0.132						-0.0691461	0.370313	0.318436		0.318436				0.619372	-1.03333		0.908					0.619372	0.187	**		0.187		1.29861	1.29861
17	33	barc178	1.1	2850.6	94.4	2.235					0.853705	0.853705	0.155						0.0989783	-0.253						-0.13253	0.273384	0.284568		0.284568					-0.518519		0.712						0.171	*		0.171		1.1875	1.1875
17	34	gwm219	22.4	2851.7	95.5	2.443					0.933155	0.933155	0.171						0.109195	-0.295						-0.154531	0.29594	0.311052		0.311052				0.527285	-0.522222		0.773					0.527285	0.179	*		0.179		1.24306	1.24306
17	35	dupw124	3.2	2874.1	117.9	4.116	**		4.116		1.57219	1.57219	0.379						0.242018	0.502						0.262965	0.692392	0.524064		0.524064		0.623209		1.13643			1.666	*		1.666		1.13643	0.175	*		0.175		1.21528	1.21528
17	36	m63p78.3a_6B	0	2877.3	121.1	3.981	**		3.981		1.52063	1.52063	0.599						0.382503	0.181						0.094814	0.665981	0.506875		0.506875		0.615921		1.08254			1.587	*		1.587		1.08254	0.169	*		0.169		1.17361	1.17361
17	37	wPt-1532	2.5	2877.3	121.1	3.981	**		3.981		1.52063	1.52063	0.599						0.382503	0.181						0.094814	0.665981	0.506875		0.506875		0.615921		1.08254			1.587	*		1.587		1.08254	0.169	*		0.169		1.17361	1.17361
17	38	gwm608.3	19.4	2879.8	123.6	4.123	**		4.123		1.57487	1.57487	0.886					0.565773	0.565773	0.466						0.244107	0.794915	0.713546		0.713546		0.688519		1.24488			1.825	*		1.825		1.24488	0.178	*		0.178		1.23611	1.23611
17	39	wPt-4164	1.1	2899.2	143	5.444	****		5.444		2.07945	2.07945	1.462					0.933589	0.933589	1.662					0.870613	0.870613	1.29455	1.29455		1.29455		1.37932		1.94816	-0.522222		2.856	****		2.856		1.94816	0.252	***		0.252		1.75	1.75
17	40	wPt-8059	1.1	2900.3	144.1	5.053	***		5.053		1.9301	1.9301	1.427					0.911239	0.911239	1.471					0.770561	0.770561	1.20397	1.20397		1.20397		1.31485		1.80832			2.651	***		2.651		1.80832	0.233	**		0.233		1.61806	1.61806
17	41	wPt-0171	0	2901.4	145.2	4.998	***		4.998		1.90909	1.90909	1.429					0.912516	0.912516	1.504					0.787847	0.787847	1.20315	1.20315		1.20315		1.34486		1.80355			2.644	***		2.644		1.80355	0.231	**		0.231		1.60417	1.60417
17	42	wPt-1496	0	2901.4	145.2	4.998	***		4.998		1.90909	1.90909	1.429					0.912516	0.912516	1.504					0.787847	0.787847	1.20315	1.20315		1.20315		1.34486		1.80355			2.644	***		2.644		1.80355	0.231	**		0.231		1.60417	1.60417
18	1	cfd49	4.3	2901.4	0	-1.088						-0.415584	-0.281						-0.179438	-1.673				-0.876375		-0.876375	-0.490466	-0.292125	-0.292125		-0.401173		-0.691678				-1.014				-0.691678		-0.105				-0.729167		-0.729167
18	2	psr899.2	17.5	2905.7	4.3	-1.031						-0.393812	0.18						0.114943	-1.504				-0.787847		-0.787847	-0.355572	-0.262616	-0.262616		-0.373273		-0.535471				-0.785				-0.535471		-0.116				-0.805556		-0.805556
18	3	barc173	6.3	2923.2	21.8	-2.533				-0.967532		-0.967532	0.714						0.455939	-1.738				-0.910424		-0.910424	-0.474006	-0.625986	-0.625986		-0.521913		-0.809004				-1.186				-0.809004		-0.191	**	-0.191		-1.32639		-1.32639
18	4	gwm469	19.6	2929.5	28.1	-0.982						-0.375095	0.655						0.418263	-1.573				-0.823992		-0.823992	-0.260275	-0.274664	-0.274664		-0.460999						-0.633						-0.122				-0.847222		-0.847222
18	5	wPt-665166	11.7	2949.1	47.7	-0.456						-0.174179	0.282						0.180077	-0.657						-0.344159	-0.112754	0			-0.194252						-0.277						-0.044						-0.305556
18	6	wPt-667140	16.4	2960.8	59.4	0.49						0.187166	0.491						0.313538	0.111						0.0581456	0.186283	0							-0.525926		0.364						-0.007						-0.0486111
18	7	cfd80	9.7	2977.2	75.8	1.127						0.430481	1.005					0.641762	0.641762	-0.045						-0.0235726	0.349557	0.213921		0.213921					-0.977778		0.696						0.002						0.0138889
18	8	cfd76	3.4	2986.9	85.5	0.851						0.325057	1.051					0.671137	0.671137	0.137						0.0717653	0.355986	0.223712		0.223712		0.175027			-0.748148		0.679						0.014						0.0972222
18	9	m63p78.8	8.8	2990.3	88.9	1.026						0.391902	0.573						0.3659	0.03						0.015715	0.257839	0							-0.674074		0.543						0.021						0.145833
18	10	barc175	22	2999.1	97.7	0.413						0.157754	-0.374						-0.238825	0.001						0.000523834	-0.0268491	0									0.013						0.044						0.305556
18	11	m69p78.10_6D	39.1	3021.1	119.7	1.235						0.471734	0.259						0.16539	-0.582						-0.304872	0.110751	0				0.193034					0.304						0.025						0.173611
18	12	barc21	0	3060.2	158.8	1.135						0.433537	-0.212						-0.135377	-0.24						-0.12572	0.05748	0				0.258312			-0.687037		0.228						-0.006						-0.0416667
18	13	wPt-6661	1.2	3060.2	158.8	1.135						0.433537	-0.212						-0.135377	-0.24						-0.12572	0.05748	0				0.258312			-0.687037		0.228						-0.006						-0.0416667
18	14	wPt-734218	1.1	3061.4	160	1.271						0.485485	-0.019						-0.0121328	-0.205						-0.107386	0.121989	0				0.284375			-0.688889		0.349						-0.005						-0.0347222
18	15	wPt-4602	1.2	3062.5	161.1	0.943						0.360199	-0.062						-0.0395913	-0.149						-0.0780513	0.080852	0				0.251492			-0.683333		0.244						-0.04						-0.277778
18	16	wPt-665675	2.4	3063.7	162.3	0.585						0.223453	-0.131						-0.0836526	-0.168						-0.0880042	0.0172654	0				0.225673			-0.522222		0.095						-0.04						-0.277778
18	17	wPt-9863	6.3	3066.1	164.7	0.896						0.342246	-0.313						-0.199872	-0.228						-0.119434	0.00764648	0				0.262696			-0.538889		0.118						0.001						0.00694444
18	18	wPt-741831	0	3072.4	171	-0.023						-0.00878533	-0.314						-0.200511	0.02						0.0104767	-0.0662732	0									-0.106						-0.048						-0.333333
19	1	wPt-9641	10.7	3072.4	0	0.02						0.00763942	0.142						0.0906769	-0.727						-0.380828	-0.0941705	0									-0.188						0.062						0.430556
19	2	wPt-666456	9.5	3083.1	10.7	2.617					0.999618	0.999618	0.625						0.399106	0.733						0.383971	0.594232	0.333206		0.333206		0.584055		0.90382			1.325					0.90382	0.197	**		0.197		1.36806	1.36806
19	3	m39p78.4	1.7	3092.6	20.2	2.273					0.86822	0.86822	0.819					0.522989	0.522989	1.218					0.63803	0.63803	0.676413	0.676413		0.676413		0.714588		0.979536			1.436					0.979536	0.156	*		0.156		1.08333	1.08333
19	4	m21p76.14	1.8	3094.3	21.9	1.678					0.640947	0.640947	0.668						0.426564	0.643						0.336826	0.468112	0.213649		0.213649		0.26294		0.6794			0.996					0.6794	0.14					0.972222	0.972222
19	5	wPt-5092	1.2	3096.1	23.7	0.686						0.262032	0.289						0.184547	-0.201						-0.105291	0.113763	0				0.200585					0.258						0.087					0.604167	0.604167
19	6	wPt-8149	4.9	3097.3	24.9	0.419						0.160046	0.219						0.139847	-0.2						-0.104767	0.0650419	0									0.146						0.085					0.590278	0.590278
19	7	wmc158	0.4	3102.2	29.8	-0.472						-0.18029	-0.123						-0.0785441	-0.298						-0.156103	-0.138312	0									-0.298						0.044						0.305556
19	8	m83p65.4_7A	0.7	3102.6	30.2	-0.556						-0.212376	-0.19						-0.121328	-0.397						-0.207962	-0.180555	0									-0.381						0.04						0.277778
19	9	psr563.2	0	3103.3	30.9	-0.69						-0.26356	-0.302						-0.192848	-0.559						-0.292823	-0.249744	0									-0.517						0.032						0.222222
19	10	m69p78.1	3.2	3103.3	30.9	-0.69						-0.26356	-0.302						-0.192848	-0.559						-0.292823	-0.249744	0									-0.517						0.032						0.222222
19	11	psr386.2	0	3106.5	34.1	-1.102						-0.420932	0.102						0.0651341	-0.652						-0.34154	-0.232446	0									-0.551						0.016						0.111111
19	12	psr490.3	1.1	3106.5	34.1	-1.102						-0.420932	0.102						0.0651341	-0.652						-0.34154	-0.232446	0									-0.551						0.016						0.111111
19	13	gwm635b	7.4	3107.6	35.2	-0.877						-0.334989	0.282						0.180077	-0.387						-0.202724	-0.119212	0									-0.328						0.028						0.194444
19	14	psr558	1.5	3115	42.6	-0.689						-0.263178	0.528						0.337165	0.263						0.137768	0.0705851	0									0.034						0.022						0.152778
19	15	wmc479	20.7	3116.5	44.1	-0.644						-0.245989	0.413						0.263729	0.183						0.0958617	0.0378672	0									-0.016						0.024						0.166667
19	16	wPt-7070	7.4	3137.2	64.8	-2.248				-0.858671		-0.858671	-1.752	*	-1.752		-1.11877		-1.11877	-0.637						-0.333683	-0.770376	-0.659148	-0.659148		-0.668259		-1.05457			0.909259	-1.546	*	-1.546		-1.05457		-0.055						-0.381944
19	17	wPt-744074	2.1	3144.6	72.2	-3.032	*	-3.032		-1.15814		-1.15814	-2.349	**	-2.349		-1.5		-1.5	-0.994				-0.520691		-0.520691	-1.05961	-1.05961	-1.05961		-0.868032		-1.44952			0.877778	-2.125	**	-2.125		-1.44952		-0.101				-0.701389		-0.701389
19	18	wPt-3883	2.7	3146.7	74.3	-2.67	*	-2.67		-1.01986		-1.01986	-1.812	*	-1.812		-1.15709		-1.15709	-1.074				-0.562598		-0.562598	-0.913183	-0.913183	-0.913183		-0.752786		-1.2633			0.816667	-1.852	*	-1.852		-1.2633		-0.1				-0.694444		-0.694444
19	19	wmc283.1	10.6	3149.4	77	-2.798	*	-2.798		-1.06875		-1.06875	-1.835	*	-1.835		-1.17178		-1.17178	-1.323				-0.693033		-0.693033	-0.977854	-0.977854	-0.977854		-0.752776		-1.35402			0.722222	-1.985	**	-1.985		-1.35402		-0.101				-0.701389		-0.701389
19	20	cfa2028	3.7	3160	87.6	-2.277				-0.869748		-0.869748	-1.474				-0.941252		-0.941252	-1.815				-0.95076		-0.95076	-0.920586	-0.920586	-0.920586		-0.778959		-1.26535			0.840741	-1.855	*	-1.855		-1.26535		-0.07						-0.486111
19	21	m49p78.4	3.2	3163.7	91.3	-1.839				-0.702445		-0.702445	-1.597	*	-1.597		-1.0198		-1.0198	-1.886				-0.987952		-0.987952	-0.903397	-0.903397	-0.903397		-0.602126		-1.2101			0.733333	-1.774	*	-1.774		-1.2101		-0.056						-0.388889
19	22	wPt-0321	4.2	3166.9	94.5	-0.913						-0.348739	-1.584	*	-1.584		-1.01149		-1.01149	-1.238				-0.648507		-0.648507	-0.66958	-0.553334	-0.553334		-0.500696		-0.84925			0.607407	-1.245				-0.84925		-0.035						-0.243056
19	23	wmc83	4.2	3171.1	98.7	-0.631						-0.241024	-1.672	*	-1.672		-1.06769		-1.06769	-1.197				-0.62703		-0.62703	-0.645247	-0.564906	-0.564906		-0.561919		-0.796044				-1.167				-0.796044		-0.046						-0.319444
19	24	m85p65.1_7A	6.4	3175.3	102.9	-2.277				-0.869748		-0.869748	-1.015				-0.648148		-0.648148	-1.148				-0.601362		-0.601362	-0.706419	-0.706419	-0.706419		-0.706712		-1.00955			0.666667	-1.48	*	-1.48		-1.00955		-0.11				-0.763889		-0.763889
19	25	barc174	7.2	3181.7	109.3	-3.036	*	-3.036		-1.15966		-1.15966	-0.63						-0.402299	-0.416						-0.217915	-0.593293	-0.386555	-0.386555		-0.532703		-0.928377				-1.361				-0.928377		-0.155	*	-0.155		-1.07639		-1.07639
19	26	m67p77.4_7A	2.4	3188.9	116.5	-3.161	*	-3.161		-1.20741		-1.20741	-0.601						-0.38378	-1.022				-0.535359		-0.535359	-0.70885	-0.580923	-0.580923		-0.861196		-1.08799				-1.595	*	-1.595		-1.08799		-0.159	*	-0.159		-1.10417		-1.10417
19	27	barc108.1	1.1	3191.3	118.9	-2.954	*	-2.954		-1.12834		-1.12834	-0.788				-0.503193		-0.503193	-1.028				-0.538502		-0.538502	-0.723346	-0.723346	-0.723346		-0.892093		-1.08458				-1.59	*	-1.59		-1.08458		-0.14				-0.972222		-0.972222
19	28	wmc9	5.3	3192.4	120	-2.852	*	-2.852		-1.08938		-1.08938	-0.435						-0.277778	-0.991				-0.51912		-0.51912	-0.62876	-0.536167	-0.536167		-0.789577		-0.972715				-1.426				-0.972715		-0.136				-0.944444		-0.944444
19	29	wmc422	5.3	3197.7	125.3	-3.443	**	-3.443		-1.31513		-1.31513	-0.69						-0.440613	-0.626						-0.32792	-0.694553	-0.438375	-0.438375		-0.910782		-1.08186				-1.586	*	-1.586		-1.08186		-0.17	*	-0.17		-1.18056		-1.18056
19	30	m21p76.6_7A	7.4	3203	130.6	-3.428	**	-3.428		-1.3094		-1.3094	-0.231						-0.14751	-0.678						-0.35516	-0.604022	-0.436465	-0.436465		-0.365729		-0.986357				-1.446				-0.986357		-0.145	*	-0.145		-1.00694		-1.00694
19	31	wmc488b	1.1	3210.4	138	-3.671	**	-3.671		-1.40222		-1.40222	0.245						0.15645	-0.202						-0.105815	-0.450527	-0.467405	-0.467405		-0.427232		-0.824693				-1.209				-0.824693		-0.153	*	-0.153		-1.0625		-1.0625
19	32	wPt-4637	1.1	3211.5	139.1	-3.042	*	-3.042		-1.16196		-1.16196	0.133						0.0849298	0.107						0.0560503	-0.340325	-0.387319	-0.387319		-0.388381		-0.637108				-0.934				-0.637108		-0.1				-0.694444		-0.694444
19	33	wg232.6	6.3	3212.6	140.2	-3.095	*	-3.095		-1.1822		-1.1822	0.182						0.11622	0.116						0.0607648	-0.335072	-0.394067	-0.394067		-0.382779		-0.635744				-0.932				-0.635744		-0.106				-0.736111		-0.736111
19	34	m51p65.7_7A	1.1	3218.9	146.5	-3.553	**	-3.553		-1.35714		-1.35714	0.273						0.17433	0.291						0.152436	-0.343459	-0.452381	-0.452381		-0.418828		-0.6794				-0.996				-0.6794		-0.101				-0.701389		-0.701389
19	35	barc121	5.3	3220	147.6	-3.982	**	-3.982		-1.52101		-1.52101	0.097						0.0619413	0.459						0.24044	-0.406209	-0.507003	-0.507003		-0.457557		-0.778308				-1.141				-0.778308		-0.123				-0.854167		-0.854167
19	36	barc231	1.1	3225.3	152.9	-4.326	***	-4.326		-1.65241		-1.65241	-0.015						-0.00957854	0.286						0.149817	-0.504056	-0.550802	-0.550802		-0.726		-0.922237				-1.352				-0.922237		-0.152	*	-0.152		-1.05556		-1.05556
19	37	barc108LjK	11.8	3226.4	154	-4.315	**	-4.315		-1.6482		-1.6482	-0.034						-0.0217114	0.053						0.0277632	-0.547384	-0.549402	-0.549402		-0.713476		-0.976808				-1.432				-0.976808		-0.161	*	-0.161		-1.11806		-1.11806
19	38	wPt-6872	2.1	3238.2	165.8	-3.956	**	-3.956		-1.51108		-1.51108	-0.674						-0.430396	-0.293						-0.153483	-0.698319	-0.503692	-0.503692		-0.752087		-1.11937				-1.641	*	-1.641		-1.11937		-0.135				-0.9375		-0.9375
19	39	psp3094.1	1.1	3240.3	167.9	-3.005	*	-3.005		-1.14782		-1.14782	-1.135				-0.724777		-0.724777	-0.636						-0.333159	-0.735253	-0.6242	-0.6242		-0.769093		-1.08595				-1.592	*	-1.592		-1.08595		-0.126				-0.875		-0.875
19	40	cfa2019	1.1	3241.4	169	-2.662	*	-2.662		-1.01681		-1.01681	-1.063				-0.678799		-0.678799	-0.449						-0.235202	-0.643603	-0.565202	-0.565202		-0.664997		-0.94884				-1.391				-0.94884		-0.108				-0.75		-0.75
19	41	wmc273.3	0	3242.5	170.1	-2.232				-0.852559		-0.852559	-0.889				-0.567688		-0.567688	-0.619						-0.324254	-0.5815	-0.473416	-0.473416		-0.591817		-0.850614				-1.247				-0.850614		-0.087				-0.604167		-0.604167
20	1	wPt-4309	15.8	3242.5	0	-1.792				-0.684492		-0.684492	0.363						0.231801	0.46						0.240964	-0.0705758	-0.228164	-0.228164							0.655556	-0.323						0.009						0.0625
20	2	tPt-7360	5.8	3258.3	15.8	-2.331				-0.890374		-0.890374	-0.627						-0.400383	0.894						0.468308	-0.27415	-0.296791	-0.296791		-0.299233					1.05741	-0.688						-0.006						-0.0416667
20	3	m59p78.7_7B	16.5	3264.1	21.6	-1.622				-0.619557		-0.619557	-0.494						-0.315453	0.271						0.141959	-0.26435	-0.206519	-0.206519		-0.213129					0.812963	-0.615						0.022						0.152778
20	4	wmc76	5.2	3280.6	38.1	0.225						0.0859435	0.712						0.454662	0.292						0.15296	0.231188	0									0.409						0.098					0.680556	0.680556
20	5	psr94	1.2	3285.8	43.3	-0.184						-0.0702827	1.187					0.757982	0.757982	0.225						0.117863	0.268521	0.252661		0.252661						0.568519	0.409						0.054						0.375
20	6	wPt-4771	7.3	3287	44.5	-0.369						-0.140947	1.097					0.700511	0.700511	-0.021						-0.0110005	0.182854	0.233504		0.233504						0.52963	0.236						0.047						0.326389
20	7	wmc426	0	3294.3	51.8	-0.377						-0.144003	0.981					0.626437	0.626437	0.288						0.150864	0.211099	0.208812		0.208812							0.297						0.028						0.194444
20	8	wmc17	1.1	3294.3	51.8	-0.377						-0.144003	0.981					0.626437	0.626437	0.288						0.150864	0.211099	0.208812		0.208812							0.297						0.028						0.194444
20	9	psp3015	2.1	3295.4	52.9	-0.175						-0.0668449	1					0.63857	0.63857	0.248						0.129911	0.233879	0.212857		0.212857							0.357						0.036						0.25
20	10	wmc476	0	3297.5	55	-0.133						-0.0508021	0.465						0.296935	-0.14						-0.0733368	0.0575986	0									0.064						0.031						0.215278
20	11	tPt-5298	14	3297.5	55	-0.133						-0.0508021	0.465						0.296935	-0.14						-0.0733368	0.0575986	0									0.064						0.031						0.215278
20	12	wPt-4230	1.1	3311.5	69	-0.829						-0.316654	-0.02						-0.0127714	-0.081						-0.0424306	-0.123952	0								0.988889	-0.31						0.029						0.201389
20	13	wPt-664114	2.4	3312.6	70.1	-0.615						-0.234912	0.347						0.221584	-0.147						-0.0770037	-0.0301107	0								0.605556	-0.139						0.038						0.263889
20	14	wPt-8106	13.7	3315	72.5	-0.067						-0.0255921	0.943					0.602171	0.602171	-0.02						-0.0104767	0.188701	0.200724		0.200724							0.285						0.055						0.381944
20	15	gwm333	5.3	3328.7	86.2	0.415						0.158518	1.976	*		1.976		1.26181	1.26181	0.45						0.235726	0.552019	0.420605		0.420605		0.275525		0.645975			0.947					0.645975	0.046						0.319444
20	16	wPt-9467	1.1	3334	91.5	0.317						0.121085	1.88	*		1.88		1.20051	1.20051	-0.038						-0.0199057	0.433897	0.40017		0.40017		0.223052					0.719						0.035						0.243056
20	17	psr927.1	7.9	3335.1	92.6	0.691						0.263942	1.914	*		1.914		1.22222	1.22222	0.147						0.0770037	0.521056	0.407407		0.407407		0.233725		0.625512			0.917					0.625512	0.054						0.375
20	18	wPt-3833	3.4	3343	100.5	0.31						0.118411	1.11					0.708812	0.708812	0.152						0.0796228	0.302282	0.236271		0.236271		0.169157					0.524						0.071						0.493056
20	19	wPt-8919	3.4	3346.4	103.9	0.887						0.338808	1.231					0.786079	0.786079	0.231						0.121006	0.415298	0.262026		0.262026		0.188723		0.534106			0.783					0.534106	0.102					0.708333	0.708333
20	20	wPt-5070	2.9	3349.8	107.3	0.934						0.356761	1.685	*		1.685		1.07599	1.07599	0.382						0.200105	0.544285	0.358663		0.358663		0.286909		0.682128			1					0.682128	0.123					0.854167	0.854167
20	21	m49p78.2	2.6	3352.7	110.2	1.112						0.424752	0.873					0.557471	0.557471	-0.108						-0.0565741	0.30855	0.185824		0.185824							0.625						0.126					0.875	0.875
20	22	m62p64.2_7B	1.1	3355.3	112.8	1.011						0.386173	0.773						0.493614	0.087						0.0455736	0.308454	0									0.623						0.134					0.930556	0.930556
20	23	wPt-8981	5.3	3356.4	113.9	1.397					0.533613	0.533613	0.837					0.534483	0.534483	0.115						0.060241	0.376112	0.356032		0.356032				0.534106			0.783					0.534106	0.135					0.9375	0.9375
20	24	m63p78.7	2.1	3361.7	119.2	1.777					0.678762	0.678762	0.844					0.538953	0.538953	0.329						0.172342	0.463352	0.405905		0.405905				0.670532			0.983					0.670532	0.122					0.847222	0.847222
20	25	psp3033	1.1	3363.8	121.3	1.453					0.555004	0.555004	0.843					0.538314	0.538314	0.206						0.10791	0.400409	0.364439		0.364439				0.568895			0.834					0.568895	0.101					0.701389	0.701389
20	26	psr129	0	3364.9	122.4	1.063						0.406035	0.787					0.502554	0.502554	0.109						0.057098	0.321896	0.167518		0.167518	-0.179477						0.653						0.073					0.506944	0.506944
20	27	m77p64.12a	33	3364.9	122.4	1.063						0.406035	0.787					0.502554	0.502554	0.109						0.057098	0.321896	0.167518		0.167518	-0.179477						0.653						0.073					0.506944	0.506944
20	28	tPt-7362	7.8	3397.9	155.4	1.79					0.683728	0.683728	1.478					0.943806	0.943806	-0.374						-0.195914	0.477207	0.542511		0.542511		0.22412		0.658254			0.965					0.658254	0.037						0.256944
20	29	wPt-0194	5.2	3405.7	163.2	2.35					0.897632	0.897632	1.447					0.92401	0.92401	-0.988				-0.517548		-0.517548	0.434698	0.434698		0.434698		0.58152		0.638472	-0.661111		0.936					0.638472	0.094					0.652778	0.652778
20	30	m62p64.9	1.4	3410.9	168.4	1.229						0.469442	0.998					0.637292	0.637292	-1.324				-0.693557		-0.693557	0.137726	-0.0187548	-0.0187548			0.178228			-0.52037		0.301						0.025						0.173611
20	31	m71p78.6	1.1	3412.3	169.8	0.717						0.273873	1.081					0.690294	0.690294	-1.447				-0.757988		-0.757988	0.0687262	-0.0225649	-0.0225649			0.174137					0.117						0.001						0.00694444
20	32	wmc613	2.1	3413.4	170.9	0.617						0.235676	0.925					0.590677	0.590677	-1.606				-0.841278		-0.841278	-0.00497506	-0.0835338	-0.0835338		-0.187202						-0.021						0.003						0.0208333
20	33	wPt-4300	0	3415.5	173	1.03						0.39343	0.898					0.573436	0.573436	-1.177				-0.616553		-0.616553	0.116771	-0.0143726	-0.0143726								0.25						0.02						0.138889
20	34	wPt-8938	1.1	3415.5	173	1.03						0.39343	0.898					0.573436	0.573436	-1.177				-0.616553		-0.616553	0.116771	-0.0143726	-0.0143726								0.25						0.02						0.138889
20	35	wPt-6156	0	3416.6	174.1	0.653						0.249427	0.859					0.548531	0.548531	-1.36				-0.712415		-0.712415	0.0285145	-0.0546279	-0.0546279								0.051						0						0
20	36	wPt-3093	1.4	3416.6	174.1	0.653						0.249427	0.859					0.548531	0.548531	-1.36				-0.712415		-0.712415	0.0285145	-0.0546279	-0.0546279								0.051						0						0
20	37	wmc581	2.8	3418	175.5	1.255						0.479374	1.255					0.801405	0.801405	-0.669						-0.350445	0.310111	0.267135		0.267135		0.202597					0.614						0.034						0.236111
20	38	wmc276	0	3420.8	178.3	1.641					0.626814	0.626814	1.483					0.946999	0.946999	-0.382						-0.200105	0.457903	0.524604		0.524604		0.245998		0.623465			0.914					0.623465	0.071						0.493056
20	39	tPt-7247	2.8	3420.8	178.3	1.641					0.626814	0.626814	1.483					0.946999	0.946999	-0.382						-0.200105	0.457903	0.524604		0.524604		0.245998		0.623465			0.914					0.623465	0.071						0.493056
20	40	wPt-0600	1.4	3423.6	181.1	0.598						0.228419	1.847	*		1.847		1.17944	1.17944	-0.396						-0.207438	0.400139	0.393146		0.393146		0.307008					0.683						0.058						0.402778
20	41	wPt-8007	0	3425	182.5	0.685						0.26165	1.946	*		1.946		1.24266	1.24266	-0.041						-0.0214772	0.494276	0.414219		0.414219		0.33529		0.588677			0.863					0.588677	0.062						0.430556
20	42	wmc273.2	3.2	3425	182.5	0.685						0.26165	1.946	*		1.946		1.24266	1.24266	-0.041						-0.0214772	0.494276	0.414219		0.414219		0.33529		0.588677			0.863					0.588677	0.062						0.430556
20	43	barc32	2.1	3428.2	185.7	0.462						0.176471	1.919	*		1.919		1.22542	1.22542	-0.053						-0.0277632	0.458041	0.408472		0.408472		0.337247		0.529332			0.776					0.529332	0.038						0.263889
20	44	wPt-4875	4.3	3430.3	187.8	0.014						0.00534759	1.624	*		1.624		1.03704	1.03704	-0.081						-0.0424306	0.333318	0.345679		0.345679		0.305052					0.519						0.028						0.194444
20	45	m86p65.0	4.2	3434.6	192.1	0.35						0.13369	1.92	*		1.92		1.22605	1.22605	-0.151						-0.079099	0.426881	0.408685		0.408685		0.387051					0.706						0.05						0.347222
20	46	wPt-1066	1.1	3438.8	196.3	0.038						0.0145149	1.644	*		1.644		1.04981	1.04981	-0.005						-0.00261917	0.353901	0.349936		0.349936		0.328531					0.559						0.039						0.270833
20	47	wPt-8215	1.1	3439.9	197.4	-0.171						-0.065317	1.532					0.978289	0.978289	0.094						0.0492404	0.320737	0.326096		0.326096		0.318748					0.485						0.022						0.152778
20	48	wPt-2677	1.1	3441	198.5	-0.525						-0.200535	1.136					0.725415	0.725415	-0.007						-0.00366684	0.173738	0.241805		0.241805		0.221274					0.201						0.006						0.0416667
20	49	m77p64.12	1.1	3442.1	199.6	-0.586						-0.223835	1.176					0.750958	0.750958	0.003						0.0015715	0.176231	0.250319		0.250319		0.21825					0.198						-0.001						-0.00694444
20	50	BE404737	0	3443.2	200.7	-0.97						-0.370512	1.283					0.819285	0.819285	-0.1						-0.0523834	0.13213	0.273095		0.273095		0.224297					0.071						-0.019						-0.131944
20	51	tPt-8569	1.4	3443.2	200.7	-0.97						-0.370512	1.283					0.819285	0.819285	-0.1						-0.0523834	0.13213	0.273095		0.273095		0.224297					0.071						-0.019						-0.131944
20	52	wPt-4140	2.9	3444.6	202.1	-0.657						-0.250955	0.908					0.579821	0.579821	-0.323						-0.169199	0.0532226	0.193274		0.193274							-0.024						-0.013						-0.0902778
20	53	tPt-3700	4.1	3447.5	205	-1.018						-0.388846	0.717						0.457854	-0.488						-0.255631	-0.0622078	0			-0.362733						-0.263						-0.026						-0.180556
20	54	wPt-3402	0	3451.6	209.1	-0.995						-0.380061	0.529						0.337803	-0.377						-0.197486	-0.0799145	0			-0.361846						-0.281						-0.03						-0.208333
20	55	wPt-744187	0	3451.6	209.1	-0.995						-0.380061	0.529						0.337803	-0.377						-0.197486	-0.0799145	0			-0.361846						-0.281						-0.03						-0.208333
21	1	wPt-743587	2.2	3451.6	0	1.493					0.570283	0.570283	0.822					0.524904	0.524904	2.737	**		2.737		1.43373	1.43373	0.842974	0.842974		0.842974		0.921488		1.1487		0.587037	1.684	*		1.684		1.1487	0.145	*		0.145		1.00694	1.00694
21	2	wPt-2926	0	3453.8	2.2	1.915					0.731474	0.731474	1.162					0.742018	0.742018	2.773	**		2.773		1.45259	1.45259	0.975362	0.975362		0.975362		1.11902		1.33015			1.95	**		1.95		1.33015	0.163	*		0.163		1.13194	1.13194
21	3	psr392.2	1.1	3453.8	2.2	1.915					0.731474	0.731474	1.162					0.742018	0.742018	2.773	**		2.773		1.45259	1.45259	0.975362	0.975362		0.975362		1.11902		1.33015			1.95	**		1.95		1.33015	0.163	*		0.163		1.13194	1.13194
21	4	psr563.1	0	3454.9	3.3	1.956					0.747135	0.747135	1.372					0.876117	0.876117	2.702	**		2.702		1.4154	1.4154	1.01288	1.01288		1.01288		1.12766		1.37108			2.01	**		2.01		1.37108	0.165	*		0.165		1.14583	1.14583
21	5	wPt-0303	1.1	3454.9	3.3	1.956					0.747135	0.747135	1.372					0.876117	0.876117	2.702	**		2.702		1.4154	1.4154	1.01288	1.01288		1.01288		1.12766		1.37108			2.01	**		2.01		1.37108	0.165	*		0.165		1.14583	1.14583
21	6	gwm635a	0	3456	4.4	1.883					0.719251	0.719251	1.536					0.980843	0.980843	2.772	**		2.772		1.45207	1.45207	1.05072	1.05072		1.05072		1.17864		1.40791			2.064	**		2.064		1.40791	0.154	*		0.154		1.06944	1.06944
21	7	wPt-743028	8.3	3456	4.4	1.883					0.719251	0.719251	1.536					0.980843	0.980843	2.772	**		2.772		1.45207	1.45207	1.05072	1.05072		1.05072		1.17864		1.40791			2.064	**		2.064		1.40791	0.154	*		0.154		1.06944	1.06944
21	8	wPt-734065	5.9	3464.3	12.7	1.375					0.52521	0.52521	0.87					0.555556	0.555556	2.341	*		2.341		1.2263	1.2263	0.769021	0.769021		0.769021		0.968126		1.04297		0.577778	1.529	*		1.529		1.04297	0.14					0.972222	0.972222
21	9	wPt-744300	1.2	3470.2	18.6	1.536					0.586707	0.586707	1.292					0.825032	0.825032	2.825	**		2.825		1.47983	1.47983	0.963857	0.963857		0.963857		1.19751		1.28513			1.884	*		1.884		1.28513	0.15	*		0.15		1.04167	1.04167
21	10	wPt-743501	3.5	3471.4	19.8	1.954					0.746371	0.746371	1.346					0.859515	0.859515	2.853	**		2.853		1.4945	1.4945	1.03346	1.03346		1.03346		1.20678		1.39905			2.051	**		2.051		1.39905	0.151	*		0.151		1.04861	1.04861
21	11	wPt-671748	9.5	3474.9	23.3	1.529					0.584034	0.584034	1.4					0.893997	0.893997	2.306	*		2.306		1.20796	1.20796	0.895331	0.895331		0.895331		1.02204		1.19031			1.745	*		1.745		1.19031	0.147	*		0.147		1.02083	1.02083
21	12	cfd31	4.5	3484.4	32.8	3.02	*		3.02		1.15355	1.15355	0.685						0.43742	2.305	*		2.305		1.20744	1.20744	0.932804	0.786997		0.786997		1.03261		1.36698			2.004	**		2.004		1.36698	0.187	**		0.187		1.29861	1.29861
21	13	wmc463	0	3488.9	37.3	3.165	*		3.165		1.20894	1.20894	0.748						0.47765	2.711	**		2.711		1.42012	1.42012	1.03557	0.876351		0.876351		1.06749		1.50614			2.208	**		2.208		1.50614	0.179	*		0.179		1.24306	1.24306
21	14	gwm296	32.4	3488.9	37.3	3.165	*		3.165		1.20894	1.20894	0.748						0.47765	2.711	**		2.711		1.42012	1.42012	1.03557	0.876351		0.876351		1.06749		1.50614			2.208	**		2.208		1.50614	0.179	*		0.179		1.24306	1.24306
21	15	barc154	2.1	3521.3	69.7	4.629	***		4.629		1.76814	1.76814	0.852					0.544061	0.544061	2.421	*		2.421		1.2682	1.2682	1.19347	1.19347		1.19347		1.10083		1.79673			2.634	***		2.634		1.79673	0.182	*		0.182		1.26389	1.26389
21	16	mgl59	15.3	3523.4	71.8	4.62	***		4.62		1.76471	1.76471	1.052					0.671775	0.671775	2.318	*		2.318		1.21425	1.21425	1.21691	1.21691		1.21691		1.05352		1.81651			2.663	***		2.663		1.81651	0.188	**		0.188		1.30556	1.30556
21	17	psp3035	0	3538.7	87.1	3.845	**		3.845		1.46868	1.46868	1.044					0.666667	0.666667	1.08					0.565741	0.565741	0.900362	0.900362		0.900362		0.90948		1.35744		0.7	1.99	**		1.99		1.35744	0.138					0.958333	0.958333
21	18	wPt-0789	16.3	3538.7	87.1	3.845	**		3.845		1.46868	1.46868	1.044					0.666667	0.666667	1.08					0.565741	0.565741	0.900362	0.900362		0.900362		0.90948		1.35744		0.7	1.99	**		1.99		1.35744	0.138					0.958333	0.958333
21	19	wPt-667091	8.5	3555	103.4	1.937					0.739878	0.739878	0.647						0.413155	0.16						0.0838135	0.412282	0.246626		0.246626		0.281086		0.624147		0.824074	0.915					0.624147	0.046						0.319444
21	20	wPt-664469	0.4	3563.5	111.9	1.232						0.470588	-0.052						-0.0332056	-0.337						-0.176532	0.0869501	0				0.16965				1.07778	0.281						0.04						0.277778
21	21	wPt-665543	0.6	3563.9	112.3	1.092						0.417112	-0.077						-0.0491699	-0.352						-0.18439	0.0611842	0								1.1537	0.221						0.04						0.277778
21	22	wPt-7508	1.1	3564.5	112.9	0.854						0.326203	-0.112						-0.0715198	-0.365						-0.1912	0.0211613	0								1.23704	0.126						0.038						0.263889
21	23	psp3113	0	3565.6	114	0.663						0.253247	0.096						0.0613027	-0.539						-0.282347	0.0107342	0								1.13148	0.073						0.034						0.236111
21	24	wmc221	0.7	3565.6	114	0.663						0.253247	0.096						0.0613027	-0.539						-0.282347	0.0107342	0								1.13148	0.073						0.034						0.236111
21	25	wPt-730208	0.4	3566.3	114.7	0.632						0.241406	0.106						0.0676884	-0.654						-0.342588	-0.0111646	0								1.11111	0.028						0.041						0.284722
21	26	gwm437	1.1	3566.7	115.1	0.604						0.23071	0.11						0.0702427	-0.709						-0.371399	-0.0234818	0								1.08333	0.001						0.045						0.3125
21	27	wmc243b	8.7	3567.8	116.2	0.725						0.276929	0.037						0.0236271	-0.553						-0.28968	0.00362519	0								0.881481	0.07						0.053						0.368056
21	28	wmc488a	22.2	3576.5	124.9	1.4					0.534759	0.534759	0.717						0.457854	-0.161						-0.0843373	0.302759	0.178253		0.178253		0.465935					0.652						0.063						0.4375
21	29	psp3045_7D	13.4	3598.7	147.1	0.389						0.148587	0.657						0.41954	0.98					0.513358	0.513358	0.360495	0.171119		0.171119		0.407546					0.675						0.059						0.409722
21	30	psp3094.2	3	3612.1	160.5	-1.318				-0.503438		-0.503438	-0.141						-0.0900383	-0.22						-0.115244	-0.23624	-0.167813	-0.167813								-0.56						-0.047						-0.326389
21	31	wmc157	12.1	3615.1	163.5	-1.349				-0.515279		-0.515279	-0.272						-0.173691	-0.353						-0.184914	-0.291294	-0.17176	-0.17176		-0.176714						-0.658						-0.041						-0.284722
21	32	wPt-744354	4.8	3627.2	175.6	-3.329	*	-3.329		-1.27158		-1.27158	0.381						0.243295	0.71						0.371922	-0.218788	-0.42386	-0.42386		-0.365607		-0.508868			0.605556	-0.746				-0.508868		-0.114				-0.791667		-0.791667
21	33	wPt-5674	0	3632	180.4	-3.113	*	-3.113		-1.18908		-1.18908	-0.006						-0.00383142	0.794						0.415925	-0.258994	-0.396359	-0.396359		-0.156981		-0.528649			0.668519	-0.775				-0.528649		-0.106				-0.736111		-0.736111
21	34	wmc273.1	1.1	3632	180.4	-3.113	*	-3.113		-1.18908		-1.18908	-0.006						-0.00383142	0.794						0.415925	-0.258994	-0.396359	-0.396359		-0.156981		-0.528649			0.668519	-0.775				-0.528649		-0.106				-0.736111		-0.736111
21	35	wPt-664088	1.1	3633.1	181.5	-3.177	*	-3.177		-1.21352		-1.21352	0.16						0.102171	0.704						0.368779	-0.247524	-0.404507	-0.404507		-0.128945		-0.525921			0.535185	-0.771				-0.525921		-0.096				-0.666667		-0.666667
21	36	gwm37	4.2	3634.2	182.6	-3.007	*	-3.007		-1.14859		-1.14859	0.288						0.183908	0.693						0.363017	-0.200554	-0.382862	-0.382862		-0.0906792						-0.675						-0.083				-0.576389		-0.576389
21	37	m71p77.7_7D	0	3638.4	186.8	-2.697	*	-2.697		-1.03018		-1.03018	-0.448						-0.286079	1.053					0.551598	0.551598	-0.254886	-0.159526	-0.159526		-0.0260155					0.842593	-0.697						-0.054						-0.375
21	38	wPt-2054	2.1	3638.4	186.8	-2.697	*	-2.697		-1.03018		-1.03018	-0.448						-0.286079	1.053					0.551598	0.551598	-0.254886	-0.159526	-0.159526		-0.0260155					0.842593	-0.697						-0.054						-0.375
21	39	BG607810	0	3640.5	188.9	-3.032	*	-3.032		-1.15814		-1.15814	-0.413						-0.263729	0.962					0.503929	0.503929	-0.305979	-0.218069	-0.218069		-0.0924111		-0.564802			0.937037	-0.828				-0.564802		-0.064						-0.444444
[truncated: 161 more columns]

## Sheet: 0.5 star Additive ratios 3-6h
						* each year		Least negative significant additive effect	Least positive significant additive effect
						Additive effect		-4.399	4.388				Additive effect		-3.373	3.41				Additive effect		-4.21	4.149				3.97	Mean 2007-9	Mean 2007-9	Mean 2007-9			Additive effect		-3.237	3.254			KrakowWL	KrakowWL	Additive effect		-0.08	0.082				Additive effect
Chrom.	Marker					b1		1*add -ve	1* add +ve	0.5*add-	0.5*add+	All ratios	b1		1*add -ve	1* add +ve	0.5*add-	0.5*add+	All ratios	b1		1*add -ve	1* add +ve	0.5*add-	0.5*add+	All ratios	Mean 2007-9	All add ratios	0.5*add-	0.5*add+	0.5*add-	0.5*add+	b1		1*add -ve	1* add +ve	0.5*add-	0.5*add+	0.5*add-	0.5*add+	b1		1*add -ve	1* add +ve	0.5*add-	0.5*add+	All ratios	b1
		Marker	cM	cM	cM	ELWLW 3-6h_2007		ELWLW 3-6h_2007	ELWLW 3-6h_2007	ELWLW 3-6h_2007	ELWLW 3-6h_2007	ELWLW 3-6h_2007	ELWLW 3-6h_2008		ELWLW 3-6h_2008	ELWLW 3-6h_2008	ELWLW 3-6h_2008	ELWLW 3-6h_2008	ELWLW 3-6h_2008	ELWLW 3-6h_2009,		ELWLW 3-6h_2009,	ELWLW 3-6h_2009,	ELWLW 3-6h_2009,	ELWLW 3-6h_2009,	ELWLW 3-6h_2009,	ELWLW 3-6h	ELWLW 3-6h	ELWLW 3-6h	ELWLW 3-6h	Mn_07-09_ELWLW_3-6h,	Mn_07-09_ELWLW_3-6h,	Mn_07-09_ELWLW_3-6h,		Mn_07-09_ELWLW_3-6h,	Mn_07-09_ELWLW_3-6h,	Mn_07-09_ELWLW_3-6h,	Mn_07-09_ELWLW_3-6h,	2007-9_Mn_lf_area,	2007-9_Mn_lf_area,	ELWLA 3-6h_2007		ELWLA 3-6h_2007	ELWLA 3-6h_2007	ELWLA 3-6h_2007	ELWLA 3-6h_2007	ELWLA 3-6h_2007	ELWLA 3-6h_2008
1	1	dupw004b	6.5	0	0	-0.984						-0.224248	1.31						0.388378	-1.803						-0.434563	-0.0901441	0					-0.492								0.018						0.225	0.001
1	2	wPt-6709	0	6.5	6.5	-1.639						-0.373519	0.944						0.27987	-1.796						-0.432875	-0.175508	0					-0.831							0.52963	0.034						0.425	-0.006
1	3	cfa2153	0	6.5	6.5	-1.639						-0.373519	0.944						0.27987	-1.796						-0.432875	-0.175508	0					-0.831							0.52963	0.034						0.425	-0.006
1	4	m77p64.2	0	6.5	6.5	-1.639						-0.373519	0.944						0.27987	-1.796						-0.432875	-0.175508	0					-0.831							0.52963	0.034						0.425	-0.006
1	5	wPt-668160	10.3	6.5	6.5	-1.639						-0.373519	0.944						0.27987	-1.796						-0.432875	-0.175508	0					-0.831							0.52963	0.034						0.425	-0.006
1	6	wPt-6882	2.5	16.8	16.8	-3.023				-0.688924		-0.688924	-1.681						-0.498369	-2.648				-0.638226		-0.638226	-0.608507	-0.442383	-0.442383		-0.757183		-2.451				-0.757183				0.034						0.425	-0.016
1	7	m51p65.5	4.2	19.3	19.3	-2.303				-0.52484		-0.52484	-1.39						-0.412096	-2.798				-0.674379		-0.674379	-0.537105	-0.39974	-0.39974		-0.668211		-2.163				-0.668211				0.04					0.5	0.5	-0.007
1	8	psp3151	3.2	23.5	23.5	-1.841						-0.419553	-0.712						-0.211088	-2.863				-0.690046		-0.690046	-0.440229	-0.230015	-0.230015		-0.557924		-1.806				-0.557924				0.032						0.4	-0.001
1	9	wPt-5776	4.2	26.7	26.7	-1.021						-0.23268	-1.076						-0.319004	-2.382				-0.574114		-0.574114	-0.375266	-0.191371	-0.191371				-1.493								0.051					0.6375	0.6375	-0.019
[truncated: 807 more rows]
[truncated: 47 more columns]

## Sheet: 0.5 ratios only for ELWL yd cor
						Corrected for F-W plots		Mean 2007-9	Mean 2007-9	Mean 2007-9	Mean 2007-9	ELWLW 0-3h	ELWLW 0-3h			Mean 2007-9	Mean 2007-9	Mean 2007-9	Mean 2007-9	ELWLA 0-3h	ELWLA 0-3h			Mean 2007-9	Mean 2007-9	Mean 2007-9	Mean 2007-9	ELWLW 3-6h	ELWLW 3-6h			Mean 2007-9	Mean 2007-9	ELWLA 3-6h	ELWLA 3-6h			Corrected for F-W plots				2015-11-01	SQ1 allel	CS allel		SQ1 allel	CS allel		SQ1 allel
[truncated: 958 more rows]
[truncated: 8 more columns]

[truncated: 5 more sheets: Year by year ratios, 0.5 star ratios ELWL+leaf trait, 0.5 star ratios lf traits vs EL, 0.5 ratios for lf tra yd correl, ELWLA0-3h vs leaf workings]
