# Supplementary material for: Genetic analysis of water loss of excised leaves associated with drought tolerance in wheat
Source: PeerJ. 2018 Jul 6;6:e5063. doi: 10.7717/peerj.5063 (PMC6037134; doi:10.7717/peerj.5063)
Supplement: Supplemental Information 5 [file peerj-06-5063-s011.xls]

## Sheet: 1rok
Lines!	Repl!	Leaf lamina thickness	Leaf midrib thickness	Leaf cross-section area	Leaf % air spaces	Vascular bundle area	Midrib xylem vessel area	Minimum contiguous parenchymal cell number	Stomata per field of view	Trichome frequency
1	1	255.855	576.096	1.49359	24.3692	20583.6	2213.78	7	17	0
2	1	248.989	678.89	1.73816	29.1373	15707.3	2883.66	8	17.5	1
3	1	242.442	605.466	1.41878	14.2122	19987.7	2792.31	6	14.75	3
4	1	212.314	635.965	1.47568	27.909	12988.3	2144.12	6	21.5	2
5	1	242.893	738.758	2.76653	34.9836	18481.3	2711.73	8	22.5	1
7	1	233.354	604.336	1.84951	23.1875	17480.5	2494.88	7	19	2
8	1	213.201	606.595	1.73777	42.3715	14994.4	2366.93	6	25.5	2
9	1	239.334	589.651	1.61748	40.5534	16366.2	2656.65	6	28.25	3
10	1	255.459	613.373	2.80443	55.7045	18209.1	958.77	7	28	3
11	1	269.811	761.35	2.80638	37.0021	19736.7	3651.61	9	25.25	1
12	1	269.61	818.96	2.29568	17.1817	23892.2	3453.35	8	22.5	0
13	1	272.105	668.723	2.16567	35.172	21561.6	3671.25	6	25.25	1
14	1	248.692	722.944	1.79839	30.0113	17977.7	2492.51	8	24.25	1
15	1	253.849	614.502	1.73461	35.645	19422.8	2555.24	7	20	3
16	1	239.303	595.299	1.90275	33.869	17197.8	2694.23	7	27.5	2
17	1	239.898	751.184	2.4681	43.9944	16707.4	2430.62	8	22.5	1
18	1	271.225	706	2.4719	37.6696	21817.5	3132.14	8	33.25	0
19	1	258.595	716.166	1.85518	28.0234	17940.9	2513	8	24	1
20	1	296.07	744.406	2.94055	43.4828	22775.9	2888.87	8	22.25	1
21	1	261.989	621.28	2.31727	35.4809	17239.3	2809.16	8	22	0
22	1	268.424	840.422	2.30329	28.6679	22219.5	3589.05	8	19.75	0
23	1	259.624	689.056	2.64109	42.7564	17527.7	2107.56	9	29	2
24	1	267.37	641.613	2.11592	27.6425	15461.9	1610.62	7	31.75	1
25	1	263.103	693.574	2.1453	22.1424	20453.6	2399.91	7	23.25	1
26	1	241.387	647.261	1.69403	17.4589	18214.4	1909.27	7	22	1
27	1	250.522	571.578	1.94518	35.6601	17111.7	2863.99	7	26	2
28	1	264.201	692.445	2.40249	39.966	24984.6	2631.97	8	22.5	3
29	1	231.099	661.946	1.64826	24.2919	18764.5	2731.61	8	25.25	1
30	1	226.935	645.002	1.83491	30.8921	15137.5	1883.95		22.25	3
31	1	248.709	656.298	2.01254	26.5542	18658.9	2723.86	6	24.75	1
32	1
33	1	244.792	612.243	1.69389	25.8171	13611.6	1372.54	7	24.75	0
34	1	257.07	548.986	1.9918	38.3725	17290.2	2722.46	7	29	1
35	1	232.762	629.187	1.60009	31.198	17606.3	2524.76	6	23.25	1
36	1	261.307	581.744	1.74051	32.8068	19950.3	2495.26	7	25.75	3
37	1	230.407	493.635	1.50444	37.7253	12948.1	2332.37	7	27	1
38	1	222.97	546.726	1.30078	31.6994	15747.5	2619.57	6	26.75	2
39	1	264.535	628.058	2.0641	29.93	17549	1789.48	6	27.25	1
40	1	246.873	611.114	2.17414	40.2915	17374.2	1702.9	7	26	0
41	1	270.121	766.998	3.03155	35.8572	19350.9	3131.08		25.5	2
42	1	254.311	645.002	1.80076	16.0819	20235.2	2180.06	6	31.75	2
43	1	229.267	580.614	1.80423	37.1306	19753.8	2986.1	5	20.75	0
44	1	233.417	584.003	1.58131	36.4623	16946.5	2400.7	6	21	1
45	1	251.912	693.574	2.06279	36.6791	21317.6	2362.77	7	15.5	3
46	1	259.245	535.43	1.71441	28.8291	17988.2	2411.25	5	23.5	1
47	1	255.319	625.798	1.74313	31.8467	18312.6	2689.25	6	18.75	2
48	1	261.611	665.334	1.8489	26.8763	19155.1	2771.58	7	21.75	2
49	1	231.629	511.709	1.55976	35.3159	13082.4	2266.68	7	20	3
50	1	229.822	751.184	1.70816	14.5762	18840.6	2702.12	8	25	1
51	1
52	1	286.033	730.851	3.16643	46.056	22152	3103.1	6	28.75	0
53	1	234.061	641.613	1.62776	29.248	18391.2	2274.49	8	27.25	0
54	1	301.655	795.238	3.34545	49.0787	21998.4	3619.8	8	25.75	1
55	1	249.252	633.706	2.01847	29.6728	19771.4	3027.51	7	18.75	2
56	1	273.756	669.853	2.17583	31.1983	18315.7	2754.23	8	29.5	1
57	1	275.567	681.149	2.44127	40.7081	23561.2	2914.99	7	27	2
58	1	262.512	675.501	2.35916	31.9613	19594.1	2869.3	7	22.75	1
59	1	257.541	766.998	2.42641	35.9593	21794.6	3191.99	8	19.75	2
60	1	276.007	770.387	2.8998	42.1305	22560.3	3227.96	7	20.25	1
61	1	281.013	764.739	2.84928	31.2956	19603.4	2381.39	8	19.75	0
62	1	232.414	608.854	1.92042	33.2412	19111.6	2277.9	7	16.5	2
63	1	243.011	630.317	1.92828	35.9942	17811.6	2906.79	6	23	0
64	1	208.3	548.986	1.2232	20.692	15321.8	2194.52	7	20.5	3
65	1	219.679	561.411	1.28819	25.9771	14772.2	2462.49	6	17.5	3
66	1	254.101	663.075	2.00768	31.4503	21284.3	4120.22	7	22.25	0
67	1	242.354	595.299	2.65606	51.1406	20263.9	3474.06	6	17	0
69	1	241.46	578.355	1.6503	29.5028	18487.3	2756.57	6	23	2
70	1	261.793	561.411	2.29942	38.7603	18097.4	2784.93	6	34.75	0
71	1	265.326	792.979	2.8712	38.5739	21673.8	2826.29	8	18.5	1
72	1	279.016	756.832	2.90048	41.5576	20620.7	3365.3	7	36.25	1
80	1	257.253	675.501	2.34125	33.4683	19219.6	2207.45	7	20	1
86	1	265.135	804.275	2.50551	37.9367	19050.3	3033.49	7	26.5	1
87	1	250.126	691.315	1.78791	35.5418	19652.1	2626.32	6	24	2
88	1	256.706	694.704	2.05987	45.6819	19195.7	2494.26	7	25.25	2
90	1	280.353	713.907	2.73967	41.8172	24454.1	3314.5	6	26	1
91	1	282.328	829.126	3.52675	40.716	20100.8	3472.23	10	26	1
92	1	245.121	754.573	1.81809	21.9035	18961.3	2953.09	8	25	2
93	1	241.822	594.17	2.18671	42.9715	19105.9	2715.55	6	22.75	0
94	1	250.822	738.758	1.57634	22.7039	19418.5	2690.76	9	18	2
96	1	263.153	778.294	1.9691	32.9877	22560.3	3219.03	7	23.75	1
97	1	285.526	850.589	3.57778	42.3049	26157.5	4253.09	8	21.5	0
98	1	251.915	722.944	1.77996	21.281	21657.6	3567.11	8	16.75	0
99	1	250.875	735.37	2.31046	36.1268	20694.8	2557.43	7	22.25	1
102	1	267.206	645.002	2.40801	39.153	22233	4015.55	6	23	0
104	1	276.741	770.387	2.89731	34.4543	23239.9	3339.4	7	22.75	1
105	1	239.185	739.888	2.51461	36.4413	18681.7	2729.08	8	22.75	1
114	1	287.237	800.886	2.63044	35.466	22371.5	4212.46	8	22.25	0
115	1	265.815	591.91	2.38734	28.0136	21234.7	1947.57	7	18.5	0
124	1	278.982	594.17	1.93421	25.2595	19866.2	3298.1	7	21	1
127	1	252.901	777.165	2.38758	35.1096	22048.6	3242.08	7	25.75	1
128	1	242.48	690.186	2.54532	40.8164	18970.6	3252.79	7	26.25	0
143	1	299.367	759.091	3.08996	36.6608	23240.1	3017.54	7	26.5	0
144	1	242.867	693.574	2.2867	35.8514	22032.8	3931.87	7	18.75	1
146	1	281.994	803.146	3.25676	39.8777	24950.7	5443.82	7	24.25	0
1	2	267.917	685.667	1.87235	36.8704	16822.6	2046.33	7	23	0
2	2	266.479	708.259	1.87628	33.0409	22500.1	3113.17	7	16.75	1
3	2	237.095	547.856	1.36153	24.1466	18384.3	2392.47	5	23	2
4	2	213.17	682.278	1.56057	20.2852	17063.4	2195.99	8	15.25	1
5	2	252.677	753.443	2.37791	37.5271	18092.7	2711.63	7	25.5	0
7	2	274.591	689.056	2.19578	28.3433	20940.5	2714.01	8	26.5	1
8	2	274.147	701.482	2.31653	49.5397	19936.1	2986.1	7	25.5	1
9	2	246.543	550.115	1.67122	31.2774	14778.7	2388.18	6	30	3
10	2	268.428	621.28	2.09589	32.0754	18336.6	1958.87	7	23.5	3
11	2	253.79	665.334	1.77056	28.8789	15739	2654.02	9	21.25	1
12	2	276.826	743.277	2.82611	35.0107	24369.6	2907.37	7	20.25	0
13	2	258.076	654.038	2.31308	38.1924	20190.1	3397.74	6	23.5	0
14	2	260.807	748.925	2.16862	26.6861	20388.3	3153.63	8	33.5	1
15	2	246.897	785.072	2.06408	26.0662	20163.7	2665.88	7	24.75	0
16	2	236.093	626.928	2.11788	34.8222	17177.7	2533.77	8	36.25	1
17	2	209.01	643.872	1.23598	43.5557	16545.5	2151.71	6	15.5	2
18	2	267.374	678.89	2.42048	35.2272	20793.6	2844.52	8	31.25	0
19	2	256.854	681.149	1.82524	30.2669	16048.3	2761.33	7	32	1
20	2	279.628	750.054	3.08519	42.9129	23309.6	4150.11	7	29.25	0
21	2	255.778	622.41	2.26206	30.7488	17887.5	2756.42	7	21.25	2
22	2	258.188	830.256	2.18185	36.847	19073.6	3324.93	9	20.5	0
23	2	258.644	661.946	2.07965	36.7087	22228	3050.91	7	28.5	2
24	2	251.627	619.021	1.7458	35.8076	15545.1	2091.56	7	23	0
25	2	235.625	609.984	1.34488	21.9784	17231.8	1971.2		29.75	1
26	2	234.273	718.426	1.9507	25.5971	15431.7	2105.67		21.5	0
27	2	260.129	641.613	1.81192	22.5049	20368.5	3006.28	8	31.25	1
28	2	258.391	768.128	2.39768	35.5531	19913.5	2562.26	8	24	3
29	2	249.951		2.12905	40.4957	18825.9	2490.49		31.5	2
30	2	218.519	659.686	1.56197	30.4284	17481.9	2315.7	8	27.5	3
31	2	262.374	817.83	2.47066	32.2611	18215.9	2632.26		25	3
32	2	247.52	556.893	1.96356	31.2063	18479	3050.32	6	29	3
33	2	253.023	658.557	1.77894	26.4904	17610.5	2804.22	8	21	1
34	2	254.146	612.243	1.99338	35.2169	17782.7	2713.12	8	35.75	3
35	2	247.196	675.501	2.00316	34.641	18674	2728.88	8	33.5	1
36	2	272.858	593.04	2.06943	40.5263	17391.3	2499.7	6	29.5	3
37	2	227.03	579.485	1.5567	27.8626	13740.2	2541.71	7	32.25	1
38	2	204.087	465.395	0.922229	20.6892	10454.9	1294.63	6	26.75	3
39	2	267.17	650.65	2.10152	33.4966	19809.6	2779.8	6	40.5	1
40	2	257.498	661.946	2.32006	37.2975	18360.5	2115.08	7	31	2
41	2	268.042	658.557	2.12633	29.5745	18039.9	2720.95	7	33	3
42	2	248.775	706	2.29676	29.7546	19157.8	1849.92	8	30	2
43	2	230.439	629.187	1.98169	52.1898	13261.4	1686.91	8	29.5	0
44	2	224.38	660.816	2.06316	40.5326	18520.9	2610.64	7	30	0
45	2	227.021	598.688	1.59638	31.3258	17835.8	2620.75	7	16.25	3
46	2	265.417	634.835	2.36224	37.5351	22918.4	2856.75	6	29.5	2
47	2
48	2	219.691	535.43	1.24191	40.3455	13441.1	1742.67	6	27.75	2
49	2	244.965	547.856	1.68763	27.5	13843.3	1291.48	7	28.75	3
50	2	228.126	755.702	1.9031	31.4916	18703.9	2538.94	8	25	3
51	2	241.793	680.019	1.69269	25.7961	13971	2114.55	8	18.5	0
52	2	307.978	936.438	3.20752	40.4237	26320.8	3896.03	8	33.75	0
53	2	280.18	745.536	2.26196	37.5442	25533.6	2484.38	7	33	0
54	2	307.868	797.498	3.43704	45.4447	25047	3089.58	9	34.25	3
55	2	265.901	741.018	2.48834	38.4388	24865.5	3071.09	6	26.25	1
56	2	289.99	806.534	2.98444	39.3969	26252.8	2628.3	8	29	2
57	2	266.067	702.611	2.13306	27.2033	22754.9	3595.88	7	33.25	2
58	2	269.365	773.776	2.2409	27.0479	21017.8	2998.07	7	24.5	2
59	2	281.434	769.258	2.90828	34.4508	21003	2793.03	8	26	2
60	2	259.298	684.538	2.29114	39.085	20386.5	2672.24	6	25.5	1
61	2	280.378	820.09	2.95752	22.6426	22195.9	2806.02	8	17.5	1
62	2	230.959	682.278	2.63272	37.1508	17951.7	2474.58	7	42.25	2
63	2	287.032	805.405	3.56267	40.1291	25462.5	4044.61	8	28.75	0
64	2	239.501	574.966	1.6712	14.6584	17275.5	2386.14	7	32	2
65	2	209.919	642.742	1.27943	24.0439	15315.9	2490.03	8	17.75	2
66	2	263.866	695.834	1.84789	27.9002	19240.6	3448.06	6	20.25	0
67	2	252.075	633.706	2.02012	31.9395	19968.7	3048.92	7	30.25	0
69	2	229.638	664.205	1.89393	32.5273	22353.6	3041.57	6	31.25	0
70	2	268.738	570.448	2.35079	34.2037	18261.1	2609.3	7	29.25	0
71	2	298.781	811.053	2.7959	38.0962	22503.7	3461.07	7	33.25	1
72	2	271.949	594.17	2.11365	38.3844	22917.5	3198.54	6	33.75	2
80	2	231.264	634.835	1.85089	36.4231	18088.5	2841.1	6	25	1
86	2	272.534	791.85	2.7798	49.7388	21173.9	3212.94	7	23.25	0
87	2	244.997	542.208	1.65753	34.1002	16225.1	2233.84	6	23.25	2
88	2	210.615	560.282	1.43982	33.4953	13692.3	2342.5	6	19.5	2
90	2	261.974	604.336	2.54573	40.2616	18897	2369.52	5	30.5	1
91	2	268.777	716.166	3.00681	41.9993	22394.2	4302.53	8	28.75	1
92	2	258.606	741.018	2.37325	36.7434	16698	2250.33	8	27.5	2
93	2	243.723	499.283	1.8778	36.6396	15338.4	2462.23	5	30	1
94	2	232.842	581.744	1.35906	19.021	15268.8	2729.07	7	24.25	3
96	2	265.515	689.056	1.92701	33.6668	21276.5	3537.51	7	20.75	2
97	2	263.287	694.704	2.43194	32.6123	20642.8	2845.07	7	34	1
98	2	241.832	716.166	2.0175	29.2324	19077.7	2913.38	8	23.75	1
99	2	235.985	630.317	1.90924	29.2939	19513.9	2649.97	6	31.5	1
102	2	248.46	751.184	1.88312		20776	3187.14	8	27.25	0
104	2	264.657	726.333	2.56632	42.7914	26928.8	3032.49	7	26	1
105	2	287.817	616.762	2.56149	39.9387	27962.7	4481.79	6	26.75	2
114	2
115	2	240.657		1.89661	27.3751	17039.4	2586.35	7	27	1
124	2	267.734	645.002	2.40673	36.4319	17301.9	3228.42	7	29.25	1
127	2	258.51	631.446	2.02113	36.5676	16855.9	2287.25	8	32.5	1
128	2	242.815	608.854	1.94018	28.8668	19690.7	2423.58	7	33	0
143	2	280.331	764.739	2.56738	30.4212	22165.6	2424.04	7	26.5	0
144	2	244.48	669.853	1.97019	28.0777	19289.6	1900.53	7	21.75	2
146	2	246.587	578.355	2.45206	45.3797	17391.2	2310.59	6	25.25	3
1	3	253.616	741.018	1.82698	28.0835	20513.1	2046.33	7	26.5	1
2	3	279.334	864.144	2.08242	40.439	23953.6	3113.17	10	17.25	1
3	3	270.272	680.019	2.13011	29.4296	21724.8	2392.47	7	24.5	1
4	3	218.953	665.334	1.33679		17410.1	2195.99	7	20	1
5	3	276.535	869.792	2.62524	38.2589	21757.1	2711.63	7	21.5	0
7	3	261.501	754.573	2.40684	29.9117	22612	2714.01	7	26.75	0
8	3	271.679	682.278	2.45065	42.8328	18643.3	2986.1	8	36.5	1
9	3	260.497	630.317	2.33397	39.5401	20475.1	2388.18	7	26.5	2
10	3	271.593	717.296	2.1792	27.4708	18510.1	1958.87	6	24.75	3
11	3	268.543	791.85	2.5282	32.9426	19615.9	2654.02	8	24.25	1
12	3						2907.37
13	3						3397.74
14	3	257.4	683.408	1.82388	27.2529	20240.1	3153.63	8	26.25	2
15	3	244.795	766.998	2.07523	13.7428	21590.7	2665.88	8	21	1
16	3	251.595	593.04	1.9634	30.0385	16704.4	2533.77	7	30.5	1
17	3	229.765	702.611	2.14141	40.7332	18638.8	2151.71	6	24	1
18	3	268.092	661.946	2.13791	28.9759	21912	2844.52	7	34.75	1
19	3	272.889	779.424	2.02497	27.3304	22921.7	2761.33	7	26.25	2
20	3	271.089	685.667	2.70992	44.9093	21307.5	4150.11	7	27	1
21	3	249.95	643.872	1.99156	27.0025	18112.2	2756.42	7	22.5	2
22	3	262.841	744.406	1.87128	21.9181	18029.6	3324.93	7	28	1
23	3	239.166	605.466	2.12299	48.88	14307	3050.91	6	26.25	3
24	3	245.97	715.037	2.04459	21.0165	18990.1	2091.56	8	26	1
25	3	252.408	700.352	1.53165	21.4901	22487	1971.2	7	27.25	0
26	3	239.292	703.741	1.73163	20.4494	19383.6	2105.67	8	24	0
27	3	269.8	736.499	2.21114	33.3547	24589	3006.28	7	34.75	2
28	3	244.926	654.038	1.98537	35.2452	20223.9	2562.26	8	24.25	3
29	3	219.631	751.184	1.87179	26.5006	19639	2490.49	8	27.25	0
30	3	209.394	587.392	1.713	25.639	17261.5	2315.7	7	27.5	2
31	3	267.335	790.72	2.52518	31.842	22257.3	2923.72	8	24	2
32	3	245.616	539.949	1.8893	27.139	16943.4	2368.78	6	23.25	3
33	3	266.73	692.445	2.40691	37.6868	18178.4	2498.23	8	22.75	0
34	3	250.314	657.427	2.02143	30.2813	17524	1810.12	8	37	2
35	3	240.458	737.629	1.98988	32.9507	20023.3	2489.92	6	34	1
36	3	258.054	637.094	2.38547	28.6599	19406.9	3128.15	7	30.25	1
37	3	234.962	562.541	1.59326	32.0297	13880.9	2283.59	8	38	1
38	3	241.071	562.541	1.63716	41.5337	15759.9	2277.85	6	28.75	3
39	3	269.111	704.87	2.1734	34.9395	21559.1	3179.03	7	29.75	1
40	3	299.735	770.387	3.34857	42.7689	21907.8	2915.09	8	36	1
41	3	259.521	760.221	2.95982	8.44754	24470.7	3307.03	9	35.25	3
42	3	245.553	678.89	2.33205		17717.9	2806.37	8	34.75	2
43	3	245.978	764.739	2.06898	32.531	23055.2	2420.18	7	30.25	0
44	3	244.553	687.926	2.26418	38.7957	21778.6	3218.23	7	26.5	0
45	3
46	3	260.536	646.131	2.09789	25.4476	23893.8	2550.14	5	31.25	1
47	3	302.33	753.443	3.06229	33.2267	17537.6	2215.69	7	28	0
48	3	242.036	774.906	2.52605	41.0668	15500.3	2217.28	7	24.5	2
49	3	220.089	588.522	1.75142	36.0945	14329.4	1902.53	8	28.25	3
50	3	239.28	733.11	2.01016	29.5778	16999.1	1739.46	8	27.75	2
51	3	238.41	651.779	1.41116	30.2774	13986.5	2034.16	7	20	2
52	3	251.963	623.539	1.96017	30.3887	16632.7	2300.26	7	36.25	2
53	3	251.699	628.058	2.26859	39.6117	20346.9	2274.41	7	31.25	1
54	3	285.586	736.499	2.89907	41.9651	24273.5	3426.83	7	27.5	3
55	3	262.202	668.723	2.14581	30.1394	21974.9	2414.76	7	27.25	1
56	3	252.713	676.63	2.03498	42.3287	19761	2821.59	7	33.25	0
57	3	245.375	585.133	1.94976	33.6291	18439.2	2951.05	7	26.25	2
58	3	250.864	629.187	2.0237	38.4916	16486.9	2044.72	8	24.25	2
59	3	276.917	748.925	2.57282	35.0732	21791.4	4090.05	7	22.25	2
60	3	275.091	673.242	2.15721	41.2704	16730.4	2509.82	6	33.25	2
61	3	260.287	696.963	2.95525	32.8276	19658.9	2039.36	7	26.25	0
62	3	240.335	664.205	1.97129	42.7262	19383.4	2804.24	6	25	3
63	3	270.418	661.946	2.75225	44.1017	23448.2	3980.79	7	37.25	0
64	3	215.968	596.429	1.52465	25.3475	16930.6	3054.62	7	26	2
65	3	224.517	515.098	1.52177	35.0092	18098	2537.85	5	26	2
66	3	265.393	621.28	2.10489	38.3255	20770.9	3060.16	8	23	0
67	3	218.172	506.061	1.48108	26.0994	15464.5	2616.57	5	29.25	1
69	3	248.991	631.446	2.00658	27.6001	19501.3	2456.53	7	21	2
70	3	247.435	565.93	1.93558	38.5113	16277.6	2499.04	7	29.5	1
71	3	276.266	765.869	2.82661	40.0764	19725.2	2860.3	7	25.5	1
72	3	228.811	599.818	2.04462	41.4046	16322.9	2834.8	7	31	1
80	3	222.788	580.614	1.54066	35.2776	16526.6	1749.74	7	24.5	3
86	3	247.33	716.166	2.05131	23.1603	23713.2	2236.98	8	26	0
87	3	222.09	614.502	1.84709	35.7414	17529.8	2771.57	6	25.25	3
88	3	244.59	585.133	1.92787	38.2137	15545.4	2295.61	7	28	2
90	3	248.794	562.541	1.89792	29.1313	17923.6	3035.33	5	27.5	1
91	3	275.837	620.15	2.66285	40.9287	20334	3464.72	7	31	1
92	3	238.998	704.87	1.69389	36.0753	17617.4	2256.26	7	22.75	3
93	3	218.146	529.782	1.46327	36.4545	13965.7	1649.76	6	23.5	0
94	3	229.265	655.168	1.37637	14.7855	16863.7	2283.82	8	31.25	2
96	3	256.35	599.818	2.02877	42.61	19209.9	3351.89	6	24	1
97	3	225.718	689.056	2.13583	37.1985	19765.1	3343.14	8	25.5	1
98	3	253.727	692.445	2.05664	27.0744	19960.7	2537.77	6	22	0
99	3	204.312	554.634	1.40003	18.9352	16023.7	1908.31	6	25.5	2
102	3	251.518	645.002	2.00163	28.1434	17935.3	2585.59	7	28.75	1
104	3	270.962		3.16963	40.0865	25692.3	4134.95		24	1
105	3	246.281	542.208	1.86208	43.8324	22581	2679.41	6	29.75	2
114	3	254.146	741.018	2.38382	30.2707	20114.7	3821.51	7	22.75	1
115	3	252.737	675.501	1.81337	31.9916	19357.8	2616.48	7	18.25	1
124	3	269.022	693.574	2.11509	34.423	16942.9	2935.02	8	25.5	0
127	3	238.411	584.003	1.63642	31.7552	15519.1	2487.84	8	26	1
128	3	229.287	571.578	2.03527	35.3058	16841.7	2527.29	6	35	2
143	3		0
144	3	226.767	675.501	1.93579	22.4348	20839.4	3522.55	6	22	1
146	3	237.842	619.021	1.92759	25.0779	20720.8	3031.26	7	24.5	3
