# Supplementary material for: Genetic analysis of water loss of excised leaves associated with drought tolerance in wheat
Source: PeerJ. 2018 Jul 6;6:e5063. doi: 10.7717/peerj.5063 (PMC6037134; doi:10.7717/peerj.5063)
Supplement: Supplemental Information 6 — Data for two-way analysis of variance for traits measured in experiments I–III. [file peerj-06-5063-s012.xls]

## Sheet: 3lata
Lines!	Years!	Repl!	0-3h water loss#	3-6h water loss#	0-6h water loss#	Leaf length#	Leaf width#	Leaf area#	FW after 0h#	DW after 48h#	Initial water#	DW%FW 0h#	SLA#	ELWLW 0-3h#	ELWLA 0-3h#	ELWLW 3-6h#	ELWLA 3-6h#	ELWLW 0-6h#	ELWLA 0-6h#	Initial FW#
1	2007	1	0.112	0.027	0.139	32.9	0.6	15.3972	0.264	0.031	0.233	11.7424	58.3227	48.0687	7.27405	22.314	1.75357	59.6567	9.02762	17.146
2	2007	1	0.095	0.057	0.152	30.7	0.6	14.3676	0.242	0.026	0.216	10.7438	59.3702	43.9815	6.6121	47.1074	3.96726	70.3704	10.5794	16.8435
3	2007	1	0.098	0.097	0.195	29.7	0.5	11.583	0.235	0.028	0.207	11.9149	49.2894	47.343	8.46068	88.9908	8.37434	94.2029	16.835	20.2884
4	2007	1	0.059	0.032	0.091	33.7	0.6	15.7716	0.257	0.033	0.224	12.8405	61.3681	26.3393	3.7409	19.3939	2.02896	40.625	5.76986	16.2951
5	2007	1	0.104	0.047	0.151	31.1	0.7	16.9806	0.276	0.033	0.243	11.9565	61.5239	42.7984	6.12464	33.8129	2.76786	62.1399	8.8925	16.2538
7	2007	1	0.056	0.021	0.077	25.3	0.5	9.867	0.17	0.019	0.151	11.1765	58.0412	37.0861	5.67548	22.1053	2.12831	50.9934	7.80379	17.2291
8	2007	1	0.091	0.027	0.118	29.7	0.5	11.583	0.196	0.026	0.17	13.2653	59.0969	53.5294	7.85634	34.1772	2.331	69.4118	10.1873	16.9214
9	2007	1	0.045	0.017	0.062	22.2	0.5	8.658	0.125	0.016	0.109	12.8	69.264	41.2844	5.19751	26.5625	1.9635	56.8807	7.16101	14.4375
10	2007	1	0.091	0.069	0.16	30.2	0.5	11.778	0.209	0.024	0.185	11.4833	56.3541	49.1892	7.72627	73.4043	5.85838	86.4865	13.5846	17.7449
11	2007	1	0.125	0.039	0.164	31.2	0.5	12.168	0.227	0.027	0.2	11.8943	53.6035	62.5	10.2728	52	3.20513	82	13.478	18.6555
12	2007	1	0.115	0.023	0.138	31.4	0.7	17.1444	0.305	0.04	0.265	13.1148	56.2111	43.3962	6.70773	15.3333	1.34155	52.0755	8.04928	17.7901
13	2007	1	0.155	0.066	0.221	33.8	0.6	15.8184	0.278	0.034	0.244	12.2302	56.9007	63.5246	9.79872	74.1573	4.17236	90.5738	13.9711	17.5745
14	2007	1	0.145	0.088	0.233	32.4	0.7	17.6904	0.299	0.036	0.263	12.0401	59.1652	55.1331	8.19654	74.5763	4.97445	88.5932	13.171	16.9018
15	2007	1	0.112	0.056	0.168	26.6	0.5	10.374	0.202	0.024	0.178	11.8812	51.3564	62.9213	10.7962	84.8485	5.39811	94.382	16.1943	19.4718
16	2007	1	0.099	0.049	0.148	30.4	0.5	11.856	0.207	0.028	0.179	13.5266	57.2754	55.3073	8.3502	61.25	4.13293	82.6816	12.4831	17.4595
17	2007	1	0.09	0.039	0.129	25.2	0.6	11.7936	0.187	0.025	0.162	13.369	63.0674	55.5556	7.63126	54.1667	3.30688	79.6296	10.9381	15.8561
18	2007	1	0.153	0.065	0.218	31.2	0.6	14.6016	0.255	0.03	0.225	11.7647	57.2612	68	10.4783	90.2778	4.45157	96.8889	14.9299	17.4638
19	2007	1	0.1	0.048	0.148	29.1	0.5	11.349	0.22	0.025	0.195	11.3636	51.5864	51.2821	8.81135	50.5263	4.22945	75.8974	13.0408	19.385
20	2007	1	0.161	0.04	0.201	31.1	0.7	16.9806	0.291	0.034	0.257	11.6838	58.3526	62.6459	9.48141	41.6667	2.35563	78.2101	11.837	17.1372
21	2007	1	0.101	0.043	0.144	25.3	0.6	11.8404	0.173	0.022	0.151	12.7168	68.4416	66.8874	8.53012	86	3.63163	95.3642	12.1618	14.611
22	2007	1	0.122	0.059	0.181	30.8	0.5	12.012	0.262	0.029	0.233	11.0687	45.8473	52.3605	10.1565	53.1532	4.91175	77.6824	15.0683	21.8115
23	2007	1	0.086	0.046	0.132	30.4	0.5	11.856	0.184	0.026	0.158	14.1304	64.4348	54.4304	7.25371	63.8889	3.87989	83.5443	11.1336	15.5196
24	2007	1	0.112	0.045	0.157	31.6	0.6	14.7888	0.278	0.037	0.241	13.3094	53.1971	46.473	7.5733	34.8837	3.04284	65.1452	10.6161	18.798
25	2007	1	0.139	0.049	0.188	37.9	0.6	17.7372	0.323	0.032	0.291	9.90712	54.9139	47.7663	7.83664	32.2368	2.76256	64.6048	10.5992	18.2103
26	2007	1	0.106	0.032	0.138	36.1	0.5	14.079	0.287	0.031	0.256	10.8014	49.0557	41.4062	7.52894	21.3333	2.27289	53.9062	9.80183	20.385
27	2007	1	0.128	0.09	0.218	35.3	0.6	16.5204	0.301	0.037	0.264	12.2924	54.885	48.4848	7.748	66.1765	5.44781	82.5758	13.1958	18.2199
28	2007	1	0.139	0.048	0.187	37.2	0.7	20.3112	0.343	0.041	0.302	11.9534	59.2163	46.0265	6.84351	29.4479	2.36323	61.9205	9.20674	16.8872
29	2007	1	0.087	0.046	0.133	28.8	0.4	8.9856	0.159	0.016	0.143	10.0629	56.5132	60.8392	9.68216	82.1429	5.1193	93.007	14.8015	17.695
30	2007	1	0.051	0.023	0.074	22	0.5	8.58	0.116	0.014	0.102	12.069	73.9655	50	5.94406	45.098	2.68065	72.549	8.62471	13.5198
31	2007	1	0.145	0.063	0.208	29.1	0.7	15.8886	0.275	0.029	0.246	10.5455	57.7767	58.9431	9.12604	62.3762	3.96511	84.5528	13.0911	17.308
32	2007	1	0.142	0.03	0.172	25.4	0.6	11.8872	0.201	0.021	0.18	10.4478	59.1403	78.8889	11.9456	78.9474	2.52372	95.5556	14.4693	16.9089
33	2007	1	0.117	0.063	0.18	26.6	0.6	12.4488	0.219	0.026	0.193	11.8721	56.8438	60.6218	9.3985	82.8947	5.06073	93.2642	14.4592	17.5921
34	2007	1	0.167	0.054	0.221	31.8	0.6	14.8824	0.264	0.033	0.231	12.5	56.3727	72.2944	11.2213	84.375	3.62845	95.671	14.8498	17.7391
35	2007	1	0.114	0.043	0.157	29.5	0.5	11.505	0.203	0.029	0.174	14.2857	56.6749	65.5172	9.90874	71.6667	3.73751	90.2299	13.6462	17.6445
36	2007	1	0.097	0.041	0.138	24.7	0.5	9.633	0.161	0.019	0.142	11.8012	59.8323	68.3099	10.0696	91.1111	4.2562	97.1831	14.3258	16.7134
37	2007	1	0.124	0.019	0.143	25.6	0.5	9.984	0.167	0.023	0.144	13.7725	59.7844	86.1111	12.4199	95	1.90304	99.3056	14.3229	16.7268
38	2007	1	0.077	0.023	0.1	23.1	0.4	7.2072	0.115	0.015	0.1	13.0435	62.6713	77	10.6838	100	3.19125	100	13.875	15.9563
39	2007	1	0.105	0.042	0.147	24.4	0.5	9.516	0.172	0.02	0.152	11.6279	55.3256	69.0789	11.034	89.3617	4.41362	96.7105	15.4477	18.0748
40	2007	1	0.098	0.019	0.117	22.3	0.5	8.697	0.138	0.017	0.121	12.3188	63.0217	80.9917	11.2683	82.6087	2.18466	96.6942	13.4529	15.8675
41	2007	1	0.141	0.038	0.179	26.2	0.6	12.2616	0.282	0.029	0.253	10.2837	43.4809	55.7312	11.4993	33.9286	3.09911	70.751	14.5984	22.9986
42	2007	1	0.145	0.004	0.149	21.7	0.5	8.463	0.171	0.019	0.152	11.1111	49.4912	95.3947	17.1334	57.1429	0.472646	98.0263	17.606	20.2056
43	2007	1	0.085	0.002	0.087	24	0.4	7.488	0.103	0.012	0.091	11.6505	72.699	93.4066	11.3515	33.3333	0.267094	95.6044	11.6186	13.7553
44	2007	1	0.1	0.016	0.116	24.4	0.4	7.6128	0.135	0.018	0.117	13.3333	56.3911	85.4701	13.1358	94.1176	2.10172	99.1453	15.2375	17.7333
45	2007	1	0.154	0.048	0.202	33.8	0.5	13.182	0.269	0.029	0.24	10.7807	49.0037	64.1667	11.6826	55.814	3.64133	84.1667	15.3239	20.4066
46	2007	1	0.087	0.029	0.116	26.5	0.5	10.335	0.18	0.019	0.161	10.5556	57.4167	54.0373	8.418	39.1892	2.806	72.0497	11.224	17.4165
47	2007	1	0.094	0.054	0.148	25	0.5	9.75	0.182	0.021	0.161	11.5385	53.5714	58.3851	9.64103	80.597	5.53846	91.9255	15.1795	18.6667
48	2007	1	0.111	0.044	0.155	28.3	0.6	13.2444	0.2	0.016	0.184	8	66.222	60.3261	8.3809	60.274	3.32216	84.2391	11.7031	15.1007
49	2007	1	0.063	0.024	0.087	22.6	0.5	8.814	0.131	0.022	0.109	16.7939	67.2824	57.7982	7.14772	52.1739	2.72294	79.8165	9.87066	14.8627
50	2007	1	0.123	0.053	0.176	29.2	0.5	11.388	0.246	0.027	0.219	10.9756	46.2927	56.1644	10.8008	55.2083	4.65402	80.3653	15.4549	21.6017
51	2007	1	0.096	0.055	0.151	25	0.5	9.75	0.174	0.019	0.155	10.9195	56.0345	61.9355	9.84615	93.2203	5.64103	97.4194	15.4872	17.8462
52	2007	1	0.106	0.041	0.147	29	0.6	13.572	0.229	0.028	0.201	12.2271	59.2664	52.7363	7.8102	43.1579	3.02093	73.1343	10.8311	16.873
53	2007	1	0.093	0.045	0.138	29.9	0.5	11.661	0.219	0.027	0.192	12.3288	53.2466	48.4375	7.9753	45.4545	3.85902	71.875	11.8343	18.7806
54	2007	1	0.124	0.063	0.187	32.3	0.6	15.1164	0.289	0.033	0.256	11.4187	52.3059	48.4375	8.20301	47.7273	4.16766	73.0469	12.3707	19.1183
55	2007	1	0.184	0.037	0.221	31.8	0.5	12.402	0.261	0.031	0.23	11.8774	47.5172	80	14.8363	80.4348	2.98339	96.087	17.8197	21.045
56	2007	1	0.074	0.03	0.104	25.6	0.5	9.984	0.157	0.019	0.138	12.1019	63.5924	53.6232	7.41186	46.875	3.00481	75.3623	10.4167	15.7252
57	2007	1	0.131	0.049	0.18	28.2	0.5	10.998	0.217	0.029	0.188	13.3641	50.682	69.6809	11.9113	85.9649	4.45536	95.7447	16.3666	19.7309
58	2007	1	0.192	0.059	0.251	30.7	0.7	16.7622	0.293	0.034	0.259	11.6041	57.2089	74.1313	11.4543	88.0597	3.51982	96.9112	14.9742	17.4798
59	2007	1	0.139	0.096	0.235	33.6	0.7	18.3456	0.347	0.044	0.303	12.6801	52.8692	45.8746	7.57675	58.5366	5.23286	77.5578	12.8096	18.9146
60	2007	1	0.079	0.042	0.121	25.9	0.4	8.0808	0.168	0.022	0.146	13.0952	48.1	54.1096	9.77626	62.6866	5.19751	82.8767	14.9738	20.79
61	2007	1	0.164	0.082	0.246	32.7	0.7	17.8542	0.366	0.042	0.324	11.4754	48.782	50.6173	9.18551	51.25	4.59276	75.9259	13.7783	20.4994
62	2007	1	0.05	0.019	0.069	24.2	0.4	7.5504	0.117	0.016	0.101	13.6752	64.5333	49.505	6.62217	37.2549	2.51642	68.3168	9.13859	15.4959
63	2007	1	0.154	0.092	0.246	32.4	0.7	17.6904	0.339	0.042	0.297	12.3894	52.1841	51.8519	8.70529	64.3357	5.20056	82.8283	13.9058	19.1629
64	2007	1	0.09	0.033	0.123	27.6	0.6	12.9168	0.172	0.022	0.15	12.7907	75.0977	60	6.96767	55	2.55481	82	9.52248	13.316
65	2007	1	0.165	0.055	0.22	32.7	0.6	15.3036	0.308	0.029	0.279	9.41558	49.687	59.1398	10.7818	48.2456	3.59393	78.853	14.3757	20.126
66	2007	1	0.097	0.031	0.128	28.8	0.5	11.232	0.161	0.023	0.138	14.2857	69.764	70.2899	8.63604	75.6098	2.75997	92.7536	11.396	14.334
67	2007	1	0.128	0.03	0.158	27.8	0.5	10.842	0.184	0.024	0.16	13.0435	58.9239	80	11.8059	93.75	2.76702	98.75	14.573	16.971
69	2007	1	0.077	0.037	0.114	26.2	0.6	12.2616	0.172	0.021	0.151	12.2093	71.2884	50.9934	6.27977	50	3.01755	75.4967	9.29732	14.0275
70	2007	1	0.067	0.025	0.092	22.4	0.4	6.9888	0.11	0.014	0.096	12.7273	63.5345	69.7917	9.58677	86.2069	3.57715	95.8333	13.1639	15.7395
71	2007	1	0.162	0.064	0.226	32.3	0.7	17.6358	0.33	0.039	0.291	11.8182	53.4418	55.6701	9.18586	49.6124	3.62898	77.6632	12.8148	18.7119
72	2007	1	0.095	0.031	0.126	26.1	0.5	10.179	0.16	0.022	0.138	13.75	63.6187	68.8406	9.33294	72.093	3.04549	91.3043	12.3784	15.7186
80	2007	1	0.089	0.031	0.12	25.8	0.5	10.062	0.157	0.021	0.136	13.3758	64.0892	65.4412	8.84516	65.9574	3.0809	88.2353	11.9261	15.6033
86	2007	1	0.108	0.048	0.156	30.9	0.4	9.6408	0.211	0.027	0.184	12.7962	45.691	58.6957	11.2024	63.1579	4.97884	84.7826	16.1812	21.8862
87	2007	1	0.079	0.023	0.102	23.5	0.5	9.165	0.12	0.018	0.102	15	76.375	77.451	8.61975	100	2.50955	100	11.1293	13.0933
88	2007	1	0.123	0.035	0.158	26.6	0.6	12.4488	0.187	0.026	0.161	13.9037	66.5711	76.3975	9.88047	92.1053	2.81152	98.1366	12.692	15.0215
90	2007	1	0.13	0.04	0.17	25.4	0.7	13.8684	0.194	0.021	0.173	10.8247	71.4866	75.1445	9.37383	93.0233	2.88425	98.2659	12.2581	13.9886
91	2007	1	0.1	0.054	0.154	28	0.5	10.92	0.2	0.026	0.174	13	54.6	57.4713	9.15751	72.973	4.94505	88.5057	14.1026	18.315
92	2007	1	0.071	0.029	0.1	27.3	0.5	10.647	0.14	0.017	0.123	12.1429	76.05	57.7236	6.66855	55.7692	2.72377	81.3008	9.39232	13.1492
93	2007	1	0.09	0.022	0.112	26	0.5	10.14	0.133	0.017	0.116	12.782	76.2406	77.5862	8.87574	84.6154	2.16963	96.5517	11.0454	13.1164
94	2007	1	0.163	0.022	0.185	31.3	0.4	9.7656	0.215	0.028	0.187	13.0233	45.4214	87.1658	16.6912	91.6667	2.25281	98.9305	18.944	22.0161
96	2007	1	0.126	0.044	0.17	28.8	0.5	11.232	0.212	0.026	0.186	12.2642	52.9811	67.7419	11.2179	73.3333	3.91738	91.3978	15.1353	18.8746
97	2007	1	0.096	0.042	0.138	29.2	0.5	11.388	0.185	0.022	0.163	11.8919	61.5568	58.8957	8.42993	62.6866	3.68809	84.6626	12.118	16.2452
98	2007	1	0.15	0.053	0.203	39	0.5	15.21	0.289	0.041	0.248	14.1869	52.6298	60.4839	9.86193	54.0816	3.48455	81.8548	13.3465	19.0007
99	2007	1	0.189	0.034	0.223	32.2	0.6	15.0696	0.26	0.036	0.224	13.8462	57.96	84.375	12.5418	97.1429	2.2562	99.5536	14.798	17.2533
102	2007	1	0.151	0.035	0.186	28.1	0.6	13.1508	0.213	0.023	0.19	10.7981	61.7408	79.4737	11.4822	89.7436	2.66144	97.8947	14.1436	16.1967
104	2007	1	0.275	0.004	0.279	31.8	0.7	17.3628	0.319	0.04	0.279	12.5392	54.4288	98.5663	15.8385	100	0.230378	100	16.0688	18.3726
105	2007	1	0.219	0.027	0.246	27.1	0.7	14.7966	0.285	0.036	0.249	12.6316	51.9179	87.9518	14.8007	90	1.82474	98.7952	16.6254	19.2612
114	2007	1	0.179	0.035	0.214	29.1	0.5	11.349	0.248	0.029	0.219	11.6935	45.7621	81.7352	15.7723	87.5	3.08397	97.7169	18.8563	21.8521
115	2007	1	0.13	0.035	0.165	40.1	0.5	15.639	0.314	0.037	0.277	11.7834	49.8057	46.9314	8.31255	23.8095	2.23799	59.5668	10.5505	20.078
124	2007	1	0.122	0.038	0.16	24.8	0.6	11.6064	0.189	0.024	0.165	12.6984	61.4095	73.9394	10.5114	88.3721	3.27406	96.9697	13.7855	16.2841
127	2007	1	0.118	0.064	0.182	27.5	0.7	15.015	0.238	0.032	0.206	13.4454	63.0882	57.2816	7.85881	72.7273	4.2624	88.3495	12.1212	15.8508
128	2007	1	0.113	0.032	0.145	28.5	0.6	13.338	0.169	0.023	0.146	13.6095	78.9231	77.3973	8.47203	96.9697	2.39916	99.3151	10.8712	12.6706
143	2007	1	0.197	0.109	0.306	33.2	0.7	18.1272	0.375	0.037	0.338	9.86667	48.3392	58.284	10.8676	77.305	6.01306	90.5325	16.8807	20.6871
144	2007	1	0.188	0.006	0.194	30.5	0.5	11.895	0.221	0.025	0.196	11.3122	53.8235	95.9184	15.805	75	0.504414	98.9796	16.3094	18.5792
146	2007	1	0.125	0.043	0.168	28.5	0.6	13.338	0.226	0.025	0.201	11.0619	59.0177	62.1891	9.37172	56.5789	3.22387	83.5821	12.5956	16.9441
1	2007	2	0.069	0.016	0.085	29.9	0.4	9.3288	0.18	0.022	0.158	12.2222	51.8267	43.6709	7.39645	17.9775	1.71512	53.7975	9.11157	19.2951
2	2007	2	0.092	0.064	0.156	30.6	0.6	14.3208	0.243	0.028	0.215	11.5226	58.9333	42.7907	6.42422	52.0325	4.46902	72.5581	10.8932	16.9683
3	2007	2	0.093	0.087	0.18	28.3	0.5	11.037	0.229	0.023	0.206	10.0437	48.1965	45.1456	8.4262	76.9912	7.88258	87.3786	16.3088	20.7484
4	2007	2	0.077	0.023	0.1	31.3	0.5	12.207	0.249	0.029	0.22	11.6466	49.0241	35	6.30786	16.0839	1.88416	45.4545	8.19202	20.3981
5	2007	2	0.098	0.044	0.142	31.2	0.7	17.0352	0.27	0.032	0.238	11.8519	63.0933	41.1765	5.75279	31.4286	2.58289	59.6639	8.33568	15.8495
7	2007	2	0.055	0.024	0.079	32.6	0.5	12.714	0.19	0.024	0.166	12.6316	66.9158	33.1325	4.32594	21.6216	1.88768	47.5904	6.21362	14.9442
8	2007	2	0.081	0.028	0.109	28.6	0.6	13.3848	0.192	0.027	0.165	14.0625	69.7125	49.0909	6.05164	33.3333	2.09193	66.0606	8.14357	14.3446
9	2007	2	0.064	0.024	0.088	26.5	0.6	12.402	0.181	0.024	0.157	13.2597	68.5193	40.7643	5.16046	25.8065	1.93517	56.051	7.09563	14.5944
10	2007	2	0.111	0.078	0.189	31.4	0.6	14.6952	0.249	0.029	0.22	11.6466	59.0169	50.4545	7.55349	71.5596	5.30786	85.9091	12.8613	16.9443
11	2007	2	0.126	0.043	0.169	30.4	0.5	11.856	0.237	0.031	0.206	13.0802	50.0253	61.165	10.6275	53.75	3.62686	82.0388	14.2544	19.9899
12	2007	2	0.101	0.027	0.128	28.8	0.6	13.4784	0.253	0.031	0.222	12.253	53.2743	45.4955	7.49347	22.314	2.00321	57.6577	9.49668	18.7708
13	2007	2	0.116	0.056	0.172	31.2	0.5	12.168	0.216	0.024	0.192	11.1111	56.3333	60.4167	9.5332	73.6842	4.60224	89.5833	14.1354	17.7515
14	2007	2	0.139	0.055	0.194	30.6	0.6	14.3208	0.253	0.031	0.222	12.253	56.604	62.6126	9.70616	66.2651	3.84057	87.3874	13.5467	17.6666
15	2007	2	0.099	0.051	0.15	26.6	0.5	10.374	0.19	0.024	0.166	12.6316	54.6	59.6386	9.54309	76.1194	4.91614	90.3614	14.4592	18.315
16	2007	2	0.081	0.04	0.121	27.6	0.5	10.764	0.158	0.023	0.135	14.557	68.1266	60	7.52508	74.0741	3.71609	89.6296	11.2412	14.6786
17	2007	2	0.087	0.037	0.124	28.2	0.6	13.1976	0.202	0.029	0.173	14.3564	65.3347	50.289	6.59211	43.0233	2.80354	71.6763	9.39565	15.3058
18	2007	2	0.122	0.085	0.207	29.4	0.6	13.7592	0.267	0.031	0.236	11.6105	51.5326	51.6949	8.86679	74.5614	6.17768	87.7119	15.0445	19.4052
19	2007	2	0.095	0.054	0.149	30.2	0.5	11.778	0.211	0.024	0.187	11.3744	55.8199	50.8021	8.06589	58.6957	4.58482	79.6791	12.6507	17.9148
20	2007	2	0.104	0.035	0.139	27.1	0.7	14.7966	0.24	0.028	0.212	11.6667	61.6525	49.0566	7.02864	32.4074	2.36541	65.566	9.39405	16.2199
21	2007	2	0.131	0.047	0.178	28.7	0.6	13.4316	0.212	0.027	0.185	12.7358	63.3566	70.8108	9.75312	87.037	3.49921	96.2162	13.2523	15.7837
22	2007	2	0.131	0.071	0.202	30	0.6	14.04	0.271	0.029	0.242	10.7011	51.8081	54.1322	9.33048	63.964	5.05698	83.4711	14.3875	19.302
23	2007	2	0.081	0.038	0.119	27.9	0.6	13.0572	0.191	0.025	0.166	13.089	68.3623	48.7952	6.20347	44.7059	2.91027	71.6867	9.11375	14.6279
24	2007	2	0.092	0.039	0.131	31.6	0.6	14.7888	0.244	0.032	0.212	13.1148	60.6098	43.3962	6.22092	32.5	2.63713	61.7925	8.85805	16.499
25	2007	2	0.139	0.043	0.182	37.3	0.5	14.547	0.321	0.032	0.289	9.96885	45.3178	48.0969	9.55523	28.6667	2.95594	62.9758	12.5112	22.0664
26	2007	2	0.096	0.035	0.131	37.4	0.5	14.586	0.262	0.029	0.233	11.0687	55.6718	41.2017	6.58165	25.5474	2.39956	56.2232	8.98121	17.9624
27	2007	2	0.121	0.098	0.219	35.8	0.6	16.7544	0.294	0.041	0.253	13.9456	56.9878	47.8261	7.22198	74.2424	5.84921	86.5613	13.0712	17.5476
28	2007	2	0.163	0.063	0.226	36	0.7	19.656	0.352	0.041	0.311	11.6477	55.8409	52.4116	8.29263	42.5676	3.20513	72.6688	11.4978	17.908
29	2007	2	0.094	0.059	0.153	30.8	0.5	12.012	0.209	0.024	0.185	11.4833	57.4737	50.8108	7.82551	64.8352	4.91175	82.7027	12.7373	17.3993
30	2007	2	0.065	0.022	0.087	23.1	0.5	9.009	0.143	0.018	0.125	12.5874	63	52	7.21501	36.6667	2.442	69.6	9.65701	15.873
31	2007	2	0.116	0.059	0.175	31	0.6	14.508	0.247	0.029	0.218	11.7409	58.7368	53.211	7.99559	57.8431	4.06672	80.2752	12.0623	17.0251
32	2007	2	0.15	0.028	0.178	29.5	0.5	11.505	0.208	0.021	0.187	10.0962	55.3125	80.2139	13.0378	75.6757	2.43372	95.1872	15.4715	18.0791
33	2007	2	0.11	0.072	0.182	31.4	0.6	14.6952	0.222	0.026	0.196	11.7117	66.1946	56.1224	7.48544	83.7209	4.89956	92.8571	12.385	15.107
34	2007	2	0.133	0.047	0.18	28.4	0.5	11.076	0.214	0.026	0.188	12.1495	51.757	70.7447	12.0079	85.4545	4.24341	95.7447	16.2514	19.3211
35	2007	2	0.073	0.036	0.109	25.7	0.5	10.023	0.163	0.021	0.142	12.8834	61.4908	51.4085	7.28325	52.1739	3.59174	76.7606	10.875	16.2626
36	2007	2	0.116	0.034	0.15	26.5	0.4	8.268	0.173	0.02	0.153	11.5607	47.7919	75.817	14.03	91.8919	4.11224	98.0392	18.1422	20.924
37	2007	2	0.117	0.031	0.148	26.1	0.5	10.179	0.174	0.022	0.152	12.6437	58.5	76.9737	11.4943	88.5714	3.04549	97.3684	14.5397	17.094
38	2007	2	0.061	0.008	0.069	19.3	0.4	6.0216	0.084	0.009	0.075	10.7143	71.6857	81.3333	10.1302	57.1429	1.32855	92	11.4587	13.9498
39	2007	2	0.131	0.023	0.154	27.2	0.6	12.7296	0.199	0.029	0.17	14.5729	63.9678	77.0588	10.291	58.9744	1.80681	90.5882	12.0978	15.6329
40	2007	2	0.127	0.052	0.179	27.7	0.6	12.9636	0.225	0.029	0.196	12.8889	57.616	64.7959	9.79666	75.3623	4.01123	91.3265	13.8079	17.3563
41	2007	2	0.128	0.035	0.163	24.9	0.6	11.6532	0.267	0.029	0.238	10.8614	43.6449	53.7815	10.9841	31.8182	3.00347	68.4874	13.9876	22.9122
42	2007	2	0.169	0.015	0.184	26.2	0.5	10.218	0.212	0.024	0.188	11.3208	48.1981	89.8936	16.5394	78.9474	1.468	97.8723	18.0074	20.7477
43	2007	2	0.088	0.02	0.108	23.1	0.5	9.009	0.127	0.015	0.112	11.811	70.937	78.5714	9.76801	83.3333	2.22	96.4286	11.988	14.097
44	2007	2		0
45	2007	2	0.095	0.036	0.131	34.5	0.5	13.455	0.242	0.03	0.212	12.3967	55.5992	44.8113	7.06057	30.7692	2.67559	61.7925	9.73616	17.9859
46	2007	2	0.098	0.03	0.128	28.9	0.6	13.5252	0.228	0.025	0.203	10.9649	59.3211	48.2759	7.24573	28.5714	2.21808	63.0542	9.46382	16.8574
47	2007	2	0.052	0.015	0.067	18.6	0.3	4.3524	0.076	0.007	0.069	9.21053	57.2684	75.3623	11.9474	88.2353	3.44637	97.1014	15.3938	17.4616
48	2007	2	0.081	0.034	0.115	27.2	0.5	10.608	0.169	0.021	0.148	12.426	62.7692	54.7297	7.63575	50.7463	3.20513	77.7027	10.8409	15.9314
49	2007	2	0.102	0.036	0.138	26	0.6	12.168	0.218	0.031	0.187	14.2202	55.8165	54.5455	8.38264	42.3529	2.95858	73.7968	11.3412	17.9158
50	2007	2	0.095	0.052	0.147	26.8	0.5	10.452	0.184	0.022	0.162	11.9565	56.8043	58.642	9.08917	77.6119	4.97512	90.7407	14.0643	17.6043
51	2007	2	0.134	0.035	0.169	25.5	0.6	11.934	0.19	0.02	0.17	10.5263	62.8105	78.8235	11.2284	97.2222	2.9328	99.4118	14.1612	15.9209
52	2007	2	0.076	0.033	0.109	28	0.5	10.92	0.183	0.025	0.158	13.6612	59.6721	48.1013	6.95971	40.2439	3.02198	68.9873	9.98168	16.7582
53	2007	2	0.091	0.041	0.132	30.8	0.5	12.012	0.222	0.028	0.194	12.6126	54.1081	46.9072	7.57576	39.8058	3.41325	68.0412	10.989	18.4815
54	2007	2	0.105	0.064	0.169	31.7	0.6	14.8356	0.254	0.031	0.223	12.2047	58.4079	47.0852	7.07757	54.2373	4.31395	75.7848	11.3915	17.121
55	2007	2	0.172	0.049	0.221	28.5	0.6	13.338	0.271	0.031	0.24	11.4391	49.2177	71.6667	12.8955	72.0588	3.67371	92.0833	16.5692	20.3179
56	2007	2	0.08	0.029	0.109	26.5	0.5	10.335	0.182	0.024	0.158	13.1868	56.7857	50.6329	7.74069	37.1795	2.806	68.9873	10.5467	17.6101
57	2007	2	0.107	0.045	0.152	26.5	0.5	10.335	0.186	0.025	0.161	13.4409	55.5645	66.4596	10.3532	83.3333	4.35414	94.4099	14.7073	17.9971
58	2007	2	0.157	0.054	0.211	27.6	0.7	15.0696	0.245	0.028	0.217	11.4286	61.5086	72.3502	10.4183	90	3.58337	97.235	14.0017	16.2579
59	2007	2	0.138	0.064	0.202	33.4	0.6	15.6312	0.287	0.037	0.25	12.892	54.4641	55.2	8.8285	57.1429	4.09438	80.8	12.9229	18.3607
60	2007	2	0.086	0.044	0.13	27	0.5	10.53	0.179	0.019	0.16	10.6145	58.8268	53.75	8.16714	59.4595	4.17854	81.25	12.3457	16.9991
61	2007	2	0.113	0.048	0.161	25.4	0.7	13.8684	0.27	0.03	0.24	11.1111	51.3644	47.0833	8.14802	37.7953	3.46111	67.0833	11.6091	19.4687
62	2007	2	0.075	0.029	0.104	25.6	0.5	9.984	0.154	0.015	0.139	9.74026	64.8312	53.9568	7.51202	45.3125	2.90465	74.8201	10.4167	15.4247
63	2007	2	0.126	0.061	0.187	27.5	0.6	12.87	0.22	0.03	0.19	13.6364	58.5	66.3158	9.79021	95.3125	4.7397	98.4211	14.5299	17.094
64	2007	2	0.079	0.029	0.108	27.3	0.5	10.647	0.164	0.02	0.144	12.1951	64.9207	54.8611	7.41993	44.6154	2.72377	75	10.1437	15.4034
65	2007	2	0.18	0.06	0.24	34.8	0.6	16.2864	0.305	0.032	0.273	10.4918	53.398	65.9341	11.0522	64.5161	3.68406	87.9121	14.7362	18.7273
66	2007	2	0.127	0.006	0.133	25	0.5	9.75	0.154	0.021	0.133	13.6364	63.3117	95.4887	13.0256	100	0.615385	100	13.641	15.7949
67	2007	2	0.088	0.036	0.124	26.5	0.4	8.268	0.153	0.021	0.132	13.7255	54.0392	66.6667	10.6434	81.8182	4.35414	93.9394	14.9976	18.5051
69	2007	2	0.083	0.038	0.121	31.4	0.5	12.246	0.209	0.024	0.185	11.4833	58.5933	44.8649	6.77772	37.2549	3.10305	65.4054	9.88078	17.0668
70	2007	2	0.066	0.034	0.1	23.1	0.4	7.2072	0.12	0.016	0.104	13.3333	60.06	63.4615	9.15751	89.4737	4.7175	96.1538	13.875	16.65
71	2007	2	0.166	0.057	0.223	34	0.8	21.216	0.347	0.042	0.305	12.1037	61.1412	54.4262	7.82428	41.0072	2.68665	73.1148	10.5109	16.3556
72	2007	2	0.078	0.021	0.099	23.7	0.4	7.3944	0.121	0.015	0.106	12.3967	61.1107	73.5849	10.5485	75	2.83999	93.3962	13.3885	16.3637
80	2007	2	0.094	0.022	0.116	24.4	0.5	9.516	0.136	0.017	0.119	12.5	69.9706	78.9916	9.8781	88	2.3119	97.479	12.19	14.2917
86	2007	2	0.143	0.061	0.204	32.7	0.6	15.3036	0.311	0.033	0.278	10.6109	49.2077	51.4388	9.34421	45.1852	3.98599	73.3813	13.3302	20.322
87	2007	2	0.08	0.029	0.109	27.1	0.4	8.4552	0.142	0.014	0.128	9.85915	59.5437	62.5	9.46163	60.4167	3.42984	85.1562	12.8915	16.7944
88	2007	2	0.099	0.029	0.128	24.5	0.5	9.555	0.153	0.021	0.132	13.7255	62.451	75	10.3611	87.8788	3.03506	96.9697	13.3961	16.0126
90	2007	2	0.118	0.051	0.169	26.4	0.7	14.4144	0.211	0.021	0.19	9.95261	68.3147	62.1053	8.18626	70.8333	3.53813	88.9474	11.7244	14.6381
91	2007	2	0.115	0.053	0.168	26.6	0.6	12.4488	0.205	0.027	0.178	13.1707	60.7259	64.6067	9.23784	84.127	4.25744	94.382	13.4953	16.4675
92	2007	2	0.071	0.031	0.102	24.5	0.5	9.555	0.164	0.019	0.145	11.5854	58.2622	48.9655	7.43066	41.8919	3.24437	70.3448	10.675	17.1638
93	2007	2	0.091	0.016	0.107	24.2	0.5	9.438	0.125	0.016	0.109	12.8	75.504	83.4862	9.64187	88.8889	1.69527	98.1651	11.3371	13.2443
94	2007	2	0.108	0.039	0.147	31.6	0.5	12.324	0.185	0.027	0.158	14.5946	66.6162	68.3544	8.76339	78	3.16456	93.038	11.9279	15.0114
96	2007	2	0.107	0.046	0.153	29.6	0.5	11.544	0.182	0.022	0.16	12.0879	63.4286	66.875	9.26888	86.7925	3.98475	95.625	13.2536	15.7658
97	2007	2	0.087	0.044	0.131	27.2	0.5	10.608	0.183	0.016	0.167	8.74317	57.9672	52.0958	8.20136	55	4.14781	78.4431	12.3492	17.2511
98	2007	2	0.154	0.044	0.198	35	0.5	13.65	0.283	0.034	0.249	12.0141	48.2332	61.8474	11.2821	46.3158	3.22344	79.5181	14.5055	20.7326
99	2007	2	0.101	0.012	0.113	28.4	0.4	8.8608	0.152	0.019	0.133	12.5	58.2947	75.9398	11.3985	37.5	1.35428	84.9624	12.7528	17.1542
102	2007	2	0.191	0.029	0.22	31.8	0.6	14.8824	0.253	0.027	0.226	10.6719	58.8237	84.5133	12.834	82.8571	1.94861	97.3451	14.7826	16.9999
104	2007	2	0.201	0.025	0.226	28.1	0.7	15.3426	0.259	0.029	0.23	11.1969	59.2378	87.3913	13.1008	86.2069	1.62945	98.2609	14.7302	16.8811
105	2007	2	0.132	0.002	0.134	25.2	0.5	9.828	0.162	0.02	0.142	12.3457	60.6667	92.9577	13.431	20	0.2035	94.3662	13.6345	16.4835
114	2007	2	0.16	0.047	0.207	30.1	0.5	11.739	0.241	0.03	0.211	12.4481	48.7095	75.8294	13.6298	92.1569	4.00375	98.1043	17.6335	20.5299
115	2007	2	0.136	0.035	0.171	39.2	0.6	18.3456	0.336	0.034	0.302	10.119	54.6	45.0331	7.41322	21.0843	1.90781	56.6225	9.32104	18.315
124	2007	2	0.153	0.057	0.21	31.4	0.6	14.6952	0.251	0.028	0.223	11.1554	58.5466	68.6099	10.4116	81.4286	3.87882	94.1704	14.2904	17.0804
127	2007	2	0.069	0.036	0.105	23.5	0.5	9.165	0.136	0.016	0.12	11.7647	67.3897	57.5	7.52864	70.5882	3.92799	87.5	11.4566	14.8391
128	2007	2	0.148	0.036	0.184	28.8	0.7	15.7248	0.219	0.03	0.189	13.6986	71.8027	78.3069	9.41188	87.8049	2.28938	97.3545	11.7013	13.927
143	2007	2	0.145	0.081	0.226	29.3	0.6	13.7124	0.282	0.028	0.254	9.92908	48.6255	57.0866	10.5744	74.3119	5.90706	88.9764	16.4814	20.5653
144	2007	2	0.166	0.01	0.176	30.8	0.5	12.012	0.2	0.024	0.176	12	60.06	94.3182	13.8195	100	0.832501	100	14.652	16.65
146	2007	2	0.136	0.06	0.196	32.8	0.6	15.3504	0.266	0.03	0.236	11.2782	57.7083	57.6271	8.8597	60	3.90869	83.0508	12.7684	17.3285
1	2007	3	0.085	0.02	0.105	30.5	0.6	14.274	0.222	0.029	0.193	13.0631	64.2973	44.0415	5.95488	18.5185	1.40115	54.4041	7.35603	15.5528
2	2007	3	0.13	0.092	0.222	34.9	0.7	19.0554	0.333	0.038	0.295	11.4114	57.2234	44.0678	6.82221	55.7576	4.82803	75.2542	11.6502	17.4754
3	2007	3	0.066	0.024	0.09	25.8	0.4	8.0496	0.15	0.017	0.133	11.3333	53.664	49.6241	8.19917	35.8209	2.98151	67.6692	11.1807	18.6345
4	2007	3	0.077	0.021	0.098	31	0.5	12.09	0.23	0.027	0.203	11.7391	52.5652	37.931	6.3689	16.6667	1.73697	48.2759	8.10587	19.024
5	2007	3	0.104	0.061	0.165	34.3	0.7	18.7278	0.29	0.033	0.257	11.3793	64.5786	40.4669	5.55324	39.8693	3.25719	64.2023	8.81043	15.485
7	2007	3	0.059	0.022	0.081	30.2	0.5	11.778	0.187	0.024	0.163	12.8342	62.984	36.1963	5.00934	21.1538	1.86789	49.6933	6.87723	15.8771
8	2007	3	0.065	0.021	0.086	26.5	0.6	12.402	0.171	0.025	0.146	14.6199	72.5263	44.5205	5.24109	25.9259	1.69328	58.9041	6.93437	13.7881
9	2007	3	0.063	0.02	0.083	26.1	0.5	10.179	0.158	0.022	0.136	13.9241	64.4241	46.3235	6.18921	27.3973	1.96483	61.0294	8.15404	15.5222
10	2007	3	0.084	0.111	0.195	30.6	0.6	14.3208	0.262	0.042	0.22	16.0305	54.6595	38.1818	5.86559	81.6176	7.75096	88.6364	13.6166	18.2951
11	2007	3	0.084	0.03	0.114	28.1	0.5	10.959	0.182	0.022	0.16	12.0879	60.2143	52.5	7.66493	39.4737	2.73748	71.25	10.4024	16.6074
12	2007	3	0.087	0.015	0.102	30.3	0.6	14.1804	0.24	0.032	0.208	13.3333	59.085	41.8269	6.13523	12.3967	1.0578	49.0385	7.19303	16.9248
13	2007	3	0.132	0.059	0.191	31.9	0.6	14.9292	0.228	0.028	0.2	12.2807	65.4789	66	8.84173	86.7647	3.95199	95.5	12.7937	15.2721
14	2007	3	0.179	0.074	0.253	36.2	0.7	19.7652	0.337	0.043	0.294	12.7596	58.6504	60.8844	9.05632	64.3478	3.74395	86.0544	12.8003	17.0502
15	2007	3	0.087	0.048	0.135	26.4	0.5	10.296	0.178	0.023	0.155	12.9213	57.8427	56.129	8.44988	70.5882	4.662	87.0968	13.1119	17.2883
16	2007	3	0.106	0.049	0.155	28.5	0.5	11.115	0.196	0.028	0.168	14.2857	56.7092	63.0952	9.53666	79.0323	4.40846	92.2619	13.9451	17.6338
17	2007	3	0.059	0.029	0.088	27.4	0.5	10.686	0.19	0.028	0.162	14.7368	56.2421	36.4198	5.52124	28.1553	2.71383	54.321	8.23507	17.7803
18	2007	3	0.188	0.046	0.234	31.4	0.6	14.6952	0.271	0.032	0.239	11.8081	54.2258	78.6611	12.7933	90.1961	3.13027	97.9079	15.9236	18.4414
19	2007	3	0.099	0.037	0.136	28.7	0.5	11.193	0.206	0.024	0.182	11.6505	54.335	54.3956	8.84481	44.5783	3.30564	74.7253	12.1505	18.4044
20	2007	3	0.122	0.029	0.151	28.7	0.7	15.6702	0.253	0.03	0.223	11.8577	61.9375	54.7085	7.78548	28.7129	1.85065	67.713	9.63612	16.1453
21	2007	3	0.102	0.059	0.161	26.1	0.6	12.2148	0.186	0.022	0.164	11.828	65.671	62.1951	8.35053	95.1613	4.83021	98.1707	13.1807	15.2274
22	2007	3	0.112	0.052	0.164	28.9	0.4	9.0168	0.184	0.021	0.163	11.413	49.0043	68.7117	12.4213	101.961	5.76701	100.613	18.1883	20.4064
23	2007	3	0.069	0.032	0.101	28	0.5	10.92	0.153	0.021	0.132	13.7255	71.3725	52.2727	6.31868	50.7937	2.9304	76.5152	9.24908	14.011
24	2007	3	0.106	0.04	0.146	29.1	0.5	11.349	0.212	0.026	0.186	12.2642	53.533	56.9892	9.34003	50	3.52454	78.4946	12.8646	18.6801
25	2007	3	0.133	0.041	0.174	36.5	0.5	14.235	0.293	0.029	0.264	9.89761	48.5836	50.3788	9.34317	31.2977	2.88022	65.9091	12.2234	20.5831
26	2007	3	0.108	0.036	0.144	39.5	0.5	15.405	0.318	0.033	0.285	10.3774	48.4434	37.8947	7.01071	20.339	2.3369	50.5263	9.34761	20.6426
27	2007	3	0.164	0.081	0.245	35.5	0.6	16.614	0.318	0.04	0.278	12.5786	52.2453	58.9928	9.87119	71.0526	4.87541	88.1295	14.7466	19.1405
28	2007	3	0.14	0.049	0.189	35.1	0.7	19.1646	0.334	0.039	0.295	11.6766	57.379	47.4576	7.30514	31.6129	2.5568	64.0678	9.86193	17.428
29	2007	3	0.1	0.058	0.158	30.9	0.5	12.051	0.216	0.024	0.192	11.1111	55.7917	52.0833	8.29807	63.0435	4.81288	82.2917	13.1109	17.9238
30	2007	3	0.076	0.031	0.107	25.4	0.5	9.906	0.153	0.018	0.135	11.7647	64.7451	56.2963	7.67212	52.5424	3.12942	79.2593	10.8015	15.4452
31	2007	3	0.148	0.079	0.227	32.1	0.7	17.5266	0.304	0.033	0.271	10.8553	57.6533	54.6125	8.44431	64.2276	4.50743	83.7638	12.9517	17.3451
32	2007	3	0.133	0.037	0.17	28.4	0.5	11.076	0.209	0.021	0.188	10.0478	52.9952	70.7447	12.0079	67.2727	3.34056	90.4255	15.3485	18.8696
33	2007	3	0.109	0.056	0.165	29.5	0.5	11.505	0.205	0.025	0.18	12.1951	56.122	60.5556	9.47414	78.8732	4.86745	91.6667	14.3416	17.8183
34	2007	3	0.129	0.06	0.189	27.9	0.6	13.0572	0.231	0.029	0.202	12.5541	56.5247	63.8614	9.87961	82.1918	4.59517	93.5644	14.4748	17.6914
35	2007	3	0.097	0.037	0.134	24.6	0.5	9.594	0.164	0.023	0.141	14.0244	58.5	68.7943	10.1105	84.0909	3.85658	95.0355	13.9671	17.094
36	2007	3	0.171	0.077	0.248	31.4	0.8	19.5936	0.321	0.042	0.279	13.0841	61.0393	61.2903	8.72734	71.2963	3.92985	88.8889	12.6572	16.3829
37	2007	3	0.124	0.026	0.15	25.9	0.5	10.101	0.178	0.026	0.152	14.6067	56.7472	81.5789	12.276	92.8571	2.574	98.6842	14.85	17.622
38	2007	3	0.053	0.03	0.083	22.2	0.4	6.9264	0.098	0.012	0.086	12.2449	70.6776	61.6279	7.65188	90.9091	4.33125	96.5116	11.9831	14.1488
39	2007	3	0.137	0.066	0.203	26.9	0.7	14.6874	0.234	0.026	0.208	11.1111	62.7667	65.8654	9.32772	92.9577	4.49365	97.5962	13.8214	15.932
40	2007	3	0.106	0.035	0.141	25.3	0.6	11.8404	0.18	0.024	0.156	13.3333	65.78	67.9487	8.9524	70	2.95598	90.3846	11.9084	15.2022
41	2007	3	0.159	0.052	0.211	28.3	0.8	17.6592	0.373	0.045	0.328	12.0643	47.3437	48.4756	9.00381	30.7692	2.94464	64.3293	11.9484	21.1221
42	2007	3	0.123	0.018	0.141	21.5	0.5	8.385	0.164	0.018	0.146	10.9756	51.128	84.2466	14.6691	78.2609	2.14669	96.5753	16.8157	19.5587
43	2007	3	0.131	0.038	0.169	27.4	0.6	12.8232	0.2	0.022	0.178	11	64.116	73.5955	10.2159	80.8511	2.96338	94.9438	13.1792	15.5967
44	2007	3		0
45	2007	3	0.141	0.053	0.194	32.9	0.6	15.3972	0.267	0.03	0.237	11.236	57.6674	59.4937	9.15751	55.2083	3.44218	81.8565	12.5997	17.3408
46	2007	3	0.091	0.03	0.121	25.7	0.6	12.0276	0.224	0.025	0.199	11.1607	53.6946	45.7286	7.56593	27.7778	2.49426	60.804	10.0602	18.6238
47	2007	3	0.037	0.017	0.054	19.5	0.3	4.563	0.061	0.007	0.054	11.4754	74.8033	68.5185	8.1087	100	3.72562	100	11.8343	13.3684
48	2007	3	0.102	0.038	0.14	26.4	0.6	12.3552	0.195	0.023	0.172	11.7949	63.36	59.3023	8.25563	54.2857	3.07563	81.3953	11.3313	15.7828
49	2007	3	0.109	0.041	0.15	26.5	0.6	12.402	0.223	0.031	0.192	13.9013	55.6143	56.7708	8.78891	49.3976	3.30592	78.125	12.0948	17.981
50	2007	3	0.09	0.043	0.133	26	0.4	8.112	0.178	0.022	0.156	12.3596	45.573	57.6923	11.0947	65.1515	5.30079	85.2564	16.3955	21.9428
51	2007	3	0.072	0.046	0.118	23.8	0.4	7.4256	0.139	0.016	0.123	11.5108	53.4216	58.5366	9.69619	90.1961	6.19479	95.935	15.891	18.719
52	2007	3	0.1	0.045	0.145	28.5	0.6	13.338	0.217	0.028	0.189	12.9032	61.4654	52.9101	7.49738	50.5618	3.37382	76.7196	10.8712	16.2693
53	2007	3	0.117	0.057	0.174	32.5	0.8	20.28	0.334	0.047	0.287	14.0719	60.7186	40.7666	5.76923	33.5294	2.81065	60.6272	8.57988	16.4694
54	2007	3	0.1	0.07	0.17	33.6	0.5	13.104	0.244	0.029	0.215	11.8852	53.7049	46.5116	7.63126	60.8696	5.34188	79.0698	12.9731	18.6203
55	2007	3	0.137	0.063	0.2	26.3	0.6	12.3084	0.232	0.028	0.204	12.069	53.0534	67.1569	11.1306	94.0299	5.11846	98.0392	16.2491	18.8489
56	2007	3	0.082	0.03	0.112	27.9	0.5	10.881	0.191	0.023	0.168	12.0419	56.9686	48.8095	7.53607	34.8837	2.7571	66.6667	10.2932	17.5535
57	2007	3	0.118	0.063	0.181	29.2	0.6	13.6656	0.226	0.03	0.196	13.2743	60.4673	60.2041	8.63482	80.7692	4.61012	92.3469	13.2449	16.5379
58	2007	3	0.115	0.083	0.198	32.3	0.6	15.1164	0.244	0.031	0.213	12.7049	61.9525	53.9906	7.60763	84.6939	5.49073	92.9577	13.0984	16.1414
59	2007	3	0.175	0.089	0.264	33.6	0.7	18.3456	0.336	0.043	0.293	12.7976	54.6	59.727	9.53907	75.4237	4.8513	90.1024	14.3904	18.315
60	2007	3	0.06	0.027	0.087	23	0.5	8.97	0.142	0.021	0.121	14.7887	63.169	49.5868	6.68896	44.2623	3.01003	71.9008	9.699	15.8305
61	2007	3	0.123	0.067	0.19	30.2	0.6	14.1336	0.288	0.036	0.252	12.5	49.075	48.8095	8.70267	51.938	4.74048	75.3968	13.4431	20.377
62	2007	3	0.061	0.021	0.082	25.4	0.5	9.906	0.144	0.011	0.133	7.63889	68.7917	45.8647	6.15788	29.1667	2.11993	61.6541	8.27781	14.5366
63	2007	3	0.16	0.079	0.239	29.9	0.8	18.6576	0.301	0.04	0.261	13.289	61.9854	61.3027	8.57559	78.2178	4.2342	91.5709	12.8098	16.1328
64	2007	3	0.094	0.027	0.121	30.6	0.5	11.934	0.182	0.024	0.158	13.1868	65.5714	59.4937	7.87665	42.1875	2.26244	76.5823	10.1391	15.2505
65	2007	3	0.155	0.042	0.197	34.8	0.6	16.2864	0.311	0.032	0.279	10.2894	52.3678	55.5556	9.51714	33.871	2.57884	70.6093	12.096	19.0957
66	2007	3	0.131	0.048	0.179	32	0.6	14.976	0.229	0.032	0.197	13.9738	65.3974	66.4975	8.74733	72.7273	3.20513	90.8629	11.9525	15.2911
67	2007	3	0.087	0.029	0.116	26.5	0.4	8.268	0.137	0.018	0.119	13.1387	60.3504	73.1092	10.5225	90.625	3.5075	97.479	14.03	16.5699
69	2007	3	0.106	0.05	0.156	27.6	0.6	12.9168	0.2	0.024	0.176	12	64.584	60.2273	8.20637	71.4286	3.87093	88.6364	12.0773	15.4837
70	2007	3	0.066	0.014	0.08	20.1	0.4	6.2712	0.095	0.014	0.081	14.7368	66.0126	81.4815	10.5243	93.3333	2.23243	98.7654	12.7567	15.1486
71	2007	3	0.144	0.051	0.195	31.7	0.8	19.7808	0.337	0.04	0.297	11.8694	58.6967	48.4848	7.27979	33.3333	2.57826	65.6566	9.85804	17.0367
72	2007	3	0.079	0.037	0.116	24.1	0.5	9.399	0.164	0.022	0.142	13.4146	57.311	55.6338	8.40515	58.7302	3.93659	81.6901	12.3417	17.4487
80	2007	3	0.103	0.017	0.12	26.1	0.5	10.179	0.139	0.019	0.12	13.6691	73.2302	85.8333	10.1189	100	1.67011	100	11.789	13.6556
86	2007	3	0.132	0.055	0.187	34.8	0.5	13.572	0.255	0.031	0.224	12.1569	53.2235	58.9286	9.72591	59.7826	4.05246	83.4821	13.7784	18.7887
87	2007	3	0.067	0.023	0.09	25.1	0.4	7.8312	0.131	0.015	0.116	11.4504	59.7802	57.7586	8.55552	46.9388	2.93697	77.5862	11.4925	16.728
88	2007	3	0.092	0.013	0.105	24	0.5	9.36	0.12	0.016	0.104	13.3333	78	88.4615	9.82906	108.333	1.38889	100.962	11.2179	12.8205
90	2007	3	0.131	0.044	0.175	27.5	0.7	15.015	0.21	0.024	0.186	11.4286	71.5	70.4301	8.72461	80	2.9304	94.086	11.655	13.986
91	2007	3	0.125	0.055	0.18	28	0.6	13.104	0.211	0.026	0.185	12.3223	62.1043	67.5676	9.53907	91.6667	4.19719	97.2973	13.7363	16.102
92	2007	3	0.075	0.032	0.107	23	0.4	7.176	0.131	0.014	0.117	10.687	54.7786	64.1026	10.4515	76.1905	4.45931	91.453	14.9108	18.2553
93	2007	3	0.078	0.017	0.095	26.3	0.4	8.2056	0.118	0.015	0.103	12.7119	69.539	75.7282	9.5057	68	2.07176	92.233	11.5775	14.3804
94	2007	3	0.131	0.047	0.178	31.6	0.5	12.324	0.231	0.022	0.209	9.52381	53.3506	62.6794	10.6297	60.2564	3.8137	85.1675	14.4434	18.7439
96	2007	3	0.117	0.033	0.15	31	0.5	12.09	0.182	0.025	0.157	13.7363	66.4286	74.5223	9.67742	82.5	2.72953	95.5414	12.4069	15.0538
97	2007	3	0.093	0.041	0.134	28.5	0.5	11.115	0.168	0.022	0.146	13.0952	66.1607	63.6986	8.36707	77.3585	3.68871	91.7808	12.0558	15.1147
98	2007	3	0.147	0.058	0.205	36.7	0.5	14.313	0.289	0.033	0.256	11.4187	49.526	57.4219	10.2704	53.211	4.05226	80.0781	14.3226	20.1914
99	2007	3	0.174	0.058	0.232	29.9	0.7	16.3254	0.272	0.035	0.237	12.8676	60.0199	73.4177	10.6582	92.0635	3.55275	97.8903	14.211	16.6612
102	2007	3	0.165	0.024	0.189	25.5	0.6	11.934	0.216	0.022	0.194	10.1852	55.25	85.0515	13.826	82.7586	2.01106	97.4227	15.8371	18.0995
104	2007	3	0.239	0.014	0.253	30	0.7	16.38	0.3	0.035	0.265	11.6667	54.6	90.1887	14.591	53.8462	0.854701	95.4717	15.4457	18.315
105	2007	3	0.151	0.014	0.165	26.6	0.6	12.4488	0.191	0.024	0.167	12.5654	65.177	90.4192	12.1297	87.5	1.12461	98.8024	13.2543	15.3428
114	2007	3	0.171	0.054	0.225	29.1	0.6	13.6188	0.26	0.031	0.229	11.9231	52.38	74.6725	12.5562	93.1034	3.96511	98.2533	16.5213	19.0913
115	2007	3	0.147	0.039	0.186	39.2	0.6	18.3456	0.328	0.036	0.292	10.9756	55.9317	50.3425	8.01282	26.8966	2.12585	63.6986	10.1387	17.8789
124	2007	3	0.144	0.053	0.197	27.4	0.7	14.9604	0.232	0.028	0.204	12.069	64.4845	70.5882	9.62541	88.3333	3.54269	96.5686	13.1681	15.5076
127	2007	3	0.079	0.037	0.116	24.8	0.5	9.672	0.152	0.019	0.133	12.5	63.6316	59.3985	8.16791	68.5185	3.82548	87.218	11.9934	15.7155
128	2007	3	0.097	0.045	0.142	24	0.7	13.104	0.173	0.022	0.151	12.7168	75.7457	64.2384	7.40232	83.3333	3.43407	94.0397	10.8364	13.2021
143	2007	3	0.215	0.102	0.317	32.7	0.7	17.8542	0.375	0.039	0.336	10.4	47.6112	63.9881	12.042	84.2975	5.71294	94.3452	17.7549	21.0035
144	2007	3	0.143	0.022	0.165	30.6	0.5	11.934	0.188	0.021	0.167	11.1702	63.4787	85.6287	11.9826	91.6667	1.84347	98.8024	13.826	15.7533
146	2007	3	0.119	0.054	0.173	30.1	0.6	14.0868	0.237	0.026	0.211	10.9705	59.438	56.3981	8.44762	58.6957	3.83338	81.9905	12.281	16.8243
1	2008	1	0.133	0.033	0.166	26.4	0.7	14.4144	0.289	0.042	0.247	14.5329	47.9585	53.8462	9.22688	28.9474	2.28938	67.2065	11.5163	20.0494
2	2008	1	0.184	0.066	0.25	30.7	0.7	16.7622	0.334	0.043	0.291	12.8743	48.256	63.2302	10.9771	61.6822	3.93743	85.9107	14.9145	19.9258
3	2008	1	0.171	0.031	0.202	25.9	0.5	10.101	0.232	0.027	0.205	11.6379	41.8642	83.4146	16.929	91.1765	3.069	98.5366	19.998	22.968
4	2008	1	0.162	0.04	0.202	27	0.8	16.848	0.324	0.048	0.276	14.8148	50	58.6957	9.61538	35.0877	2.37417	73.1884	11.9896	19.2308
5	2008	1	0.181	0.053	0.234	24.7	0.7	13.4862	0.287	0.039	0.248	13.5889	45.1829	72.9839	13.4211	79.1045	3.92994	94.3548	17.3511	21.281
7	2008	1	0.228	0.074	0.302	31.8	0.9	22.3236	0.441	0.06	0.381	13.6054	48.6735	59.8425	10.2134	48.366	3.31488	79.2651	13.5283	19.7549
8	2008	1	0.152	0.052	0.204	29.2	0.9	20.4984	0.328	0.032	0.296	9.7561	60.0915	51.3514	7.41521	36.1111	2.53678	68.9189	9.952	16.0012
9	2008	1	0.113	0.031	0.144	23.4	0.6	10.9512	0.229	0.03	0.199	13.1004	45.9825	56.7839	10.3185	36.0465	2.83074	72.3618	13.1492	20.911
10	2008	1	0.253	0.091	0.344	30.7	0.8	19.1568	0.405	0.052	0.353	12.8395	45.4815	71.6714	13.2068	91	4.75027	97.4504	17.9571	21.1413
11	2008	1	0.195	0.069	0.264	28.5	0.7	15.561	0.373	0.05	0.323	13.4048	40.1139	60.3715	12.5313	53.9062	4.43416	81.7337	16.9655	23.9702
12	2008	1	0.184	0.046	0.23	28.5	0.7	15.561	0.277	0.037	0.24	13.3574	54.0162	76.6667	11.8244	82.1429	2.95611	95.8333	14.7805	17.8009
13	2008	1	0.221	0.051	0.272	28.7	0.7	15.6702	0.33	0.046	0.284	13.9394	45.6591	77.8169	14.1032	80.9524	3.25459	95.7746	17.3578	21.0591
14	2008	1	0.133	0.061	0.194	31.1	0.7	16.9806	0.352	0.046	0.306	13.0682	46.3849	43.4641	7.83247	35.2601	3.59233	63.3987	11.4248	20.7295
15	2008	1	0.112	0.053	0.165	24.7	0.6	11.5596	0.232	0.033	0.199	14.2241	47.9095	56.2814	9.68892	60.9195	4.58493	82.9146	14.2739	20.0699
16	2008	1	0.176	0.058	0.234	27.3	0.7	14.9058	0.282	0.037	0.245	13.1206	50.8245	71.8367	11.8075	84.058	3.8911	95.5102	15.6986	18.9188
17	2008	1	0.15	0.041	0.191	24.5	0.6	11.466	0.235	0.033	0.202	14.0426	46.9149	74.2574	13.0822	78.8462	3.57579	94.5545	16.6579	20.4954
18	2008	1	0.209	0.086	0.295	28.9	0.7	15.7794	0.361	0.047	0.314	13.0194	42.0291	66.5605	13.2451	81.9048	5.45014	93.949	18.6953	22.8779
19	2008	1	0.181	0.052	0.233	26.5	0.6	12.402	0.269	0.028	0.241	10.4089	44.3309	75.1037	14.5944	86.6667	4.19287	96.6805	18.7873	21.69
20	2008	1	0.261	0.087	0.348	31.1	1	24.258	0.48	0.061	0.419	12.7083	48.5938	62.2912	10.7593	55.0633	3.58645	83.0549	14.3458	19.7873
21	2008	1	0.261	0.043	0.304	27.4	0.8	17.0976	0.358	0.046	0.312	12.8492	45.9218	83.6538	15.2653	84.3137	2.51497	97.4359	17.7803	20.9386
22	2008	1	0.176	0.066	0.242	26.2	0.7	14.3052	0.307	0.037	0.27	12.0521	44.8046	65.1852	12.3032	70.2128	4.61371	89.6296	16.9169	21.4607
23	2008	1	0.163	0.055	0.218	25.9	0.9	18.1818	0.285	0.04	0.245	14.0351	61.3421	66.5306	8.96501	67.0732	3.025	88.9796	11.99	15.675
24	2008	1	0.159	0.057	0.216	26.5	0.7	14.469	0.308	0.041	0.267	13.3117	45.1705	59.5506	10.989	52.7778	3.93946	80.8989	14.9285	21.2869
25	2008	1	0.194	0.063	0.257	27.5	0.8	17.16	0.382	0.042	0.34	10.9948	43.1937	57.0588	11.3054	43.1507	3.67133	75.5882	14.9767	22.2611
26	2008	1	0.178	0.05	0.228	34.2	0.7	18.6732	0.393	0.049	0.344	12.4682	45.687	51.7442	9.53238	30.1205	2.67763	66.2791	12.21	21.0462
27	2008	1	0.237	0.079	0.316	29.6	0.8	18.4704	0.39	0.057	0.333	14.6154	45.5385	71.1712	12.8313	82.2917	4.27711	94.8949	17.1085	21.1149
28	2008	1	0.191	0.062	0.253	32.6	0.8	20.3424	0.411	0.056	0.355	13.6253	47.5912	53.8028	9.38926	37.8049	3.04782	71.2676	12.4371	20.2041
29	2008	1	0.171	0.052	0.223	27.1	0.7	14.7966	0.265	0.032	0.233	12.0755	53.6887	73.3906	11.5567	83.871	3.51432	95.7082	15.071	17.9095
30	2008	1	0.183	0.068	0.251	31.6	0.9	22.1832	0.429	0.063	0.366	14.6853	49.7203	50	8.24949	37.1585	3.06538	68.5792	11.3149	19.339
31	2008	1	0.186	0.071	0.257	33.5	0.8	20.904	0.449	0.058	0.391	12.9176	44.7661	47.5703	8.89782	34.6341	3.39648	65.7289	12.2943	21.4791
32	2008	1	0.177	0.062	0.239	27	0.7	14.742	0.311	0.032	0.279	10.2894	45.5788	63.4409	12.0065	60.7843	4.20567	85.6631	16.2122	21.0962
33	2008	1	0.164	0.051	0.215	26.4	0.9	18.5328	0.349	0.048	0.301	13.7536	51.0602	54.485	8.84918	37.2263	2.75188	71.4286	11.6011	18.8315
34	2008	1	0.12	0.043	0.163	22.4	0.6	10.4832	0.233	0.032	0.201	13.7339	43.2618	59.7015	11.4469	53.0864	4.1018	81.0945	15.5487	22.226
35	2008	1	0.139	0.056	0.195	28.1	0.6	13.1508	0.267	0.037	0.23	13.8577	47.3596	60.4348	10.5697	61.5385	4.2583	84.7826	14.828	20.3029
36	2008	1	0.144	0.055	0.199	25.2	0.5	9.828	0.258	0.031	0.227	12.0155	36.6279	63.4361	14.652	66.2651	5.59626	87.6652	20.2483	26.2515
37	2008	1	0.139	0.049	0.188	25.7	0.7	14.0322	0.254	0.034	0.22	13.3858	53.1201	63.1818	9.90579	60.4938	3.49197	85.4545	13.3978	18.1012
38	2008	1	0.085	0.033	0.118	18.6	0.5	7.254	0.14	0.021	0.119	15	49.8214	71.4286	11.7177	97.0588	4.54921	99.1597	16.2669	19.2997
39	2008	1	0.186	0.081	0.267	29	0.7	15.834	0.341	0.045	0.296	13.1965	44.6481	62.8378	11.7469	73.6364	5.11557	90.2027	16.8624	21.5359
40	2008	1	0.165	0.042	0.207	21.8	0.8	13.6032	0.263	0.04	0.223	15.2091	49.7338	73.991	12.1295	72.4138	3.08751	92.8251	15.217	19.3337
41	2008	1	0.139	0.044	0.183	19.5	0.6	9.126	0.243	0.028	0.215	11.5226	36.1111	64.6512	15.2312	57.8947	4.82139	85.1163	20.0526	26.6272
42	2008	1	0.155	0.083	0.238	22.9	0.9	16.0758	0.337	0.048	0.289	14.2433	45.868	53.6332	9.64182	61.9403	5.16304	82.3529	14.8049	20.9632
43	2008	1	0.101	0.049	0.15	27.7	0.7	15.1242	0.303	0.034	0.269	11.2211	47.995	37.5465	6.67804	29.1667	3.23984	55.7621	9.91788	20.0341
44	2008	1	0.122	0.05	0.172	27.3	0.7	14.9058	0.306	0.035	0.271	11.4379	46.8382	45.0185	8.18473	33.557	3.3544	63.4686	11.5391	20.5289
45	2008	1	0.135	0.054	0.189	30	0.6	14.04	0.297	0.034	0.263	11.4478	45.4545	51.3308	9.61538	42.1875	3.84615	71.8631	13.4615	21.1538
46	2008	1	0.175	0.059	0.234	29.8	0.9	20.9196	0.407	0.05	0.357	12.285	49.4226	49.0196	8.36536	32.4176	2.82032	65.5462	11.1857	19.4554
47	2008	1	0.138	0.063	0.201	23.2	0.7	12.6672	0.276	0.033	0.243	11.9565	44.1304	56.7901	10.8943	60	4.97347	82.716	15.8678	21.7886
48	2008	1	0.102	0.047	0.149	27.6	0.6	12.9168	0.277	0.037	0.24	13.3574	44.8375	42.5	7.89669	34.058	3.63867	62.0833	11.5354	21.4449
49	2008	1	0.091	0.047	0.138	23	0.6	10.764	0.252	0.031	0.221	12.3016	41.0714	41.1765	8.45411	36.1538	4.36641	62.4434	12.8205	23.4114
50	2008	1	0.157	0.066	0.223	25	0.8	15.6	0.277	0.038	0.239	13.7184	54.1516	65.6904	10.0641	80.4878	4.23077	93.3054	14.2949	17.7564
51	2008	1	0.178	0.078	0.256	27	0.8	16.848	0.312	0.039	0.273	12.5	51.9231	65.2015	10.5651	82.1053	4.62963	93.7729	15.1947	18.5185
52	2008	1	0.175	0.059	0.234	26.6	0.9	18.6732	0.345	0.05	0.295	14.4928	52.0435	59.322	9.37172	49.1667	3.15961	79.322	12.5313	18.4757
53	2008	1	0.143	0.052	0.195	31.9	1	24.882	0.437	0.066	0.371	15.103	54.7483	38.5445	5.74713	22.807	2.08986	52.5606	7.83699	17.5629
54	2008	1	0.199	0.068	0.267	30.5	1	23.79	0.466	0.065	0.401	13.9485	49.088	49.6259	8.36486	33.6634	2.85834	66.5835	11.2232	19.5881
55	2008	1	0.21	0.092	0.302	30	0.7	16.38	0.362	0.043	0.319	11.8785	43.5083	65.8307	12.8205	84.4037	5.61661	94.6708	18.4371	22.1001
56	2008	1	0.164	0.062	0.226	28	0.8	17.472	0.374	0.044	0.33	11.7647	44.9198	49.697	9.38645	37.3494	3.54853	68.4848	12.935	21.4057
57	2008	1	0.163	0.068	0.231	26.6	0.8	16.5984	0.332	0.046	0.286	13.8554	48.0723	56.993	9.82022	55.2846	4.09678	80.7692	13.917	20.0019
58	2008	1	0.203	0.095	0.298	29.5	0.6	13.806	0.376	0.051	0.325	13.5638	35.3059	62.4615	14.7038	77.8689	6.88107	91.6923	21.5848	27.2345
59	2008	1	0.168	0.068	0.236	28.2	0.6	13.1976	0.308	0.034	0.274	11.039	41.2013	61.3139	12.7296	64.1509	5.15245	86.1314	17.882	23.3376
60	2008	1	0.126	0.051	0.177	26.7	0.6	12.4956	0.255	0.034	0.221	13.3333	47.1176	57.0136	10.0835	53.6842	4.08144	80.0905	14.165	20.4072
61	2008	1	0.172	0.056	0.228	27.7	0.8	17.2848	0.383	0.04	0.343	10.4439	43.3943	50.1458	9.95094	32.7485	3.23984	66.4723	13.1908	22.1582
62	2008	1	0.181	0.055	0.236	28	0.8	17.472	0.345	0.045	0.3	13.0435	48.6957	60.3333	10.3594	46.2185	3.14789	78.6667	13.5073	19.7459
63	2008	1	0.308	0.103	0.411	33.5	1.1	28.743	0.53	0.079	0.451	14.9057	52.1462	68.2927	10.7157	72.028	3.58348	91.1308	14.2991	18.4393
64	2008	1	0.139	0.038	0.177	27.7	0.8	17.2848	0.323	0.042	0.281	13.0031	51.4551	49.4662	8.04175	26.7606	2.19846	62.9893	10.2402	18.6869
65	2008	1	0.196	0.066	0.262	31.9	0.8	19.9056	0.373	0.042	0.331	11.2601	51.3137	59.2145	9.84648	48.8889	3.31565	79.1541	13.1621	18.7384
66	2008	1	0.135	0.057	0.192	23	0.6	10.764	0.226	0.027	0.199	11.9469	45.7965	67.8392	12.5418	89.0625	5.29543	96.4824	17.8372	20.9959
67	2008	1	0.216	0.095	0.311	30.5	0.8	19.032	0.396	0.055	0.341	13.8889	46.2121	63.3431	11.3493	76	4.99159	91.2023	16.3409	20.8071
69	2008	1	0.2	0.078	0.278	29.9	0.8	18.6576	0.395	0.045	0.35	11.3924	45.4177	57.1429	10.7195	52	4.1806	79.4286	14.9001	21.171
70	2008	1	0.138	0.073	0.211	24.6	0.7	13.4316	0.267	0.045	0.222	16.8539	48.3708	62.1622	10.2743	86.9048	5.43494	95.045	15.7092	19.8785
71	2008	1	0.171	0.088	0.259	35	0.9	24.57	0.523	0.07	0.453	13.3843	45.1721	37.7483	6.95971	31.2057	3.5816	57.1744	10.5413	21.2861
72	2008	1	0.092	0.038	0.13	24.4	0.4	7.6128	0.193	0.023	0.17	11.9171	37.9275	54.1176	12.0849	48.7179	4.99159	76.4706	17.0765	25.352
80	2008	1	0.119	0.06	0.179	27.2	0.5	10.608	0.217	0.029	0.188	13.3641	47.0046	63.2979	11.2179	86.9565	5.65611	95.2128	16.8741	20.4563
86	2008	1	0.14	0.066	0.206	26.8	0.6	12.5424	0.276	0.033	0.243	11.9565	43.6957	57.6132	11.1621	64.0777	5.26215	84.7737	16.4243	22.0054
87	2008	1	0.129	0.03	0.159	23	0.5	8.97	0.204	0.028	0.176	13.7255	42.2794	73.2955	14.3813	63.8298	3.34448	90.3409	17.7258	22.7425
88	2008	1	0.142	0.056	0.198	28.4	0.6	13.2912	0.268	0.042	0.226	15.6716	47.6866	62.8319	10.6838	66.6667	4.21331	87.6106	14.8971	20.1637
90	2008	1	0.164	0.047	0.211	24.3	0.6	11.3724	0.247	0.03	0.217	12.1457	44.2713	75.576	14.4209	88.6792	4.13281	97.235	18.5537	21.7193
91	2008	1	0.183	0.06	0.243	26.5	0.8	16.536	0.383	0.051	0.332	13.3159	41.5144	55.1205	11.0668	40.2685	3.62845	73.1928	14.6952	23.1616
92	2008	1	0.123	0.043	0.166	25.3	0.5	9.867	0.23	0.027	0.203	11.7391	41.25	60.5911	12.4658	53.75	4.35796	81.7734	16.8238	23.31
93	2008	1	0.216	0.034	0.25	25.3	0.5	9.867	0.33	0.037	0.293	11.2121	28.75	73.7201	21.8912	44.1558	3.44583	85.3242	25.337	33.4448
94	2008	1	0.2	0.055	0.255	33.8	0.6	15.8184	0.366	0.043	0.323	11.7486	41.5574	61.9195	12.6435	44.7154	3.47696	78.9474	16.1205	23.1376
96	2008	1	0.14	0.049	0.189	28.1	0.6	13.1508	0.272	0.034	0.238	12.5	46.489	58.8235	10.6457	50	3.72601	79.4118	14.3717	20.6832
97	2008	1	0.161	0.053	0.214	27.5	0.7	15.015	0.292	0.034	0.258	11.6438	49.4435	62.4031	10.7226	54.6392	3.5298	82.9457	14.2524	19.4472
98	2008	1	0.285	0.087	0.372	44.6	0.8	27.8304	0.561	0.068	0.493	12.1212	47.7005	57.8093	10.2406	41.8269	3.12608	75.4564	13.3667	20.1578
99	2008	1	0.151	0.055	0.206	28.4	0.8	17.7216	0.348	0.045	0.303	12.931	48.9655	49.835	8.52068	36.1842	3.10356	67.9868	11.6242	19.6371
102	2008	1	0.259	0.087	0.346	29.6	0.8	18.4704	0.409	0.047	0.362	11.4914	43.423	71.547	14.0224	84.466	4.71024	95.5801	18.7327	22.1435
104	2008	1	0.209	0.114	0.323	27.1	0.7	14.7966	0.393	0.042	0.351	10.687	36.2023	59.5442	14.1249	80.2817	7.70447	92.0228	21.8293	26.5602
105	2008	1	0.178	0.074	0.252	26.5	0.7	14.469	0.302	0.039	0.263	12.9139	46.0679	67.6806	12.3022	87.0588	5.11438	95.8175	17.4165	20.8722
114	2008	1	0.185	0.08	0.265	27	0.7	14.742	0.311	0.037	0.274	11.8971	45.5788	67.5182	12.5492	89.8876	5.42667	96.7153	17.9759	21.0962
115	2008	1	0.261	0.082	0.343	37.6	0.9	26.3952	0.483	0.058	0.425	12.0083	52.5466	61.4118	9.88816	50	3.10663	80.7059	12.9948	18.2988
124	2008	1	0.163	0.063	0.226	28.3	0.7	15.4518	0.342	0.035	0.307	10.2339	43.443	53.0945	10.5489	43.75	4.07719	73.6156	14.6261	22.1333
127	2008	1	0.166	0.058	0.224	28.3	0.8	17.6592	0.331	0.053	0.278	16.0121	51.2991	59.7122	9.4002	51.7857	3.28441	80.5755	12.6846	18.7438
128	2008	1	0.056	0.047	0.103	28	0.7	15.288	0.19	0.04	0.15	21.0526	77.3684	37.3333	3.663	50	3.07431	68.6667	6.73731	12.428
143	2008	1	0.197	0.074	0.271	29.5	0.7	16.107	0.376	0.044	0.332	11.7021	41.1902	59.3373	12.2307	54.8148	4.59428	81.6265	16.825	23.3439
144	2008	1	0.233	0.127	0.36	31.8	0.8	19.8432	0.417	0.051	0.366	12.2302	45.7554	63.6612	11.7421	95.4887	6.40018	98.3607	18.1422	21.0148
146	2008	1	0.184	0.071	0.255	29	0.8	18.096	0.36	0.045	0.315	12.5	48.3333	58.4127	10.168	54.1985	3.92352	80.9524	14.0915	19.8939
1	2008	2	0.143	0.044	0.187	27.6	0.6	12.9168	0.257	0.032	0.225	12.4514	48.3268	63.5556	11.0709	53.6585	3.40642	83.1111	14.4773	19.8966
2	2008	2	0.16	0.051	0.211	32.5	0.6	15.21	0.329	0.044	0.285	13.3739	44.4529	56.1404	10.5194	40.8	3.35306	74.0351	13.8725	21.6305
3	2008	2	0.141	0.045	0.186	23.5	0.5	9.165	0.212	0.024	0.188	11.3208	41.5684	75	15.3846	95.7447	4.90998	98.9362	20.2946	23.1315
4	2008	2	0.132	0.013	0.145	26.5	0.6	12.402	0.229	0.03	0.199	13.1004	52.0742	66.3317	10.6434	19.403	1.04822	72.8643	11.6917	18.4648
5	2008	2	0.167	0.069	0.236	27.6	0.7	15.0696	0.33	0.042	0.288	12.7273	43.9091	57.9861	11.0819	57.0248	4.57875	81.9444	15.6607	21.8984
7	2008	2	0.176	0.046	0.222	30.9	0.9	21.6918	0.417	0.058	0.359	13.9089	50.018	49.0251	8.11367	25.1366	2.12062	61.8384	10.2343	19.2239
8	2008	2	0.203	0.055	0.258	28.7	0.7	15.6702	0.307	0.051	0.256	16.6124	49.0798	79.2969	12.9545	103.774	3.50985	100.781	16.4644	19.5913
9	2008	2	0.144	0.037	0.181	24.8	0.7	13.5408	0.278	0.035	0.243	12.5899	46.8345	59.2593	10.6345	37.3737	2.73248	74.4856	13.367	20.5305
10	2008	2	0.272	0.103	0.375	33	0.8	20.592	0.439	0.056	0.383	12.7563	45.1025	71.0183	13.209	92.7928	5.00194	97.9112	18.211	21.319
11	2008	2	0.174	0.04	0.214	27.4	0.8	17.0976	0.382	0.046	0.336	12.0419	43.0366	51.7857	10.1769	24.6914	2.33951	63.6905	12.5164	22.3423
12	2008	2	0.18	0.061	0.241	29.7	0.7	16.2162	0.336	0.046	0.29	13.6905	46.4062	62.069	11.1	55.4545	3.76167	83.1034	14.8617	20.72
13	2008	2	0.224	0.065	0.289	25.6	0.7	13.9776	0.344	0.043	0.301	12.5	39.0698	74.4186	16.0256	84.4156	4.6503	96.0133	20.6759	24.6108
14	2008	2	0.162	0.073	0.235	28.1	0.8	17.5344	0.363	0.047	0.316	12.9477	46.4463	51.2658	9.23898	47.4026	4.16324	74.3671	13.4022	20.7022
15	2008	2	0.128	0.048	0.176	24.7	0.6	11.5596	0.216	0.03	0.186	13.8889	51.4583	68.8172	11.073	82.7586	4.15239	94.6237	15.2254	18.6858
16	2008	2	0.206	0.075	0.281	28.2	0.8	17.5968	0.347	0.045	0.302	12.9683	48.7608	68.2119	11.7067	78.125	4.26214	93.0464	15.9688	19.7195
17	2008	2	0.112	0.035	0.147	22	0.5	8.58	0.18	0.033	0.147	18.3333	45.8333	76.1905	13.0536	100	4.07925	100	17.1329	20.979
18	2008	2	0.223	0.075	0.298	25.9	0.9	18.1818	0.356	0.048	0.308	13.4831	49.1081	72.4026	12.265	88.2353	4.125	96.7532	16.39	19.58
19	2008	2	0.161	0.058	0.219	26.9	0.6	12.5892	0.296	0.029	0.267	9.7973	40.8953	60.2996	12.7887	54.717	4.60712	82.0225	17.3959	23.5122
20	2008	2	0.205	0.081	0.286	29	1	22.62	0.369	0.056	0.313	15.1762	58.9431	65.4952	9.06278	75	3.5809	91.3738	12.6437	16.313
21	2008	2	0.245	0.043	0.288	24.9	0.9	17.4798	0.331	0.04	0.291	12.0846	50.7779	84.1924	14.0162	93.4783	2.45998	98.9691	16.4762	18.9361
22	2008	2	0.152	0.066	0.218	27	0.6	12.636	0.294	0.037	0.257	12.585	41.3265	59.144	12.0291	62.8571	5.22317	84.8249	17.2523	23.2669
23	2008	2	0.162	0.049	0.211	27	0.8	16.848	0.285	0.041	0.244	14.386	56.8421	66.3934	9.61538	59.7561	2.90836	86.4754	12.5237	16.916
24	2008	2	0.171	0.067	0.238	28.6	0.8	17.8464	0.352	0.045	0.307	12.7841	48.75	55.7003	9.58176	49.2647	3.75426	77.5244	13.336	19.7239
25	2008	2	0.202	0.09	0.292	34	0.9	23.868	0.546	0.063	0.483	11.5385	42.033	41.8219	8.46321	32.0285	3.77074	60.4555	12.234	22.8758
26	2008	2	0.175	0.052	0.227	39.3	0.9	27.5886	0.405	0.064	0.341	15.8025	65.5	51.3196	6.3432	31.3253	1.88484	66.5689	8.22804	14.68
27	2008	2	0.196	0.085	0.281	29.7	0.9	20.8494	0.392	0.053	0.339	13.5204	51.1416	57.8171	9.40075	59.4406	4.07686	82.8909	13.4776	18.8015
28	2008	2	0.146	0.058	0.204	29.6	0.7	16.1616	0.334	0.041	0.293	12.2754	46.5269	49.8294	9.03376	39.4558	3.58875	69.6246	12.6225	20.6663
29	2008	2	0.124	0.061	0.185	26.1	0.6	12.2148	0.233	0.031	0.202	13.3047	50.4077	61.3861	10.1516	78.2051	4.99394	91.5842	15.1456	19.0752
30	2008	2	0.263	0.093	0.356	31	1	24.18	0.542	0.063	0.479	11.6236	42.8967	54.9061	10.8768	43.0556	3.84615	74.3215	14.7229	22.4152
31	2008	2	0.205	0.053	0.258	32.1	0.8	20.0304	0.442	0.048	0.394	10.8597	43.5747	52.0305	10.2344	28.0423	2.64598	65.4822	12.8804	22.0665
32	2008	2	0.466	0.075	0.541	29.1	0.7	15.8886	0.62	0.034	0.586		24.6411	79.5222	29.3292	62.5	4.72037	92.3208	34.0496	39.0217
33	2008	2	0.173	0.071	0.244	29.5	0.6	13.806	0.316	0.039	0.277	12.3418	42.0095	62.4549	12.5308	68.2692	5.14269	88.0866	17.6735	22.8886
34	2008	2	0.135	0.056	0.191	24	0.6	11.232	0.238	0.032	0.206	13.4454	45.3782	65.534	12.0192	78.8732	4.98575	92.7184	17.005	21.1895
35	2008	2	0.158	0.043	0.201	26.2	0.7	14.3052	0.269	0.037	0.232	13.7546	51.1338	68.1034	11.0449	58.1081	3.0059	86.6379	14.0508	18.8044
36	2008	2	0.138	0.055	0.193	25	0.5	9.75	0.249	0.03	0.219	12.0482	37.6506	63.0137	14.1538	67.9012	5.64103	88.1279	19.7949	25.5385
37	2008	2	0.137	0.043	0.18	25.6	0.5	9.984	0.219	0.028	0.191	12.7854	43.8356	71.7277	13.722	79.6296	4.30689	94.2408	18.0288	21.9351
38	2008	2	0.101	0.03	0.131	18.5	0.6	8.658	0.164	0.027	0.137	16.4634	50.7622	73.7226	11.6655	83.3333	3.465	95.6204	15.1305	18.942
39	2008	2	0.167	0.071	0.238	28.9	0.7	15.7794	0.346	0.044	0.302	12.7168	43.8512	55.298	10.5834	52.5926	4.49954	78.8079	15.083	21.9273
40	2008	2	0.176	0.056	0.232	23.1	0.7	12.6126	0.285	0.037	0.248	12.9825	42.5526	70.9677	13.9543	77.7778	4.44	93.5484	18.3943	22.5965
41	2008	2	0.139	0.04	0.179	21.1	0.6	9.8748	0.23	0.025	0.205	10.8696	41.2826	67.8049	14.0762	60.6061	4.05071	87.3171	18.1269	23.2916
42	2008	2	0.144	0.091	0.235	23.4	0.7	12.7764	0.304	0.04	0.264	13.1579	40.4112	54.5455	11.2708	75.8333	7.12251	89.0152	18.3933	23.7939
43	2008	2	0.118	0.051	0.169	27.5	0.7	15.015	0.299	0.039	0.26	13.0435	48.286	45.3846	7.85881	35.9155	3.3966	65	11.2554	19.9134
44	2008	2	0.146	0.042	0.188	25.6	0.6	11.9808	0.227	0.029	0.198	12.7753	50.7489	73.7374	12.1862	80.7692	3.50561	94.9495	15.6918	18.947
45	2008	2	0.152	0.053	0.205	30.7	0.6	14.3676	0.329	0.037	0.292	11.2462	41.9909	52.0548	10.5794	37.8571	3.68886	70.2055	14.2682	22.8987
46	2008	2	0.164	0.065	0.229	27.6	0.8	17.2224	0.36	0.042	0.318	11.6667	46	51.5723	9.52248	42.2078	3.77415	72.0126	13.2966	20.903
47	2008	2	0.181	0.075	0.256	23.8	0.9	16.7076	0.357	0.045	0.312	12.605	45	58.0128	10.8334	57.2519	4.48898	82.0513	15.3224	21.3675
48	2008	2	0.164	0.065	0.229	27.4	0.7	14.9604	0.331	0.038	0.293	11.4804	43.4592	55.9727	10.9623	50.3876	4.3448	78.157	15.3071	22.1251
49	2008	2	0.119	0.049	0.168	23.1	0.6	10.8108	0.243	0.028	0.215	11.5226	42.7778	55.3488	11.0075	51.0417	4.5325	78.1395	15.54	22.4775
50	2008	2	0.136	0.041	0.177	23.6	0.5	9.204	0.216	0.028	0.188	12.963	40.9722	72.3404	14.7762	78.8462	4.45458	94.1489	19.2308	23.4681
51	2008	2	0.143	0.058	0.201	24.5	0.7	13.377	0.265	0.045	0.22	16.9811	48.5377	65	10.69	75.3247	4.3358	91.3636	15.0258	19.8101
52	2008	2	0.18	0.064	0.244	27.1	0.9	19.0242	0.355	0.053	0.302	14.9296	51.5282	59.6026	9.46163	52.459	3.36414	80.7947	12.8258	18.6604
53	2008	2	0.163	0.06	0.223	30	1	23.4	0.419	0.06	0.359	14.3198	53.6993	45.4039	6.96581	30.6122	2.5641	62.117	9.52991	17.906
54	2008	2	0.161	0.057	0.218	29.2	0.9	20.4984	0.365	0.05	0.315	13.6986	54	51.1111	7.85427	37.013	2.7807	69.2063	10.635	17.8063
55	2008	2	0.232	0.093	0.325	29.3	0.9	20.5686	0.418	0.053	0.365	12.6794	47.3146	63.5616	11.2793	69.9248	4.52146	89.0411	15.8008	20.3222
56	2008	2	0.177	0.088	0.265	30.2	0.8	18.8448	0.402	0.049	0.353	12.1891	45.0746	50.1416	9.39251	50	4.66972	75.0708	14.0622	21.3321
57	2008	2	0.182	0.078	0.26	28.5	0.9	20.007	0.366	0.051	0.315	13.9344	52.5615	57.7778	9.09682	58.6466	3.89864	82.5397	12.9955	18.2936
58	2008	2	0.179	0.078	0.257	28.6	0.8	17.8464	0.332	0.049	0.283	14.759	51.6867	63.2509	10.03	75	4.37063	90.8127	14.4007	18.6032
59	2008	2	0.146	0.062	0.208	27	0.6	12.636	0.301	0.033	0.268	10.9635	40.3654	54.4776	11.5543	50.8197	4.90662	77.6119	16.4609	23.8208
60	2008	2	0.149	0.047	0.196	28.5	0.7	15.561	0.301	0.038	0.263	12.6246	49.7093	56.654	9.57522	41.2281	3.02037	74.5247	12.5956	19.3432
61	2008	2	0.163	0.057	0.22	26.5	0.6	12.402	0.324	0.04	0.284	12.3457	36.8056	57.3944	13.143	47.1074	4.59603	77.4648	17.7391	26.1248
62	2008	2	0.179	0.053	0.232	30	0.8	18.72	0.34	0.045	0.295	13.2353	52.9412	60.678	9.56197	45.6897	2.8312	78.6441	12.3932	18.1624
63	2008	2	0.271	0.079	0.35	32	1	24.96	0.499	0.074	0.425	14.8297	48.0962	63.7647	10.8574	51.2987	3.16506	82.3529	14.0224	19.992
64	2008	2	0.12	0.037	0.157	26.7	0.6	12.4956	0.231	0.033	0.198	14.2857	52.013	60.6061	9.60338	47.4359	2.96104	79.2929	12.5644	18.4865
65	2008	2	0.177	0.056	0.233	29.7	0.7	16.2162	0.318	0.037	0.281	11.6352	49.033	62.9893	10.915	53.8462	3.45334	82.9181	14.3683	19.61
66	2008	2	0.169	0.045	0.214	24.9	0.6	11.6532	0.253	0.032	0.221	12.6482	44.2885	76.4706	14.5025	86.5385	3.8616	96.8326	18.3641	21.7108
67	2008	2	0.209	0.107	0.316	34	0.8	21.216	0.452	0.077	0.375	17.0354	45.1327	55.7333	9.85106	64.4578	5.04336	84.2667	14.8944	21.3047
69	2008	2	0.161	0.071	0.232	29.4	0.7	16.0524	0.343	0.045	0.298	13.1195	45	54.0268	10.0297	51.8248	4.42301	77.8523	14.4527	21.3675
70	2008	2	0.117	0.057	0.174	22.2	0.7	12.1212	0.24	0.041	0.199	17.0833	48.5625	58.794	9.65251	69.5122	4.7025	87.4372	14.355	19.8
71	2008	2	0.206	0.099	0.305	32.7	1	25.506	0.476	0.061	0.415	12.8151	51.5231	49.6386	8.07653	47.3684	3.88144	73.494	11.958	18.6623
72	2008	2	0.189	0.063	0.252	29.3	0.6	13.7124	0.335	0.042	0.293	12.5373	39.3582	64.5051	13.7831	60.5769	4.59438	86.0068	18.3775	24.4304
80	2008	2	0.138	0.052	0.19	27.2	0.5	10.608	0.216	0.027	0.189	12.5	47.2222	73.0159	13.009	101.961	4.90196	100.529	17.911	20.362
86	2008	2	0.15	0.063	0.213	27.1	0.6	12.6828	0.281	0.037	0.244	13.1673	43.3986	61.4754	11.827	67.0213	4.96736	87.2951	16.7944	22.156
87	2008	2	0.127	0.033	0.16	24.7	0.6	11.5596	0.205	0.029	0.176	14.1463	54.2195	72.1591	10.9865	67.3469	2.85477	90.9091	13.8413	17.7342
88	2008	2	0.174	0.059	0.233	28.5	0.6	13.338	0.322	0.046	0.276	14.2857	39.8292	63.0435	13.0454	57.8431	4.42345	84.4203	17.4689	24.1416
90	2008	2	0.182	0.068	0.25	28.5	0.8	17.784	0.345	0.046	0.299	13.3333	49.5652	60.8696	10.2339	58.1197	3.82366	83.612	14.0576	19.3995
91	2008	2	0.169	0.068	0.237	26.2	0.8	16.3488	0.353	0.05	0.303	14.1643	44.5326	55.7756	10.3372	50.7463	4.15933	78.2178	14.4965	21.5918
92	2008	2	0.142	0.051	0.193	27.2	0.6	12.7296	0.276	0.034	0.242	12.3188	44.3478	58.6777	11.1551	51	4.00641	79.7521	15.1615	21.6817
93	2008	2	0.112	0.043	0.155	25.6	0.5	9.984	0.22	0.027	0.193	12.2727	43.6364	58.0311	11.2179	53.0864	4.30689	80.3109	15.5248	22.0353
94	2008	2	0.203	0.058	0.261	32	0.6	14.976	0.329	0.04	0.289	12.1581	43.769	70.2422	13.555	67.4419	3.87286	90.3114	17.4279	21.9685
96	2008	2	0.146	0.042	0.188	25.1	0.6	11.7468	0.269	0.032	0.237	11.8959	41.9888	61.6034	12.4289	46.1538	3.57544	79.3249	16.0044	22.8999
97	2008	2	0.189	0.048	0.237	28.6	0.7	15.6156	0.314	0.037	0.277	11.7834	47.8185	68.231	12.1033	54.5455	3.07385	85.5596	15.1771	20.1081
98	2008	2	0.263	0.082	0.345	41	0.7	22.386	0.497	0.053	0.444	10.664	43.3099	59.2342	11.7484	45.3039	3.663	77.7027	15.4114	22.2014
99	2008	2	0.145	0.049	0.194	32.3	0.8	20.1552	0.359	0.048	0.311	13.3705	53.9833	46.6238	7.19417	29.5181	2.43113	62.3794	9.62531	17.8118
102	2008	2	0.246	0.066	0.312	28.5	0.8	17.784	0.354	0.036	0.318	10.1695	48.3051	77.3585	13.8327	91.6667	3.7112	98.1132	17.5439	19.9055
104	2008	2	0.194	0.099	0.293	29	0.6	13.572	0.376	0.044	0.332	11.7021	34.7074	58.4337	14.2941	71.7391	7.29443	88.253	21.5886	27.7041
105	2008	2	0.185	0.08	0.265	27.3	0.7	14.9058	0.305	0.036	0.269	11.8033	46.9918	68.7732	12.4113	95.2381	5.36704	98.513	17.7783	20.4618
114	2008	2	0.173	0.099	0.272	27	0.7	14.742	0.32	0.037	0.283	11.5625	44.2969	61.1307	11.7352	90	6.71551	96.1131	18.4507	21.7067
115	2008	2	0.221	0.068	0.289	40	0.7	21.84	0.465	0.054	0.411	11.6129	45.1613	53.7713	10.119	35.7895	3.11355	70.3163	13.2326	21.2912
124	2008	2	0.162	0.065	0.227	29.5	0.7	16.107	0.366	0.04	0.326	10.929	42.3156	49.6933	10.0577	39.6341	4.03551	69.6319	14.0933	22.723
127	2008	2	0.169	0.053	0.222	25.7	0.8	16.0368	0.293	0.046	0.247	15.6997	52.628	68.4211	10.5383	67.9487	3.3049	89.8785	13.8432	18.2705
128	2008	2	0.159	0.037	0.196	25.4	0.7	13.8684	0.248	0.034	0.214	13.7097	53.7702	74.2991	11.4649	67.2727	2.66794	91.5888	14.1328	17.8824
143	2008	2	0.302	0.109	0.411	33.7	1	26.286	0.562	0.065	0.497	11.5658	44.9733	60.7646	11.489	55.8974	4.14669	82.6962	15.6357	21.3802
144	2008	2	0.285	0.089	0.374	29.6	0.9	20.7792	0.432	0.053	0.379	12.2685	46.25	75.1979	13.7156	94.6809	4.28313	98.6807	17.9988	20.79
146	2008	2	0.183	0.07	0.253	28	0.8	17.472	0.324	0.042	0.282	12.963	51.8519	64.8936	10.4739	70.7071	4.00641	89.7163	14.4803	18.544
1	2008	3	0.141	0.043	0.184	29.4	0.6	13.7592	0.293	0.04	0.253	13.6519	45.1536	55.7312	10.2477	38.3929	3.12518	72.7273	13.3729	21.2948
2	2008	3	0.169	0.062	0.231	33.5	0.7	18.291	0.332	0.043	0.289	12.9518	52.9744	58.4775	9.23952	51.6667	3.38965	79.9308	12.6292	18.151
3	2008	3	0.187	0.054	0.241	26.4	0.6	12.3552	0.276	0.033	0.243	11.9565	43.0435	76.9547	15.1353	96.4286	4.37063	99.177	19.506	22.3388
4	2008	3	0.148	0.043	0.191	27.8	0.6	13.0104	0.259	0.034	0.225	13.1274	48.3012	65.7778	11.3755	55.8442	3.30505	84.8889	14.6806	19.9072
5	2008	3	0.219	0.06	0.279	29.6	0.7	16.1616	0.332	0.044	0.288	13.253	46.8072	76.0417	13.5506	86.9565	3.7125	96.875	17.2631	20.5425
7	2008	3	0.131	0.05	0.181	26.5	0.6	12.402	0.266	0.057	0.209	21.4286	44.8308	62.6794	10.5628	64.1026	4.03161	86.6029	14.5944	21.4482
8	2008	3	0.203	0.055	0.258	28.7	0.7	15.6702	0.307	0.038	0.269	12.3779	49.0798	75.4647	12.9545	83.3333	3.50985	95.9108	16.4644	19.5913
9	2008	3	0.143	0.048	0.191	25	0.7	13.65	0.284	0.041	0.243	14.4366	46.2148	58.8477	10.4762	48	3.51648	78.6008	13.9927	20.8059
10	2008	3	0.225	0.101	0.326	30.7	0.8	19.1568	0.42	0.051	0.369	12.1429	43.8571	60.9756	11.7452	70.1389	5.27228	88.3469	17.0175	21.9243
11	2008	3	0.186	0.056	0.242	29.5	0.8	18.408	0.384	0.051	0.333	13.2812	46.0938	55.8559	10.1043	38.0952	3.04216	72.6727	13.1465	20.8605
12	2008	3	0.144	0.037	0.181	30.5	0.6	14.274	0.282	0.043	0.239	15.2482	48.6702	60.251	10.0883	38.9474	2.59213	75.7322	12.6804	19.7562
13	2008	3	0.188	0.059	0.247	28.4	0.7	15.5064	0.321	0.043	0.278	13.3956	46.4486	67.6259	12.124	65.5556	3.80488	88.8489	15.9289	20.7011
14	2008	3	0.164	0.062	0.226	25.8	0.7	14.0868	0.314	0.038	0.276	12.1019	43.1369	59.4203	11.6421	55.3571	4.40128	81.8841	16.0434	22.2904
15	2008	3	0.128	0.052	0.18	24.1	0.6	11.2788	0.241	0.029	0.212	12.0332	45	60.3774	11.3487	61.9048	4.61042	84.9057	15.9591	21.3675
16	2008	3	0.202	0.059	0.261	28.2	0.7	15.3972	0.32	0.042	0.278	13.125	46.2656	72.6619	13.1193	77.6316	3.83187	93.8849	16.9511	20.783
17	2008	3	0.164	0.046	0.21	24.5	0.6	11.466	0.256	0.028	0.228	10.9375	43.0664	71.9298	14.3032	71.875	4.01186	92.1053	18.315	22.3269
18	2008	3	0.213	0.072	0.285	28.1	0.9	19.7262	0.409	0.056	0.353	13.6919	46.3753	60.3399	10.7978	51.4286	3.64997	80.7365	14.4478	20.7338
19	2008	3	0.175	0.044	0.219	23.9	0.7	13.0494	0.256	0.029	0.227	11.3281	49.0137	77.0925	13.4106	84.6154	3.3718	96.4758	16.7824	19.6178
20	2008	3	0.262	0.086	0.348	28.5	1.1	24.453	0.464	0.064	0.4	13.7931	50.6735	65.5	10.7144	62.3188	3.51695	87	14.2314	18.9752
21	2008	3	0.246	0.043	0.289	26.4	0.8	16.4736	0.341	0.044	0.297	12.9032	46.4516	82.8283	14.933	84.3137	2.61024	97.3064	17.5432	20.6998
22	2008	3	0.191	0.08	0.271	27.7	0.7	15.1242	0.356	0.041	0.315	11.5169	40.8497	60.6349	12.6288	64.5161	5.28954	86.0317	17.9183	23.5384
23	2008	3	0.132	0.058	0.19	27	0.6	12.636	0.254	0.036	0.218	14.1732	47.8346	60.5505	10.4463	67.4419	4.59006	87.156	15.0364	20.1013
24	2008	3	0.178	0.064	0.242	29.2	0.8	18.2208	0.358	0.047	0.311	13.1285	48.9385	57.2347	9.76906	48.1203	3.51247	77.8135	13.2815	19.6479
25	2008	3	0.425	0.092	0.517	43.5	0.9	30.537	0.604	0.033	0.571		48.6134	74.4308	13.9175	63.0137	3.01274	90.5429	16.9303	19.7793
26	2008	3	0.163	0.052	0.215	38.1	0.8	23.7744	0.3	0.059	0.241	19.6667	76.2	67.6349	6.85611	66.6667	2.18723	89.2116	9.04334	12.6186
27	2008	3	0.18	0.086	0.266	29.1	0.8	18.1584	0.357	0.055	0.302	15.4062	48.9076	59.6026	9.91277	70.4918	4.7361	88.0795	14.6489	19.6603
28	2008	3	0.165	0.054	0.219	29	0.7	15.834	0.35	0.044	0.306	12.5714	43.5	53.9216	10.4206	38.2979	3.41038	71.5686	13.831	22.1043
29	2008	3	0.109	0.049	0.158	24.7	0.6	11.5596	0.231	0.028	0.203	12.1212	48.1169	53.6946	9.42939	52.1277	4.2389	77.8325	13.6683	19.9834
30	2008	3	0.185	0.064	0.249	29	0.8	18.096	0.494	0.045	0.449	9.10931	35.2227	41.2027	10.2233	24.2424	3.53669	55.4566	13.7599	27.2989
31	2008	3	0.104	0.048	0.152	32	0.8	19.968	0.357	0.054	0.303	15.1261	53.7815	34.3234	5.20833	24.1206	2.40385	50.165	7.61218	17.8786
32	2008	3	0.167	0.077	0.244	25.8	0.6	12.0744	0.297	0.032	0.265	10.7744	39.0909	63.0189	13.8309	78.5714	6.37713	92.0755	20.208	24.5975
33	2008	3	0.196	0.093	0.289	32.7	0.7	17.8542	0.409	0.05	0.359	12.2249	41.9743	54.5961	10.9778	57.0552	5.20886	80.5014	16.1867	22.9078
34	2008	3	0.146	0.052	0.198	23.9	0.6	11.1852	0.254	0.035	0.219	13.7795	42.3425	66.6667	13.053	71.2329	4.649	90.411	17.702	22.7086
35	2008	3	0.139	0.04	0.179	26.7	0.6	12.4956	0.269	0.037	0.232	13.7546	44.6654	59.9138	11.1239	43.0108	3.20113	77.1552	14.325	21.5276
36	2008	3	0.209	0.06	0.269	27	0.7	14.742	0.323	0.043	0.28	13.3127	43.8854	74.6429	14.1772	84.507	4.07	96.0714	18.2472	21.9102
37	2008	3	0.142	0.046	0.188	25.5	0.5	9.945	0.224	0.029	0.195	12.9464	42.6897	72.8205	14.2785	86.7925	4.62544	96.4103	18.904	22.5239
38	2008	3	0.09	0.041	0.131	19.2	0.6	8.9856	0.169	0.025	0.144	14.7929	51.1243	62.5	10.016	75.9259	4.56286	90.9722	14.5789	18.8079
39	2008	3	0.198	0.071	0.269	28.9	0.7	15.7794	0.34	0.045	0.295	13.2353	44.625	67.1186	12.548	73.1959	4.49954	91.1864	17.0475	21.5471
40	2008	3	0.126	0.035	0.161	20.7	0.6	9.6876	0.193	0.024	0.169	12.4352	48.2642	74.5562	13.0063	81.3953	3.61287	95.2663	16.6192	19.9224
41	2008	3	0.175	0.054	0.229	20.2	0.5	7.878	0.363	0.042	0.321	11.5702		54.5171	22.2138	36.9863	6.85453		29.0683	46.0777
42	2008	3	0.178	0.106	0.284	24.1	0.8	15.0384	0.345	0.045	0.3	13.0435	41.913	59.3333	11.8364	86.8852	7.04862	94.6667	18.885	22.9413
43	2008	3	0.109	0.055	0.164	27.6	0.7	15.0696	0.29	0.036	0.254	12.4138	49.9655	42.9134	7.23311	37.931	3.64973	64.5669	10.8828	19.244
44	2008	3	0.134	0.062	0.196	25.4	0.6	11.8872	0.265	0.029	0.236	10.9434	43.1321	56.7797	11.2726	60.7843	5.21569	83.0508	16.4883	22.2929
45	2008	3	0.138	0.054	0.192	31	0.6	14.508	0.295	0.03	0.265	10.1695	47.2881	52.0755	9.51199	42.5197	3.72208	72.4528	13.2341	20.3336
46	2008	3	0.176	0.06	0.236	27.5	0.8	17.16	0.337	0.043	0.294	12.7596	48.9614	59.8639	10.2564	50.8475	3.4965	80.2721	13.7529	19.6387
47	2008	3	0.173	0.072	0.245	24.6	0.9	17.2692	0.349	0.044	0.305	12.6074	47.5788	56.7213	10.0178	54.5455	4.16927	80.3279	14.1871	20.2094
48	2008	3	0.126	0.055	0.181	26.9	0.6	12.5892	0.277	0.034	0.243	12.2744	43.7004	51.8519	10.0086	47.0085	4.36882	74.4856	14.3774	22.003
49	2008	3	0.08	0.044	0.124	23.7	0.6	11.0916	0.233	0.031	0.202	13.3047	45.7725	39.604	7.21267	36.0656	3.96697	61.3861	11.1796	21.0069
50	2008	3	0.135	0.043	0.178	23.5	0.5	9.165	0.227	0.029	0.198	12.7753	38.8216	68.1818	14.73	68.254	4.69176	89.899	19.4217	24.7681
51	2008	3	0.152	0.064	0.216	26.4	0.8	16.4736	0.29	0.037	0.253	12.7586	54.6207	60.0791	9.22688	63.3663	3.885	85.3755	13.1119	17.6039
52	2008	3	0.275	0.078	0.353	32	1	24.96	0.455	0.069	0.386	15.1648	52.7473	71.2435	11.0176	70.2703	3.125	91.4508	14.1426	18.2292
53	2008	3	0.198	0.061	0.259	32.2	1	25.116	0.477	0.069	0.408	14.4654	50.6289	48.5294	7.88342	29.0476	2.42873	63.4804	10.3122	18.9919
54	2008	3	0.156	0.063	0.219	31.6	0.8	19.7184	0.388	0.053	0.335	13.6598	48.866	46.5672	7.91139	35.1955	3.19499	65.3731	11.1064	19.6771
55	2008	3	0.253	0.126	0.379	34.3	0.9	24.0786	0.485	0.058	0.427	11.9588	47.7371	59.2506	10.5073	72.4138	5.23286	88.7588	15.7401	20.1424
56	2008	3	0.163	0.078	0.241	26.1	0.7	14.2506	0.316	0.035	0.281	11.0759	43.3623	58.0071	11.4381	66.1017	5.47345	85.7651	16.9116	22.1745
57	2008	3	0.197	0.07	0.267	26.7	0.8	16.6608	0.319	0.043	0.276	13.4796	50.2194	71.3768	11.8242	88.6076	4.20148	96.7391	16.0256	19.1467
58	2008	3	0.181	0.075	0.256	30	0.6	14.04	0.323	0.04	0.283	12.3839	41.7957	63.9576	12.8917	73.5294	5.34188	90.4594	18.2336	23.0057
59	2008	3	0.179	0.077	0.256	30.5	0.8	19.032	0.411	0.055	0.356	13.382	44.5255	50.2809	9.40521	43.5028	4.04582	71.9101	13.451	21.5952
60	2008	3	0.149	0.039	0.188	28	0.7	15.288	0.298	0.038	0.26	12.7517	49.3289	57.3077	9.74621	35.1351	2.55102	72.3077	12.2972	19.4924
61	2008	3	0.172	0.057	0.229	26	0.8	16.224	0.316	0.039	0.277	12.3418	49.3671	62.0939	10.6016	54.2857	3.51331	82.6715	14.1149	19.4773
62	2008	3	0.156	0.059	0.215	27.8	0.6	13.0104	0.29	0.033	0.257	11.3793	43.1379	60.7004	11.9904	58.4158	4.53483	83.6576	16.5252	22.2899
63	2008	3	0.186	0.066	0.252	28	0.8	17.472	0.377	0.053	0.324	14.0584	44.5623	57.4074	10.6456	47.8261	3.77747	77.7778	14.4231	21.5774
64	2008	3	0.108	0.033	0.141	27	0.6	12.636	0.238	0.027	0.211	11.3445	51.0504	51.1848	8.54701	32.0388	2.61159	66.8246	11.1586	18.8351
65	2008	3	0.21	0.067	0.277	32	0.7	17.472	0.373	0.042	0.331	11.2601	45.0402	63.4441	12.0192	55.3719	3.83471	83.6858	15.8539	21.3484
66	2008	3	0.145	0.061	0.206	26.2	0.7	14.3052	0.275	0.037	0.238	13.4545	50.0182	60.9244	10.1362	65.5914	4.26418	86.5546	14.4004	19.2238
67	2008	3	0.156	0.077	0.233	30.5	0.7	16.653	0.332	0.047	0.285	14.1566	48.2304	54.7368	9.36768	59.6899	4.62379	81.7544	13.9915	19.9363
69	2008	3	0.17	0.077	0.247	27.8	0.8	17.3472	0.331	0.047	0.284	14.1994	50.3927	59.8592	9.79985	67.5439	4.43876	86.9718	14.2386	19.0809
70	2008	3	0.148	0.07	0.218	25.7	0.7	14.0322	0.288	0.051	0.237	17.7083	46.849	62.4473	10.5472	78.6517	4.98853	91.9831	15.5357	20.5242
71	2008	3	0.238	0.1	0.338	33.6	1.1	28.8288	0.545	0.069	0.476	12.6606	50.8624	50	8.25563	42.0168	3.46875	71.0084	11.7244	18.9047
72	2008	3	0.163	0.055	0.218	29.5	0.6	13.806	0.326	0.039	0.287	11.9632	40.7209	56.7944	11.8065	44.3548	3.98378	75.9582	15.7902	23.6129
80	2008	3	0.108	0.054	0.162	26.4	0.5	10.296	0.199	0.032	0.167	16.0804	49.7487	64.6707	10.4895	91.5254	5.24476	97.006	15.7343	19.3279
86	2008	3	0.157	0.07	0.227	28.5	0.6	13.338	0.285	0.037	0.248	12.9825	45	63.3065	11.7709	76.9231	5.24816	91.5323	17.019	21.3675
87	2008	3	0.08	0.035	0.115	22.7	0.5	8.853	0.155	0.021	0.134	13.5484	54.9194	59.7015	9.03648	64.8148	3.95346	85.8209	12.9899	17.5082
88	2008	3	0.141	0.052	0.193	24.6	0.6	11.5128	0.266	0.039	0.227	14.6617	41.6165	62.1145	12.2472	60.4651	4.51671	85.022	16.7639	23.1047
90	2008	3	0.214	0.062	0.276	26.5	1	20.67	0.397	0.053	0.344	13.3501	50.063	62.2093	10.3532	47.6923	2.99952	80.2326	13.3527	19.2066
91	2008	3	0.168	0.061	0.229	26.8	0.7	14.6328	0.335	0.045	0.29	13.4328	42	57.931	11.4811	50	4.16872	78.9655	15.6498	22.8938
92	2008	3	0.117	0.04	0.157	25.6	0.5	9.984	0.205	0.026	0.179	12.6829	46.8293	65.3631	11.7188	64.5161	4.00641	87.7095	15.7252	20.5329
93	2008	3	0.107	0.026	0.133	23	0.5	8.97	0.209	0.03	0.179	14.3541	41.2679	59.7765	11.9287	36.1111	2.89855	74.3017	14.8272	23.2999
94	2008	3	0.139	0.049	0.188	30	0.5	11.7	0.268	0.032	0.236	11.9403	41.9776	58.8983	11.8803	50.5155	4.18803	79.661	16.0684	22.906
96	2008	3	0.157	0.045	0.202	29	0.6	13.572	0.312	0.036	0.276	11.5385	41.8269	56.8841	11.5679	37.8151	3.31565	73.1884	14.8836	22.9885
97	2008	3	0.124	0.042	0.166	25.6	0.7	13.9776	0.247	0.038	0.209	15.3846	54.413	59.3301	8.87134	49.4118	3.00481	79.4258	11.8761	17.6711
98	2008	3	0.19	0.072	0.262	41.5	0.7	22.659	0.403	0.052	0.351	12.9032	54.0633	54.1311	8.38519	44.7205	3.17755	74.6439	11.5627	17.7854
99	2008	3	0.176	0.069	0.245	32.3	0.9	22.6746	0.376	0.051	0.325	13.5638	57.9854	54.1538	7.76199	46.3087	3.04305	75.3846	10.805	16.5824
102	2008	3	0.185	0.073	0.258	22.5	0.8	14.04	0.333	0.034	0.299	10.2102	40.5405	61.8729	13.1766	64.0351	5.19943	86.2876	18.3761	23.7179
104	2008	3	0.194	0.107	0.301	30	0.7	16.38	0.417	0.051	0.366	12.2302	37.7698	53.0055	11.8437	62.2093	6.53236	82.2404	18.3761	25.4579
105	2008	3	0.156	0.083	0.239	27.5	0.7	15.015	0.297	0.045	0.252	15.1515	48.6111	61.9048	10.3896	86.4583	5.52781	94.8413	15.9174	19.7802
114	2008	3	0.176	0.095	0.271	27.7	0.6	12.9636	0.337	0.041	0.296	12.1662	36.9881	59.4595	13.5765	79.1667	7.32821	91.5541	20.9047	25.9959
115	2008	3	0.196	0.058	0.254	33.5	0.6	15.678	0.357	0.042	0.315	11.7647	42.2269	62.2222	12.5016	48.7395	3.69945	80.6349	16.201	22.7708
124	2008	3	0.161	0.075	0.236	27.3	0.7	14.9058	0.322	0.035	0.287	10.8696	44.5109	56.0976	10.8012	59.5238	5.0316	82.23	15.8328	21.6023
127	2008	3	0.227	0.054	0.281	29.8	0.8	18.5952	0.347	0.058	0.289	16.7147	51.5274	78.5467	12.2075	87.0968	2.90398	97.2318	15.1114	18.6607
128	2008	3	0.138	0.051	0.189	28.5	0.7	15.561	0.282	0.039	0.243	13.8298	53.0585	56.7901	8.86832	48.5714	3.27742	77.7778	12.1457	18.1222
143	2008	3	0.204	0.079	0.283	32.3	0.7	17.6358	0.429	0.042	0.387	9.79021	39.528	52.7132	11.5674	43.1694	4.47952	73.1266	16.0469	24.3255
144	2008	3	0.335	0.036	0.371	32	0.9	22.464	0.428	0.051	0.377	11.9159	50.4673	88.8594	14.9127	85.7143	1.60256	98.4085	16.5153	19.0527
146	2008	3	0.162	0.058	0.22	27	0.8	16.848	0.311	0.038	0.273	12.2186	52.09	59.3407	9.61538	52.2523	3.44255	80.5861	13.0579	18.4592
1	2009	1	0.112	0.034	0.146	32.8	0.5	12.792	0.289	0.037	0.252	12.8028	42.5606	44.4444	9.10569	24.2857	2.76423	57.9365	11.8699	22.5922
2	2009	1	0.117	0.047	0.164	38.2	0.6	17.8776	0.367	0.054	0.313	14.7139	46.8392	37.3802	6.80628	23.9796	2.73415	52.3962	9.54043	20.5285
3	2009	1	0.168	0.085	0.253	31.6	0.5	12.324	0.3	0.037	0.263	12.3333	39.5	63.8783	14.1772	89.4737	7.173	96.1977	21.3502	24.3427
4	2009	1	0.107	0.051	0.158	28.2	0.6	13.1976	0.234	0.025	0.209	10.6838	54.2308	51.1962	8.43184	50	4.01891	75.5981	12.4507	17.7305
5	2009	1	0.227	0.098	0.325	33.5	1	26.13	0.47	0.062	0.408	13.1915	53.4574	55.6373	9.03483	54.1436	3.9005	79.6569	12.9353	17.987
7	2009	1	0.129	0.047	0.176	29.6	0.7	16.1616	0.328	0.043	0.285	13.1098	47.378	45.2632	8.30116	30.1282	3.02445	61.7544	11.3256	20.295
8	2009	1	0.155	0.019	0.174	26.5	0.7	14.469	0.207	0.032	0.175	15.4589	67.2101	88.5714	11.1411	95	1.36568	99.4286	12.5067	14.3064
9	2009	1	0.095	0.039	0.134	30.4	0.6	14.2272	0.228	0.034	0.194	14.9123	60	48.9691	6.94444	39.3939	2.85088	69.0722	9.79532	16.0256
10	2009	1	0.14	0.108	0.248	32.2	1	25.116	0.312	0.036	0.276	11.5385	77.4038	50.7246	5.7971	79.4118	4.47205	89.8551	10.2692	12.4224
11	2009	1	0.256	0.092	0.348	34.3	0.9	24.0786	0.473	0.066	0.407	13.9535	48.9482	62.8993	11.0571	60.9272	3.97365	85.5037	15.0308	19.644
12	2009	1	0.198	0.047	0.245	32.3	0.7	17.6358	0.479	0.063	0.416	13.1524	35.4019	47.5962	11.6762	21.5596	2.77163	58.8942	14.4479	27.1607
13	2009	1	0.187	0.076	0.263	32.6	0.7	17.7996	0.357	0.048	0.309	13.4454	47.9412	60.5178	10.9261	62.2951	4.44055	85.1133	15.3666	20.0566
14	2009	1	0.212	0.063	0.275	32.9	0.6	15.3972	0.323	0.042	0.281	13.0031	45.8359	75.4448	14.3195	91.3043	4.25532	97.8648	18.5748	20.9778
15	2009	1	0.116	0.045	0.161	26.3	0.6	12.3084	0.229	0.03	0.199	13.1004	51.6812	58.2915	9.80144	54.2169	3.80228	80.9045	13.6037	18.6052
16	2009	1	0.122	0.093	0.215	32.4	0.7	17.6904	0.318	0.044	0.274	13.8365	53.4906	44.5255	7.17225	61.1842	5.46737	78.4672	12.6396	17.9759
17	2009	1	0.271	0.015	0.286	30.7	0.9	21.5514	0.331	0.048	0.283	14.5015	62.6057	95.7597	13.0776		0.723851	100	13.8014	15.3586
18	2009	1	0.233	0.112	0.345	33.7	0.8	21.0288	0.405	0.055	0.35	13.5802	49.9259	66.5714	11.5232	95.7265	5.53907	98.5714	17.0623	19.2593
19	2009	1	0.13	0.056	0.186	31.3	0.6	14.6484	0.326	0.039	0.287	11.9632	43.2055	45.2962	9.22968	35.6688	3.97586	64.8084	13.2055	22.255
20	2009	1	0.18	0.075	0.255	32.4	0.9	22.7448	0.42	0.056	0.364	13.3333	52.0714	49.4505	8.23045	40.7609	3.42936	70.0549	11.6598	18.4658
21	2009	1	0.202	0.122	0.324	33.1	0.8	20.6544	0.386	0.055	0.331	14.2487	51.4508	61.0272	10.1712	94.5736	6.143	97.8852	16.3142	18.6885
22	2009	1	0.15	0.074	0.224	34.1	0.7	18.6186	0.437	0.056	0.381	12.8146	40.9668	39.3701	8.37872	32.0346	4.1335	58.7927	12.5122	23.4712
23	2009	1	0.127	0.087	0.214	31.8	0.9	22.3236	0.375	0.052	0.323	13.8667	57.24	39.3189	5.91661	44.3878	4.05311	66.2539	9.96972	16.7984
24	2009	1	0.136	0.066	0.202	34.5	0.7	18.837	0.412	0.055	0.357	13.3495	43.9624	38.0952	7.50863	29.8643	3.64389	56.5826	11.1525	21.8718
25	2009	1	0.203	0.086	0.289	42.6	0.7	23.2596	0.555	0.066	0.489	11.8919	40.2973	41.5133	9.07668	30.0699	3.84529	59.1002	12.922	23.8611
26	2009	1	0.133	0.045	0.178	35.3	0.6	16.5204	0.385	0.045	0.34	11.6883	41.2597	39.1176	8.37268	21.7391	2.83286	52.3529	11.2055	23.3045
27	2009	1	0.164	0.076	0.24	29.4	0.7	16.0524	0.287	0.044	0.243	15.331	53.7805	67.4897	10.6252	96.2025	4.92387	98.7654	15.5491	17.8789
28	2009	1	0.194	0.103	0.297	35.2	0.8	21.9648	0.396	0.056	0.34	14.1414	53.3333	57.0588	9.18561	70.5479	4.87689	87.3529	14.0625	18.0288
29	2009	1	0.171	0.075	0.246	30	0.6	14.04	0.292	0.039	0.253	13.3562	46.2329	67.5889	12.6667	91.4634	5.55556	97.2332	18.2222	20.7977
30	2009	1	0.127	0.051	0.178	27.5	0.7	15.015	0.272	0.038	0.234	13.9706	53.079	54.2735	8.79654	47.6636	3.53247	76.0684	12.329	18.1152
31	2009	1	0.212	0.078	0.29	34	0.7	18.564	0.392	0.047	0.345	11.9898	45.5357	61.4493	11.8768	58.6466	4.36975	84.058	16.2465	21.1161
32	2009	1
33	2009	1	0.124	0.061	0.185	30.2	0.6	14.1336	0.296	0.037	0.259	12.5	45.9122	47.8764	9.12436	45.1852	4.48859	71.4286	13.613	20.943
34	2009	1	0.133	0.075	0.208	28.2	0.7	15.3972	0.27	0.038	0.232	14.0741	54.8333	57.3276	8.98345	75.7576	5.06586	89.6552	14.0493	17.5357
35	2009	1	0.112	0.053	0.165	27.6	0.6	12.9168	0.237	0.036	0.201	15.1899	52.4051	55.7214	9.01771	59.5506	4.26731	82.0896	13.285	18.3482
36	2009	1	0.106	0.049	0.155	26.2	0.6	12.2616	0.239	0.031	0.208	12.9707	49.3305	50.9615	8.99067	48.0392	4.15606	74.5192	13.1467	19.4917
37	2009	1	0.079	0.042	0.121	23.4	0.6	10.9512	0.171	0.027	0.144	15.7895	61.5789	54.8611	7.50237	64.6154	3.9886	84.0278	11.491	15.6147
38	2009	1	0.106	0.03	0.136	22.8	0.5	8.892	0.158	0.022	0.136	13.9241	54.1139	77.9412	12.3977	100	3.50877	100	15.9064	17.7688
39	2009	1	0.192	0.094	0.286	32	0.7	17.472	0.361	0.048	0.313	13.2964	46.5374	61.3419	11.4286	77.686	5.59524	91.3738	17.0238	20.6616
40	2009	1	0.116	0.055	0.171	23.9	0.8	14.9136	0.242	0.035	0.207	14.4628	59.2562	56.0386	8.08926	60.4396	3.83543	82.6087	11.9247	16.2268
41	2009	1	0.124	0.06	0.184	26.9	1	20.982	0.408	0.055	0.353	13.4804	49.4485	35.1275	6.14622	26.2009	2.97398	52.1246	9.1202	19.4452
42	2009	1	0.149	0.112	0.261	26.3	0.6	12.3084	0.31	0.041	0.269	13.2258	38.1774	55.3903	12.5898	93.3333	9.46346	97.026	22.0532	25.1861
43	2009	1	0.085	0.049	0.134	26.9	0.7	14.6874	0.238	0.034	0.204	14.2857	59.3382	41.6667	6.01876	41.1765	3.46964	65.6863	9.48841	16.2044
44	2009	1	0.118	0.061	0.179	28.2	0.6	13.1976	0.221	0.028	0.193	12.6697	57.4208	61.1399	9.29866	81.3333	4.80693	92.7461	14.1056	16.7455
45	2009	1	0.162	0.065	0.227	37.2	0.7	20.3112	0.379	0.047	0.332	12.4011	51.5303	48.7952	8.29493	38.2353	3.32821	68.3735	11.6231	18.6597
46	2009	1	0.115	0.056	0.171	29	0.6	13.572	0.276	0.037	0.239	13.4058	47.2826	48.1172	8.81226	45.1613	4.29119	71.5481	13.1034	20.336
47	2009	1	0.122	0.055	0.177	25.9	0.6	12.1212	0.24	0.027	0.213	11.25	48.5625	57.277	10.4676	60.4396	4.719	83.0986	15.1866	19.8
48	2009	1	0.139	0.067	0.206	33	0.6	15.444	0.348	0.048	0.3	13.7931	42.6724	46.3333	9.36027	41.6149	4.51178	68.6667	13.8721	22.533
49	2009	1	0.102	0.038	0.14	23	0.6	10.764	0.181	0.027	0.154	14.9171	57.1823	66.2338	9.85507	73.0769	3.6715	90.9091	13.5266	16.8153
50	2009	1	0.16	0.09	0.25	30.4	0.6	14.2272	0.346	0.049	0.297	14.1618	39.5376	53.8721	11.6959	65.6934	6.57895	84.1751	18.2749	24.3196
51	2009	1
52	2009	1	0.176	0.094	0.27	32.8	1	25.584	0.437	0.059	0.378	13.5011	56.2929	46.5608	7.15447	46.5347	3.82114	71.4286	10.9756	17.081
53	2009	1	0.163	0.078	0.241	35.4	0.6	16.5672	0.318	0.045	0.273	14.1509	50.0943	59.707	10.2323	70.9091	4.89642	88.2784	15.1287	19.1946
54	2009	1	0.177	0.145	0.322	36.5	1	28.47	0.485	0.074	0.411	15.2577	56.4433	43.0657	6.46575	61.9658	5.2968	78.3455	11.7626	17.0355
55	2009	1	0.164	0.116	0.28	37.3	0.7	20.3658	0.413	0.05	0.363	12.1065	47.4153	45.1791	8.37482	58.2915	5.92366	77.135	14.2985	20.2791
56	2009	1	0.156	0.101	0.257	33.4	0.7	18.2364	0.39	0.054	0.336	13.8462	44.9615	46.4286	8.89649	56.1111	5.75991	76.4881	14.6564	21.3858
57	2009	1	0.148	0.134	0.282	31	0.8	19.344	0.35	0.055	0.295	15.7143	53.1429	50.1695	7.95699	91.1565	7.2043	95.5932	15.1613	18.0935
58	2009	1	0.242	0.153	0.395	37.3	0.8	23.2752	0.467	0.063	0.404	13.4904	47.9229	59.901	10.8132	94.4444	6.83646	97.7723	17.6497	20.0643
59	2009	1	0.227	0.118	0.345	34.9	0.8	21.7776	0.423	0.057	0.366	13.4752	49.5035	62.0219	10.8405	84.8921	5.63515	94.2623	16.4756	19.4236
60	2009	1	0.146	0.059	0.205	31.4	0.9	22.0428	0.411	0.056	0.355	13.6253	51.5693	41.1268	6.88842	28.2297	2.78368	57.7465	9.67209	18.6455
61	2009	1	0.176	0.082	0.258	35.3	0.9	24.7806	0.539	0.068	0.471	12.616	44.2069	37.3673	7.38642	27.7966	3.4414	54.7771	10.8278	21.7509
62	2009	1	0.125	0.065	0.19	30.6	0.7	16.7076	0.306	0.039	0.267	12.7451	52.5	46.8165	7.78089	45.7746	4.04606	71.161	11.827	18.315
63	2009	1	0.127	0.077	0.204	26.8	0.7	14.6328	0.258	0.037	0.221	14.3411	54.5349	57.4661	9.0263	81.9149	5.47264	92.3077	14.4989	17.6316
64	2009	1	0.104	0.05	0.154	33.7	0.5	13.143	0.255	0.038	0.217	14.902	49.5588	47.9263	8.22948	44.2478	3.95648	70.9677	12.186	19.402
65	2009	1	0.116	0.041	0.157	28.1	0.5	10.959	0.209	0.032	0.177	15.311	50.4187	65.5367	11.0083	67.2131	3.89087	88.7006	14.8992	19.0711
66	2009	1	0.119	0.052	0.171	31.3	0.7	17.0898	0.336	0.05	0.286	14.881	48.9062	41.6084	7.24175	31.1377	3.16446	59.7902	10.4062	19.6609
67	2009	1	0.146	0.11	0.256	32.7	1	25.506	0.331	0.044	0.287	13.2931	74.0937	50.8711	5.95311	78.0142	4.48522	89.1986	10.4383	12.9773
69	2009	1	0.129	0.075	0.204	33.5	0.6	15.678	0.304	0.041	0.263	13.4868	49.5888	49.0494	8.55721	55.9701	4.97512	77.5665	13.5323	19.3902
70	2009	1	0.161	0.112	0.273	30.5	0.8	19.032	0.335	0.051	0.284	15.2239	54.6269	56.6901	8.79781	91.0569	6.12022	96.1268	14.918	17.6019
71	2009	1	0.238	0.107	0.345	37.8	0.9	26.5356	0.52	0.068	0.452	13.0769	49.0673	52.6549	9.32785	50	4.19361	76.3274	13.5215	19.5963
72	2009	1	0.186	0.094	0.28	32.9	0.9	23.0958	0.435	0.067	0.368	15.4023	51.0517	50.5435	8.37555	51.6484	4.2328	76.087	12.6084	18.8346
80	2009	1	0.189	0.095	0.284	30.7	0.8	19.1568	0.373	0.05	0.323	13.4048	49.3834	58.5139	10.2606	70.8955	5.15744	87.9257	15.418	19.4709
86	2009	1	0.251	0.069	0.32	31	0.8	19.344	0.376	0.051	0.325	13.5638	49.4681	77.2308	13.4946	93.2432	3.70968	98.4615	17.2043	19.4376
87	2009	1	0.132	0.06	0.192	27.7	0.6	12.9636	0.249	0.036	0.213	14.4578	50.0602	61.9718	10.5897	74.0741	4.81348	90.1408	15.4031	19.2076
88	2009	1	0.1	0.065	0.165	27.5	0.7	15.015	0.24	0.035	0.205	14.5833	60.1562	48.7805	6.92641	61.9048	4.50216	80.4878	11.4286	15.984
90	2009	1	0.177	0.075	0.252	30	0.9	21.06	0.373	0.048	0.325	12.8686	54.2895	54.4615	8.74074	50.6757	3.7037	77.5385	12.4444	17.7113
91	2009	1	0.201	0.156	0.357	27.9	1.1	23.9382	0.455	0.063	0.392	13.8462	50.5879	51.2755	8.73249	81.6754	6.77745	91.0714	15.5099	19.0073
92	2009	1	0.148	0.108	0.256	30.7	0.6	14.3676	0.34	0.048	0.292	14.1176	40.6324	50.6849	10.713	75	7.81759	87.6712	18.5306	23.6644
93	2009	1	0.113	0.048	0.161	29.3	0.8	18.2832	0.285	0.047	0.238	16.4912	61.6842	47.479	6.42776	38.4	2.73038	67.6471	9.15813	15.5881
94	2009	1	0.136	0.066	0.202	38.3	0.5	14.937	0.364	0.047	0.317	12.9121	39.4574	42.9022	9.4691	36.4641	4.5953	63.7224	14.0644	24.369
96	2009	1	0.144	0.059	0.203	34.2	0.6	16.0056	0.352	0.047	0.305	13.3523	43.7216	47.2131	9.35673	36.646	3.83366	66.5574	13.1904	21.9923
97	2009	1	0.296	0.15	0.446	37.7	1.1	32.3466	0.607	0.083	0.524	13.6738	51.2397	56.4885	9.51692	65.7895	4.82276	85.1145	14.3397	18.7655
98	2009	1	0.152	0.088	0.24	40.9	0.6	19.1412	0.447	0.056	0.391	12.528	41.1745	38.8747	8.25863	36.8201	4.78131	61.3811	13.0399	23.3528
99	2009	1	0.172	0.109	0.281	36.4	0.8	22.7136	0.419	0.057	0.362	13.6038	52.1241	47.5138	7.87546	57.3684	4.99084	77.6243	12.8663	18.4471
102	2009	1	0.133	0.068	0.201	32.2	0.8	20.0928	0.368	0.044	0.324	11.9565	52.5	41.0494	6.88406	35.6021	3.51967	62.037	10.4037	18.315
104	2009	1	0.2	0.109	0.309	34.7	0.9	24.3594	0.514	0.068	0.446	13.2296	45.5691	44.843	8.5388	44.3089	4.65364	69.2825	13.1924	21.1007
105	2009	1	0.209	0.035	0.244	22.3	0.9	15.6546	0.278	0.034	0.244	12.2302	54.1457	85.6557	13.8847	100	2.3252	100	16.2099	17.7584
114	2009	1	0.121	0.09	0.211	32.4	0.8	20.2176	0.429	0.068	0.361	15.8508	45.3147	33.518	6.22428	37.5	4.62963	58.4488	10.8539	21.2191
115	2009	1	0.318	0.149	0.467	42	0.8	26.208	0.563	0.053	0.51	9.41385	44.7602	62.3529	12.619	77.6042	5.9127	91.5686	18.5317	21.482
124	2009	1	0.14	0.072	0.212	33.7	0.6	15.7716	0.38	0.046	0.334	12.1053	39.9079	41.9162	9.23178	37.1134	4.74777	63.4731	13.9796	24.0939
127	2009	1	0.165	0.104	0.269	33.1	0.8	20.6544	0.4	0.06	0.34	15	49.65	48.5294	8.30816	59.4286	5.23666	79.1176	13.5448	19.3663
128	2009	1	0.153	0.133	0.286	32	0.9	22.464	0.376	0.059	0.317	15.6915	57.4468	48.265	7.08333	81.0976	6.15741	90.2208	13.2407	16.7379
143	2009	1	0.191	0.089	0.28	39.5	0.9	27.729	0.603	0.065	0.538	10.7794	44.2164	35.5019	7.16362	25.6484	3.33802	52.0446	10.5016	21.7462
144	2009	1	0.285	0.044	0.329	32.6	0.8	20.3424	0.373	0.041	0.332	10.992	52.4397	85.8434	14.5706	93.617	2.24949	99.0964	16.82	18.3361
146	2009	1	0.23	0.212	0.442	38.5	1	30.03	0.588	0.084	0.504	14.2857	49.1071	45.6349	7.96537	77.3723	7.34199	87.6984	15.3074	19.5804
1	2009	2	0.121	0.041	0.162	34.6	0.6	16.1928	0.319	0.048	0.271	15.047	48.8088	44.6494	7.77136	27.3333	2.63327	59.7786	10.4046	19.7001
2	2009	2	0.139	0.065	0.204	34.9	0.6	16.3332	0.342	0.047	0.295	13.7427	45.9211	47.1186	8.85068	41.6667	4.13881	69.1525	12.9895	20.9389
3	2009	2	0.147	0.054	0.201	28.8	0.5	11.232	0.232	0.029	0.203	12.5	46.5517	72.4138	13.6111	96.4286	5	99.0148	18.6111	20.6553
4	2009	2	0.162	0.101	0.263	33.7	0.6	15.7716	0.327	0.039	0.288	11.9266	46.3761	56.25	10.6825	80.1587	6.66007	91.3194	17.3426	20.7335
5	2009	2	0.178	0.106	0.284	31.5	0.8	19.656	0.365	0.049	0.316	13.4247	51.7808	56.3291	9.41799	76.8116	5.60847	89.8734	15.0265	18.5694
7	2009	2	0.174	0.059	0.233	35.2	0.7	19.2192	0.432	0.054	0.378	12.5	42.7778	46.0317	9.41558	28.9216	3.19264	61.6402	12.6082	22.4775
8	2009	2	0.072	0.078	0.15	27.2	0.7	14.8512	0.248	0.04	0.208	16.129	57.5806	34.6154	5.04202	57.3529	5.46218	72.1154	10.5042	16.699
9	2009	2	0.103	0.04	0.143	24	0.6	11.232	0.215	0.028	0.187	13.0233	50.2326	55.0802	9.53704	47.619	3.7037	76.4706	13.2407	19.1417
10	2009	2	0.159	0.127	0.286	32.6	0.7	17.7996	0.362	0.047	0.315	12.9834	47.279	50.4762	9.2901	81.4103	7.42039	90.7937	16.7105	20.3375
11	2009	2	0.127	0.066	0.193	28.1	0.6	13.1508	0.276	0.034	0.242	12.3188	45.8152	52.4793	10.0435	57.3913	5.21945	79.7521	15.2629	20.9873
12	2009	2	0.185	0.056	0.241	31.9	0.9	22.3938	0.457	0.064	0.393	14.0044	47.1171	47.0738	8.59166	26.9231	2.60072	61.3232	11.1924	20.4074
13	2009	2	0.155	0.086	0.241	30.4	0.8	18.9696	0.339	0.046	0.293	13.5693	53.8053	52.901	8.49781	62.3188	4.71491	82.2526	13.2127	17.8707
14	2009	2	0.154	0.107	0.261	32.9	0.7	17.9634	0.408	0.053	0.355	12.9902	42.3346	43.3803	8.91591	53.2338	6.19482	73.5211	15.1107	22.7128
15	2009	2	0.158	0.091	0.249	31	0.7	16.926	0.369	0.043	0.326	11.6531	44.1057	48.4663	9.70814	54.1667	5.5914	76.3804	15.2995	21.8008
16	2009	2	0.116	0.061	0.177	35.2	0.8	21.9648	0.379	0.057	0.322	15.0396	55.7256	36.0248	5.49242	29.6117	2.88826	54.9689	8.38068	17.2549
17	2009	2	0.129	0.034	0.163	35.1	0.5	13.689	0.191	0.026	0.165	13.6126	68.9136	78.1818	9.80057	94.4444	2.5831	98.7879	12.3837	13.9528
18	2009	2	0.175	0.138	0.313	33.2	0.8	20.7168	0.406	0.055	0.351	13.5468	49.064	49.8575	8.78514	78.4091	6.92771	89.1738	15.7129	19.5976
19	2009	2	0.116	0.045	0.161	27.7	0.6	12.9636	0.275	0.034	0.241	12.3636	45.3273	48.1328	9.30606	36	3.61011	66.805	12.9162	21.2132
20	2009	2	0.168	0.076	0.244	30.5	1	23.79	0.419	0.056	0.363	13.3652	54.5943	46.281	7.34426	38.9744	3.3224	67.2176	10.6667	17.6124
21	2009	2	0.172	0.128	0.3	32	0.8	19.968	0.391	0.053	0.338	13.555	49.1049	50.8876	8.95833	77.1084	6.66667	88.7574	15.625	19.5813
22	2009	2	0.157	0.11	0.267	32.1	0.7	17.5266	0.345	0.045	0.3	13.0435	48.8478	52.3333	9.31613	76.9231	6.52722	89	15.8433	19.6844
23	2009	2	0.126	0.066	0.192	30	0.7	16.38	0.308	0.045	0.263	14.6104	51.1364	47.9087	8	48.1752	4.19048	73.0038	12.1905	18.8034
24	2009	2	0.116	0.051	0.167	28.6	0.6	13.3848	0.25	0.035	0.215	14	51.48	53.9535	9.01321	51.5152	3.9627	77.6744	12.9759	18.6779
25	2009	2	0.132	0.055	0.187	33.6	0.5	13.104	0.275	0.036	0.239	13.0909	45.8182	55.2301	10.4762	51.4019	4.36508	78.2427	14.8413	20.986
26	2009	2	0.209	0.08	0.289	37.1	0.7	20.2566	0.42	0.051	0.369	12.1429	46.375	56.6396	10.7303	50	4.1073	78.3198	14.8376	20.734
27	2009	2	0.189	0.123	0.312	33.6	0.6	15.7248	0.368	0.052	0.316	14.1304	41.087	59.8101	12.5	96.8504	8.13492	98.7342	20.6349	23.4025
28	2009	2	0.185	0.081	0.266	34.1	0.8	21.2784	0.411	0.05	0.361	12.1655	49.781	51.2465	9.04203	46.0227	3.95894	73.6842	13.001	19.3154
29	2009	2	0.232	0.057	0.289	33.8	0.7	18.4548	0.334	0.046	0.288	13.7725	53.1287	80.5556	13.0741		3.21217	100.347	16.2863	18.0983
30	2009	2	0.112	0.047	0.159	31.5	0.6	14.742	0.267	0.037	0.23	13.8577	53.0899	48.6957	7.90123	39.8305	3.3157	69.1304	11.2169	18.1115
31	2009	2	0.2	0.091	0.291	37	0.8	23.088	0.483	0.061	0.422	12.6294	45.9627	47.3934	9.00901	40.991	4.0991	68.9573	13.1081	20.92
32	2009	2	0.156	0.113	0.269	31.7	0.7	17.3082	0.334	0.044	0.29	13.1737	49.8278	53.7931	9.37359	84.3284	6.78985	92.7586	16.1634	19.2972
33	2009	2	0.203	0.063	0.266	35	0.6	16.38	0.357	0.05	0.307	14.0056	44.1176	66.1238	12.8889	60.5769	4	86.645	16.8889	21.7949
34	2009	2	0.149	0.075	0.224	27.5	0.7	15.015	0.277	0.036	0.241	12.9964	52.1209	61.8257	10.3203	81.5217	5.19481	92.9461	15.5152	18.4482
35	2009	2	0.128	0.058	0.186	33	0.7	18.018	0.337	0.05	0.287	14.8368	51.4095	44.5993	7.38817	36.478	3.34776	64.8084	10.7359	18.7035
36	2009	2	0.115	0.064	0.179	27.5	0.7	15.015	0.264	0.035	0.229	13.2576	54.6875	50.2183	7.96537	56.1404	4.4329	78.1659	12.3983	17.5824
37	2009	2	0.085	0.033	0.118	27.4	0.6	12.8232	0.24	0.032	0.208	13.3333	51.375	40.8654	6.89376	26.8293	2.6764	56.7308	9.57015	18.7161
38	2009	2	0.056	0.018	0.074	15.6	0.4	4.8672	0.089	0.013	0.076	14.6067	52.5843	73.6842	11.9658	90	3.84615	97.3684	15.812	18.2857
39	2009	2	0.136	0.074	0.21	34.4	0.7	18.7824	0.375	0.056	0.319	14.9333	48.16	42.6332	7.53045	40.4372	4.09745	65.8307	11.6279	19.9655
40	2009	2	0.104	0.04	0.144	24.5	0.8	15.288	0.278	0.04	0.238	14.3885	52.8777	43.6975	7.07483	29.8507	2.72109	60.5042	9.79592	18.1842
41	2009	2	0.102	0.044	0.146	24.4	0.7	13.3224	0.285	0.033	0.252	11.5789	44.9474	40.4762	7.96253	29.3333	3.43482	57.9365	11.3973	21.3925
42	2009	2	0.261	0.03	0.291	26.7	0.8	16.6608	0.336	0.045	0.291	13.3929	47.6786	89.6907	16.2921	100	1.87266	100	18.1648	20.1671
43	2009	2	0.098	0.038	0.136	36.4	0.7	19.8744	0.269	0.033	0.236	12.2677	71.0409	41.5254	5.12821	27.5362	1.98849	57.6271	7.11669	13.535
44	2009	2	0.094	0.068	0.162	27.9	0.8	17.4096	0.267	0.04	0.227	14.9813	62.6966	41.4097	5.61529	51.1278	4.06213	71.3656	9.67742	15.3364
45	2009	2	0.138	0.069	0.207	35.2	0.6	16.4736	0.301	0.04	0.261	13.289	52.6246	52.8736	8.71212	56.0976	4.35606	79.3103	13.0682	18.2717
46	2009	2	0.137	0.069	0.206	31.8	0.8	19.8432	0.366	0.047	0.319	12.8415	52.1311	42.9467	7.18029	37.9121	3.61635	64.5768	10.7966	18.4446
47	2009	2
48	2009	2	0.07	0.034	0.104	24.4	0.5	9.516	0.141	0.019	0.122	13.4752	64.8936	57.377	7.65027	65.3846	3.71585	85.2459	11.3661	14.8172
49	2009	2	0.118	0.038	0.156	24.1	0.6	11.2788	0.23	0.026	0.204	11.3043	47.1522	57.8431	10.8806	44.186	3.50392	76.4706	14.3845	20.3922
50	2009	2	0.139	0.113	0.252	29.5	0.7	16.107	0.3	0.038	0.262	12.6667	51.625	53.0534	8.97498	91.8699	7.29621	96.1832	16.2712	18.6254
51	2009	2	0.139	0.135	0.274	34.5	0.6	16.146	0.338	0.044	0.294	13.0178	45.932	47.2789	8.9533	87.0968	8.69565	93.1973	17.649	20.934
52	2009	2	0.17	0.086	0.256	42.2	0.9	29.6244	0.629	0.098	0.531	15.5803	45.2862	32.0151	5.96805	23.8227	3.01913	48.2109	8.98719	21.2325
53	2009	2	0.152	0.09	0.242	36.3	0.7	19.8198	0.4	0.054	0.346	13.5	47.6437	43.9306	7.97586	46.3918	4.72255	69.9422	12.6984	20.1818
54	2009	2	0.156	0.072	0.228	37.4	1	29.172	0.547	0.069	0.478	12.6143	23.8574	32.636	11.954	22.3602	5.51724	47.6987	17.4713	18.7509
55	2009	2	0.168	0.132	0.3	34.9	0.8	21.7776	0.417	0.057	0.36	13.6691	50.2158	46.6667	8.02292	68.75	6.30372	83.3333	14.3266	19.1481
56	2009	2	0.178	0.06	0.238	40.9	0.9	28.7118	0.577	0.081	0.496	14.0381	47.8466	35.8871	6.44752	18.8679	2.17332	47.9839	8.62085	20.0963
57	2009	2	0.148	0.166	0.314	32.2	0.7	17.5812	0.39	0.06	0.33	15.3846	43.3462	44.8485	8.75481	91.2088	9.81958	95.1515	18.5744	22.1828
58	2009	2	0.211	0.14	0.351	37.8	0.7	20.6388	0.482	0.061	0.421	12.6556	41.1722	50.1188	10.6324	66.6667	7.05467	83.3729	17.6871	23.3541
59	2009	2	0.189	0.095	0.284	34.5	0.9	24.219	0.513	0.064	0.449	12.4756	45.3947	42.0935	8.11594	36.5385	4.07944	63.2517	12.1954	21.1817
60	2009	2	0.123	0.045	0.168	31.6	0.8	19.7184	0.344	0.047	0.297	13.6628	55.1163	41.4141	6.48734	25.8621	2.37342	56.5657	8.86076	17.4456
61	2009	2	0.199	0.102	0.301	36.2	0.9	25.4124	0.646	0.082	0.564	12.6935	37.8251	35.2837	8.14406	27.9452	4.17434	53.3688	12.3184	25.4207
62	2009	2	0.16	0.076	0.236	32	1	24.96	0.413	0.06	0.353	14.5278	58.1114	45.3258	6.66667	39.3782	3.16667	66.8555	9.83333	16.5465
63	2009	2	0.257	0.182	0.439	34.2	1.1	29.3436	0.569	0.081	0.488	14.2355	49.587	52.6639	9.10863	78.7879	6.45047	89.959	15.5591	19.3909
64	2009	2	0.123	0.061	0.184	32.9	0.6	15.3972	0.366	0.055	0.311	15.0273	40.4508	39.5498	8.308	32.4468	4.12023	59.164	12.4282	23.7706
65	2009	2	0.112	0.053	0.165	28.1	0.5	10.959	0.213	0.028	0.185	13.1455	49.4718	60.5405	10.6287	72.6027	5.02966	89.1892	15.6584	19.4361
66	2009	2	0.136	0.08	0.216	30.6	0.6	14.3208	0.318	0.045	0.273	14.1509	43.3019	49.8168	9.87654	58.3942	5.80973	79.1209	15.6863	22.2055
67	2009	2	0.169	0.152	0.321	35.9	0.7	19.6014	0.385	0.053	0.332	13.7662	48.9545	50.9036	8.96671	93.2515	8.06473	96.6867	17.0314	19.6415
69	2009	2	0.12	0.099	0.219	30.8	0.7	16.8168	0.307	0.042	0.265	13.6808	52.671	45.283	7.42115	68.2759	6.12245	82.6415	13.5436	18.2556
70	2009	2	0.202	0.115	0.317	31	0.8	19.344	0.374	0.056	0.318	14.9733	49.7326	63.522	10.8602	99.1379	6.1828	99.6855	17.043	19.3342
71	2009	2	0.212	0.115	0.327	38	0.8	23.712	0.513	0.066	0.447	12.8655	44.4444	47.4273	9.29825	48.9362	5.04386	73.1544	14.3421	21.6346
72	2009	2	0.147	0.074	0.221	31.6	0.7	17.2536	0.321	0.049	0.272	15.2648	51.6822	54.0441	8.86076	59.2	4.46052	81.25	13.3213	18.6048
80	2009	2	0.212	0.01	0.222	28	0.7	15.288	0.257	0.036	0.221	14.0078	57.1984	95.9276	14.4218		0.680272	100	15.102	16.8106
86	2009	2	0.201	0.095	0.296	32.3	0.9	22.6746	0.352	0.044	0.308	12.5	61.9389	65.2597	9.21913	88.785	4.3573	96.1039	13.5764	15.524
87	2009	2	0.121	0.05	0.171	25	0.6	11.7	0.213	0.032	0.181	15.0235	52.8169	66.8508	10.7556	83.3333	4.44444	94.4751	15.2	18.2051
88	2009	2	0.118	0.031	0.149	24.1	0.6	11.2788	0.18	0.032	0.148	17.7778	60.25	79.7297	10.8806		2.85846	100	13.7391	15.9591
90	2009	2	0.189	0.09	0.279	29	0.9	20.358	0.344	0.051	0.293	14.8256	56.9041	64.5051	9.65517	86.5385	4.5977	95.2218	14.2529	16.8975
91	2009	2	0.159	0.134	0.293	27.2	1	21.216	0.37	0.057	0.313	15.4054	55.1351	50.7987	7.79412	87.013	6.56863	93.6102	14.3627	17.4397
92	2009	2	0.128	0.069	0.197	31	0.8	19.344	0.363	0.05	0.313	13.7741	51.2397	40.8946	6.88172	37.2973	3.70968	62.9393	10.5914	18.7655
93	2009	2	0.108	0.033	0.141	26.4	0.7	14.4144	0.245	0.043	0.202	17.551	56.5714	53.4653	7.79221	35.1064	2.38095	69.802	10.1732	16.9969
94	2009	2	0.117	0.045	0.162	33.2	0.5	12.948	0.285	0.042	0.243	14.7368	43.6842	48.1481	9.39759	35.7143	3.61446	66.6667	13.012	22.0111
96	2009	2	0.146	0.048	0.194	33.7	0.6	15.7716	0.336	0.045	0.291	13.3929	45.1339	50.1718	9.62743	33.1034	3.16518	66.6667	12.7926	21.3041
97	2009	2	0.175	0.092	0.267	32.7	0.8	20.4048	0.418	0.053	0.365	12.6794	46.9378	47.9452	8.91947	48.4211	4.68909	73.1507	13.6086	20.4854
98	2009	2	0.144	0.052	0.196	39.6	0.7	21.6216	0.441	0.055	0.386	12.4717	47.1429	37.3057	6.92641	21.4876	2.5012	50.7772	9.42761	20.3963
99	2009	2	0.184	0.098	0.282	32.1	0.7	17.5266	0.338	0.042	0.296	12.426	49.8595	62.1622	10.9183	87.5	5.81516	95.2703	16.7334	19.285
102	2009	2	0.161	0.053	0.214	29	0.6	13.572	0.478	0.058	0.42	12.1339	27.3013	38.3333	12.3372	20.4633	4.0613	50.9524	16.3985	35.2196
104	2009	2	0.251	0.049	0.3	31	0.8	19.344	0.355	0.056	0.299	15.7746	52.3944	83.9465	13.4946		2.63441	100	16.129	18.3519
105	2009	2	0.133	0.055	0.188	24.5	0.8	15.288	0.294	0.043	0.251	14.6259	50	52.988	9.04762	46.6102	3.7415	74.9004	12.7891	19.2308
114	2009	2				30.9	0.8	19.2816
115	2009	2	0.206	0.07	0.276	36.3	0.7	19.8198	0.39	0.05	0.34	12.8205	48.8654	60.5882	10.8094	52.2388	3.67309	81.1765	14.4825	19.6773
124	2009	2	0.131	0.067	0.198	30	0.8	18.72	0.358	0.047	0.311	13.1285	50.2793	42.1222	7.27778	37.2222	3.72222	63.6656	11	19.1239
127	2009	2	0.162	0.065	0.227	29.1	0.7	15.8886	0.291	0.047	0.244	16.1512	52.5	66.3934	10.6038	79.2683	4.25462	93.0328	14.8585	18.315
128	2009	2	0.157	0.129	0.286	35.3	0.7	19.2738	0.38	0.058	0.322	15.2632	48.7697	48.7578	8.4716	78.1818	6.96074	88.8199	15.4323	19.7159
143	2009	2	0.205	0.112	0.317	36.1	0.8	22.5264	0.503	0.055	0.448	10.9344	43.0616	45.7589	9.46445	46.0905	5.17082	70.7589	14.6353	22.3294
144	2009	2	0.246	0.051	0.297	30.4	0.7	16.5984	0.336	0.039	0.297	11.6071	47.5	82.8283	15.4135	100	3.19549	100	18.609	20.2429
146	2009	2	0.164	0.085	0.249	29.1	0.9	20.4282	0.304	0.038	0.266	12.5	64.6135	61.6541	8.34924	83.3333	4.32735	93.609	12.6766	14.8814
1	2009	3	0.113	0.031	0.144	32.2	0.6	15.0696	0.33	0.052	0.278	15.7576	43.9091	40.6475	7.79848	18.7879	2.13941	51.7986	9.93789	21.8984
2	2009	3	0.158	0.134	0.292	43	0.6	20.124	0.416	0.068	0.348	16.3462	46.5144	45.4023	8.16537	70.5263	6.92506	83.908	15.0904	20.6718
3	2009	3	0.171	0.164	0.335	34.2	0.7	18.6732	0.401	0.051	0.35	12.7182	44.7756	48.8571	9.52381	91.6201	9.13395	95.7143	18.6578	21.4746
4	2009	3	0.145	0.065	0.21	25.6	0.5	9.984	0.256	0.03	0.226	11.7188	37.5	64.1593	15.1042	80.2469	6.77083	92.9204	21.875	25.641
5	2009	3	0.177	0.106	0.283	33.3	0.8	20.7792	0.421	0.052	0.369	12.3515	47.4584	47.9675	8.85886	55.2083	5.30531	76.6938	14.1642	20.2606
7	2009	3	0.154	0.054	0.208	32.3	0.8	20.1552	0.425	0.055	0.37	12.9412	45.6	41.6216	7.94634	25	2.78638	56.2162	10.7327	21.0864
8	2009	3	0.138	0.08	0.218	34.5	0.8	21.528	0.377	0.058	0.319	15.3846	54.9072	43.2602	6.66667	44.1989	3.86473	68.3386	10.5314	17.5121
9	2009	3	0.107	0.046	0.153	29.8	0.8	18.5952	0.328	0.048	0.28	14.6341	54.5122	38.2143	5.98434	26.5896	2.57271	54.6429	8.55705	17.639
10	2009	3	0.175	0.128	0.303	33.5	0.7	18.291	0.413	0.046	0.367	11.138	42.5847	47.6839	9.95025	66.6667	7.2779	82.5613	17.2281	22.5794
11	2009	3	0.174	0.106	0.28	30.4	0.8	18.9696	0.402	0.052	0.35	12.9353	45.3731	49.7143	9.53947	60.2273	5.8114	80	15.3509	21.1918
12	2009	3
13	2009	3				16.3	0.3
14	2009	3	0.137	0.099	0.236	31.5	0.6	14.742	0.326	0.043	0.283	13.1902	43.4816	48.4099	9.6649	67.8082	6.98413	83.3922	16.649	22.1137
15	2009	3	0.155	0.11	0.265	31.8	0.7	17.3628	0.444	0.046	0.398	10.3604	37.6014	38.9447	9.28422	45.2675	6.5888	66.5829	15.873	25.5719
16	2009	3	0.111	0.064	0.175	32.2	0.7	17.5812	0.345	0.052	0.293	15.0725	49	37.884	6.5661	35.1648	3.78586	59.727	10.352	19.6232
17	2009	3	0.184	0.063	0.247	29.8	0.8	18.5952	0.295	0.043	0.252	14.5763	60.6102	73.0159	10.2908	92.6471	3.52349	98.0159	13.8143	15.8643
18	2009	3	0.198	0.109	0.307	32	0.7	17.472	0.379	0.051	0.328	13.4565	44.3272	60.3659	11.7857	83.8462	6.4881	93.5976	18.2738	21.6918
19	2009	3	0.121	0.04	0.161	31.8	0.6	14.8824	0.365	0.047	0.318	12.8767	39.2055	38.0503	8.45563	20.3046	2.79525	50.6289	11.2509	24.5256
20	2009	3	0.118	0.045	0.163	30.4	0.9	21.3408	0.354	0.047	0.307	13.2768	57.9661	38.4365	5.75049	23.8095	2.19298	53.0945	7.94347	16.5879
21	2009	3	0.168	0.141	0.309	32.1	0.7	17.5266	0.364	0.052	0.312	14.2857	46.2981	53.8462	9.96885	97.9167	8.36671	99.0385	18.3356	20.7684
22	2009	3	0.129	0.046	0.175	31.5	0.6	14.742	0.359	0.04	0.319	11.1421	39.4847	40.4389	9.10053	24.2105	3.24515	54.8589	12.3457	24.3522
23	2009	3	0.085	0.06	0.145	21.5	0.8	13.416	0.182	0.025	0.157	13.7363	70.8791	54.1401	6.58915	83.3333	4.65116	92.3567	11.2403	13.5659
24	2009	3	0.159	0.095	0.254	31.2	0.7	17.0352	0.393	0.054	0.339	13.7405	41.6794	46.9027	9.70696	52.7778	5.79976	74.9263	15.5067	23.0699
25	2009	3	0.208	0.067	0.275	41.9	0.5	16.341	0.393	0.043	0.35	10.9415	39.9809	59.4286	13.2379	47.1831	4.26412	78.5714	17.502	24.0499
26	2009	3	0.133	0.066	0.199	37.6	0.6	17.5968	0.404	0.053	0.351	13.1188	41.8812	37.8917	7.86052	30.2752	3.90071	56.6952	11.7612	22.9587
27	2009	3	0.17	0.141	0.311	34.8	0.7	19.0008	0.4	0.06	0.34	15	45.675	50	9.30487	82.9412	7.71757	91.4706	17.0224	21.0517
28	2009	3	0.14	0.054	0.194	35.9	0.7	19.6014	0.36	0.046	0.314	12.7778	52.3542	44.586	7.42804	31.0345	2.8651	61.7834	10.2931	18.366
29	2009	3	0.14	0.124	0.264	30.1	0.7	16.4346	0.323	0.037	0.286	11.4551	48.9241	48.951	8.85936	84.9315	7.84686	92.3077	16.7062	19.6537
30	2009	3	0.126	0.047	0.173	31.1	0.7	16.9806	0.309	0.043	0.266	13.9159	52.8398	47.3684	7.71704	33.5714	2.87858	65.0376	10.5956	18.1972
31	2009	3	0.176	0.07	0.246	36.5	0.8	22.776	0.49	0.061	0.429	12.449	44.6939	41.0256	8.03653	27.668	3.19635	57.3427	11.2329	21.5139
32	2009	3	0.142	0.126	0.268	31.2	0.7	17.0352	0.335	0.041	0.294	12.2388	48.8955	48.2993	8.66911	82.8947	7.69231	91.1565	16.3614	19.6652
33	2009	3	0.171	0.131	0.302	36.5	0.8	22.776	0.427	0.06	0.367	14.0515	51.2881	46.594	7.80822	66.8367	5.98174	82.2888	13.79	18.7478
34	2009	3	0.116	0.133	0.249	27.2	0.7	14.8512	0.299	0.039	0.26	13.0435	47.7592	44.6154	8.12325	92.3611	9.31373	95.7692	17.437	20.1331
35	2009	3	0.104	0.044	0.148	29.5	0.7	16.107	0.307	0.048	0.259	15.6352	50.4479	40.1544	6.71509	28.3871	2.841	57.1429	9.55609	19.06
36	2009	3	0.173	0.11	0.283	28.1	0.8	17.5344	0.373	0.051	0.322	13.6729	45.2011	53.7267	10.261	73.8255	6.52432	87.8882	16.7853	21.2725
37	2009	3	0.07	0.033	0.103	26.4	0.6	12.3552	0.223	0.031	0.192	13.9013	53.2735	36.4583	5.89226	27.0492	2.77778	53.6458	8.67003	18.0491
38	2009	3	0.074	0.051	0.125	22.1	0.6	10.3428	0.165	0.02	0.145	12.1212	60.2727	51.0345	7.44093	71.831	5.12821	86.2069	12.5691	15.9531
39	2009	3	0.148	0.097	0.245	34	0.7	18.564	0.375	0.055	0.32	14.6667	47.6	46.25	8.29132	56.3953	5.43417	76.5625	13.7255	20.2004
40	2009	3	0.145	0.057	0.202	28.9	1	22.542	0.432	0.058	0.374	13.4259	50.1736	38.7701	6.68973	24.8908	2.62976	54.0107	9.31949	19.1642
41	2009	3	0.138	0.047	0.185	22	1	17.16	0.465	0.077	0.388	16.5591	35.4839	35.567	8.36364	18.8	2.84848	47.6804	11.2121	27.0979
42	2009	3	0.212	0.153	0.365	24.4	0.8	15.2256	0.47	0.078	0.392		31.1489	54.0816	14.4809	85	10.4508	93.1122	24.9317	30.8691
43	2009	3	0.108	0.081	0.189	30.4	0.7	16.5984	0.331	0.043	0.288	12.9909	48.2175	37.5	6.76692	45	5.07519	65.625	11.8421	19.9417
44	2009	3	0.117	0.078	0.195	30.9	0.8	19.2816	0.334	0.046	0.288	13.7725	55.509	40.625	6.31068	45.614	4.20712	67.7083	10.5178	17.3222
45	2009	3
46	2009	3	0.145	0.046	0.191	34.1	0.7	18.6186	0.416	0.052	0.364	12.5	43.0349	39.8352	8.09943	21.0046	2.56947	52.4725	10.6689	22.3432
47	2009	3	0.168	0.104	0.272	31.6	0.9	22.1832	0.504	0.06	0.444	11.9048	42.3214	37.8378	7.87623	37.6812	4.87576	61.2613	12.752	22.7199
48	2009	3	0.143	0.09	0.233	27.3	0.9	19.1646	0.317	0.044	0.273	13.8801	58.1309	52.381	7.76014	69.2308	4.884	85.348	12.6441	16.5409
49	2009	3	0.092	0.032	0.124	25.2	0.7	13.7592	0.22	0.029	0.191	13.1818	60.1364	48.1675	6.95389	32.3232	2.41875	64.9215	9.37264	15.9893
50	2009	3	0.102	0.104	0.206	28.8	0.7	15.7248	0.318	0.043	0.275	13.522	47.5472	37.0909	6.74603	60.1156	6.87831	74.9091	13.6243	20.2228
51	2009	3	0.099	0.056	0.155	34.4	0.5	13.416	0.264	0.034	0.23	12.8788	48.8636	43.0435	7.67442	42.7481	4.34109	67.3913	12.0155	19.678
52	2009	3	0.111	0.053	0.164	31.1	0.7	16.9806	0.331	0.051	0.28	15.4079	49.3278	39.6429	6.79835	31.3609	3.24606	58.5714	10.0444	19.4928
53	2009	3	0.125	0.04	0.165	35	0.8	21.84	0.374	0.055	0.319	14.7059	56.1497	39.185	5.95238	20.6186	1.90476	51.7241	7.85714	17.1245
54	2009	3	0.148	0.067	0.215	36.5	0.9	25.623	0.479	0.066	0.413	13.7787	51.4353	35.8354	6.0071	25.283	2.71943	52.0581	8.72653	18.6941
55	2009	3	0.156	0.1	0.256	31.9	0.7	17.4174	0.373	0.046	0.327	12.3324	44.8995	47.7064	9.31482	58.4795	5.97104	78.2875	15.2859	21.4154
56	2009	3	0.096	0.036	0.132	33.1	0.7	18.0726	0.303	0.045	0.258	14.8515	57.3515	37.2093	5.52438	22.2222	2.07164	51.1628	7.59603	16.7657
57	2009	3	0.147	0.104	0.251	32	0.7	17.472	0.323	0.046	0.277	14.2415	52.0124	53.0686	8.75	80	6.19048	90.6137	14.9405	18.4867
58	2009	3	0.211	0.1	0.311	37.8	0.7	20.6388	0.367	0.046	0.321	12.5341	54.0736	65.7321	10.6324	90.9091	5.03905	96.8847	15.6715	17.782
59	2009	3	0.238	0.121	0.359	37.3	0.8	23.2752	0.486	0.064	0.422	13.1687	46.0494	56.3981	10.6345	65.7609	5.40661	85.0711	16.0411	20.8806
60	2009	3	0.113	0.047	0.16	33.9	0.7	18.5094	0.335	0.046	0.289	13.7313	53.1269	39.1003	6.34921	26.7045	2.64082	55.3633	8.99003	18.0989
61	2009	3	0.157	0.085	0.242	31	1	24.18	0.48	0.067	0.413	13.9583	48.4375	38.0145	6.75269	33.2031	3.65591	58.5956	10.4086	19.8511
62	2009	3	0.107	0.041	0.148	31	0.7	16.926	0.273	0.037	0.236	13.5531	59.6154	45.339	6.5745	31.7829	2.5192	62.7119	9.0937	16.129
63	2009	3	0.292	0.07	0.362	36	0.9	25.272	0.432	0.068	0.364	15.7407	56.25	80.2198	12.0165	97.2222	2.88066	99.4505	14.8971	17.094
64	2009	3	0.135	0.047	0.182	30.3	0.6	14.1804	0.269	0.039	0.23	14.4981	50.6877	58.6957	9.90099	49.4737	3.44701	79.1304	13.348	18.9698
65	2009	3	0.116	0.041	0.157	28	0.6	13.104	0.216	0.031	0.185	14.3519	58.3333	62.7027	9.20635	59.4203	3.25397	84.8649	12.4603	16.4835
66	2009	3	0.144	0.046	0.19	31.8	0.7	17.3628	0.322	0.041	0.281	12.7329	51.8478	51.2456	8.62534	33.5766	2.75532	67.6157	11.3807	18.5454
67	2009	3	0.209	0.032	0.241	33.5	0.6	15.678	0.286	0.039	0.247	13.6364	52.7098	84.6154	13.864	84.2105	2.12272	97.5709	15.9867	18.2421
69	2009	3	0.271	0.082	0.353	36.8	0.7	20.0928	0.417	0.054	0.363	12.9496	46.3309	74.6556	14.0269	89.1304	4.24431	97.2452	18.2712	20.7537
70	2009	3	0.199	0.032	0.231	29.3	0.7	15.9978	0.272	0.044	0.228	16.1765	56.5533	87.2807	12.9368		2.08029	100	15.0171	17.0023
71	2009	3	0.307	0.117	0.424	41.1	0.9	28.8522	0.543	0.066	0.477	12.1547	51.0912	64.3606	11.0661	68.8235	4.21736	88.8889	15.2834	18.8201
72	2009	3	0.164	0.055	0.219	29	0.8	18.096	0.271	0.041	0.23	15.1292	64.2066	71.3043	9.42529	83.3333	3.16092	95.2174	12.5862	14.9757
80	2009	3	0.157	0.044	0.201	30.6	0.6	14.3208	0.238	0.034	0.204	14.2857	57.8571	76.9608	11.4016	93.617	3.19535	98.5294	14.5969	16.6192
86	2009	3	0.188	0.097	0.285	29.2	0.7	15.9432	0.359	0.048	0.311	13.3705	42.7019	60.4502	12.2635	78.8618	6.32746	91.6399	18.591	22.5174
87	2009	3	0.111	0.06	0.171	28.3	0.7	15.4518	0.262	0.038	0.224	14.5038	56.708	49.5536	7.47097	53.0973	4.03836	76.3393	11.5093	16.956
88	2009	3	0.102	0.072	0.174	26.8	0.7	14.6328	0.249	0.039	0.21	15.6627	56.506	48.5714	7.24947	66.6667	5.11727	82.8571	12.3667	17.0166
90	2009	3	0.201	0.053	0.254	28.5	0.7	15.561	0.299	0.037	0.262	12.3746	50.0418	76.7176	13.4336	86.8852	3.54219	96.9466	16.9758	19.2147
91	2009	3	0.139	0.04	0.179	26	0.9	18.252	0.319	0.04	0.279	12.5392	55.0157	49.8208	7.92023	28.5714	2.2792	64.1577	10.1994	17.4775
92	2009	3	0.121	0.047	0.168	29.6	0.6	13.8528	0.25	0.031	0.219	12.4	53.28	55.2511	9.08408	47.9592	3.52853	76.7123	12.6126	18.0469
93	2009	3	0.099	0.028	0.127	27.3	0.6	12.7764	0.198	0.03	0.168	15.1515	62.0455	58.9286	8.05861	40.5797	2.2792	75.5952	10.3378	15.4973
94	2009	3	0.126	0.045	0.171	36.4	0.5	14.196	0.333	0.046	0.287	13.8138	40.991	43.9024	9.23077	27.9503	3.2967	59.5819	12.5275	23.4573
96	2009	3	0.122	0.036	0.158	31	0.7	16.926	0.284	0.04	0.244	14.0845	57.3063	50	7.49616	29.5082	2.21198	64.7541	9.70814	16.7789
97	2009	3	0.165	0.079	0.244	34.6	0.8	21.5904	0.362	0.05	0.312	13.8122	57.3481	52.8846	7.94798	53.7415	3.80539	78.2051	11.7534	16.7667
98	2009	3	0.148	0.069	0.217	41.8	0.7	22.8228	0.489	0.063	0.426	12.8834	44.8773	34.7418	6.74413	24.8201	3.14422	50.939	9.88836	21.4259
99	2009	3	0.074	0.107	0.181	30.5	0.6	14.274	0.27	0.046	0.224	17.037	50.8333	33.0357	5.39162	71.3333	7.79599	80.8036	13.1876	18.9155
102	2009	3	0.148	0.055	0.203	32	0.7	17.472	0.359	0.041	0.318	11.4206	46.7967	46.5409	8.80952	32.3529	3.27381	63.8365	12.0833	20.5472
104	2009	3	0.209	0.162	0.371	32	1	24.96	0.474	0.062	0.412	13.0802	50.6329	50.7282	8.70833	79.803	6.75	90.0485	15.4583	18.9904
105	2009	3	0.065	0.024	0.089	22.8	0.7	12.4488	0.186	0.024	0.162	12.9032	64.3548	40.1235	5.43024	24.7423	2.00501	54.9383	7.43525	14.9412
114	2009	3	0.237	0.113	0.35	31.7	0.8	19.7808	0.411	0.052	0.359	12.6521	46.2774	66.0167	12.4606	92.623	5.94111	97.493	18.4017	20.7777
115	2009	3	0.179		0.174	39.4	0.6	18.4392	0.379	0.052	0.327	13.7203	46.781	54.7401	10.0959		0	53.211	9.81387	20.554
124	2009	3	0.169	0.042	0.211	34.2	0.7	18.6732	0.37	0.047	0.323	12.7027	48.527	52.322	9.41242	27.2727	2.33918	65.3251	11.7516	19.8145
127	2009	3	0.111	0.06	0.171	28.7	0.6	13.4316	0.25	0.037	0.213	14.8	51.66	52.1127	8.59466	58.8235	4.64576	80.2817	13.2404	18.6128
128	2009	3	0.13	0.082	0.212	29.6	0.8	18.4704	0.304	0.048	0.256	15.7895	58.4211	50.7812	7.31982	65.0794	4.61712	82.8125	11.9369	16.4588
143	2009	3
144	2009	3	0.32	0.021	0.341	33.3	0.7	18.1818	0.39	0.048	0.342	12.3077	44.8269		0	95.4545	1.2012	99.7076	19.5052	21.45
146	2009	3	0.177	0.086	0.263	34	0.7	18.564	0.383	0.051	0.332	13.3159	46.6057	53.3133	9.91597	55.4839	4.81793	79.2169	14.7339	20.6313

## Sheet: Anova
	Table 1a. Results of two-way analysis of variance for traits measured in experiments I-III.
	Trait	Source of variation
		CSDH line		Year		CSDH line x Year		Error		F-ratio for:
		d.f.	m.s.	d.f.	m.s.	d.f.	m.s.	d.f.	m.s.	CSDH line	Year	CSDH line x Year
	0-3h water loss	93	0.0079143	2	0.252639	186	0.0021447	554	0.0008804	8.99	286.95	2.44
	3-6h water loss	93	0.0024398	2	0.0870348	186	0.0007265	555	0.0003237	7.54	268.86	2.24
	0-6h water loss	93	0.01612	2	0.551105	186	0.003362	554	0.001485	10.85	371.01	2.26
	Leaf length	93	93.389	2	1050.48	186	11.369	556	4.495	20.77	233.68	2.53
	Leaf width	93	0.053777	2	2.65313	186	0.01897	556	0.006906	7.79	384.15	2.75
	Leaf area	93	70.513	2	2163.74	186	16.174	555	6.245	11.29	346.48	2.59
	FW after 0h	93	0.031484	2	1.46344	186	0.005734	554	0.002547	12.36	574.55	2.25
	DW after 48h	93	0.0004511	2	0.0347886	186	0.00011433	554	5.021e-05	8.98	692.9	2.28
	Initial water	93	0.025045	2	1.04825	186	0.004422	554	0.001988	12.6	527.42	2.22
	DW%FW 0h	93	7.588	2	140.966	186	2.145	551	1.138	6.67	123.87	1.88
	SLA	93	141.79	2	11107.3	186	53.51	553	24.51	5.78	453.16	2.18
	ELWLW 0-3h	93	455.86	2	7752.55	186	247	553	59.44	7.67	130.44	4.16
	ELWLA 0-3h	93	15.32	2	396.436	186	8.172	555	3.032	5.05	130.76	2.7
	ELWLW 3-6h	93	2280	2	2460.2	186	602.2	547	166.6	13.69	14.77	3.61
	ELWLA 3-6h	93	6.0856	2	81.6984	186	2.6061	555	0.9906	6.14	82.47	2.63
	ELWLW 0-6h	93	771.12	2	3156.96	186	255.8	553	59.03	13.06	53.48	4.33
	ELWLA 0-6h	93	30.558	2	475.817	186	10.613	555	3.84	7.96	123.9	2.76
	All main effects for both factors and for interaction effects for all traits are significant at 0.001 level
